# Supplementary material for: iTRAQ-Based Phosphoproteomic Analysis Exposes Molecular Changes in the Small Intestinal Epithelia of Cats after Toxoplasma gondii Infection
Source: Animals (Basel). 2023 Nov 16;13(22):3537. doi: 10.3390/ani13223537 (PMC10668779; doi:10.3390/ani13223537)
Supplement: Supplementary file 1 [file animals-13-03537-s001.zip › Table S1.xlsx]

## Sheet: cat
Sequence	LabelModification	CommonModification	NumberSearchPhosphosite	PhosphoSite	FilterScore	Protein	Spectrum	SpectrumNum	Mean_Ratio_10_DPI/control	Ratio_10_DPI/control	CV_10_DPI/control	Count_Num	Pvalue	Protein_ID	Class	NCBInr Identity	NCBInr E-value	NCBInr Accession	NCBInr Description	Swissprot Identity	Swissprot E-value	Swissprot Accession	Swissprot Description	Tremble Identity	Tremble E-value	Tremble Accession	Tremble Description	Protein_or_Domain	COG Score	COG E-value	COG ID	COG Function-Description	COG Code	COG Function-Categories	KEGG(ko_id|rank|evalue|score|identity|ko_definition)	GO Biological_Process	GO Cellular_Component	GO Molecular_Function
REDLEGGSLHDYVR	N-Term(iTRAQ8plex)		1	S8	S8(100.0)		P180785_451_450_1_2.raw_23802	1	0.91	1.04,0.82,0.93,1.09,0.87,0.98,0.91,0.72,0.82	0.120798	9	0.04693		-	-	-	-	-	-	-	-	-	-	-	-	-	-	-	-	-	-	-	-	-	-	-	-
SSVAADVISLLLSGDSGDSPR	N-Term(iTRAQ8plex)		1	S16	S16(98.8);S16(98.7)	A0A060PNW6	P180785_451_450_1_3.raw_53432;P180785_451_450_1_2.raw_55008	2	1.27	1.81,1.35,0.77,1.7,1.26,0.72,1.79,1.3,0.71	0.334688	9	0.1121	A0A060PNW6	-	100	0	gi|647513226|dbj|BAO96258.1|	thrombomodulin [Felis catus]	80.68	0	sp|Q5W7P8|TRBM_CANLF	Thrombomodulin OS=Canis lupus familiaris GN=THBD PE=2 SV=1	100	0	tr|A0A060PNW6|A0A060PNW6_FELCA	Thrombomodulin OS=Felis catus GN=fTM PE=2 SV=1	-	-	-	-	-	-	-	K03907|1|0.0|969|fca:100049012|	GO:0044707//single-multicellular organism process	GO:0005488//binding	GO:0016020//membrane
SDVESVADEVVAPVEEEEEVK	K21(iTRAQ8plex)	N-Term(Acetyl)	1	S1	S1(100.0);S1(100.0)	A0A086JNF1	P180785_451_450_1_1.raw_50637;P180785_451_450_1_2.raw_53631	2	1.57	3.34,2.58,2.75,1.02,0.77,0.82,1.13,0.86,0.9	0.606142	9	0.1271	A0A086JNF1	-	100	4e-83	gi|675131146|ref|XP_008887460.1|	ribosomal protein RPS12 [Hammondia hammondi]	58.97	2e-46	sp|Q9SMI3|RS12_CYAPA	40S ribosomal protein S12 OS=Cyanophora paradoxa GN=RPS12 PE=2 SV=1	100	3e-82	tr|A0A074SR93|A0A074SR93_HAMHA	40S ribosomal protein S12 OS=Hammondia hammondi GN=HHA_205340 PE=3 SV=1	-	-	-	-	-	-	-	K02951|1|4e-50|161|dpl:KGM_213492|	GO:0006412//translation	GO:0003735//structural constituent of ribosome	GO:0005840//ribosome
SDVESVADEVVAPVEEEEEVKDLMTAIR	K21(iTRAQ8plex)	N-Term(Acetyl);M24(Oxidation)	1	S1	S1(100.0)	A0A086JNF1	P180785_451_450_1_2.raw_53903	1	1.34	2.47,3.05,1.84,0.74,0.92,0.55,0.84,1.04,0.63	0.630988	9	0.2861	A0A086JNF1	-	100	4e-83	gi|675131146|ref|XP_008887460.1|	ribosomal protein RPS12 [Hammondia hammondi]	58.97	2e-46	sp|Q9SMI3|RS12_CYAPA	40S ribosomal protein S12 OS=Cyanophora paradoxa GN=RPS12 PE=2 SV=1	100	3e-82	tr|A0A074SR93|A0A074SR93_HAMHA	40S ribosomal protein S12 OS=Hammondia hammondi GN=HHA_205340 PE=3 SV=1	-	-	-	-	-	-	-	K02951|1|4e-50|161|dpl:KGM_213492|	GO:0006412//translation	GO:0003735//structural constituent of ribosome	GO:0005840//ribosome
GAAQNIIPASTGAAK	N-Term(iTRAQ8plex);K15(iTRAQ8plex)		1	S10	S10(100.0)	A0A0A0MPZ5	P180785_451_450_1_5.raw_20899	1	1.03	0.77,1.18,1.05,0.81,1.24,1.1,0.8,1.23,1.1	0.172791	9	0.6345	A0A0A0MPZ5	-	100	0	gi|586991666|ref|XP_006933500.1|	PREDICTED: glyceraldehyde-3-phosphate dehydrogenase isoform X1 [Felis catus]	99.7	0	sp|Q9N2D5|G3P_FELCA	Glyceraldehyde-3-phosphate dehydrogenase OS=Felis catus GN=GAPDH PE=2 SV=3	100	0	tr|A0A0A0MPZ5|A0A0A0MPZ5_FELCA	Glyceraldehyde-3-phosphate dehydrogenase OS=Felis catus GN=GAPDH PE=3 SV=1	gi|300723426|ref|YP_003712731.1|	468	2e-165	COG0057	Glyceraldehyde-3-phosphate dehydrogenase/erythrose-4-phosphate dehydrogenase	G	Carbohydrate transport and metabolism	K00134|1|0.0|687|ptg:102956216|	GO:0051402//neuron apoptotic process;GO:0055114//oxidation-reduction process;GO:0035606//peptidyl-cysteine S-trans-nitrosylation;GO:0050821//protein stabilization;GO:0000226//microtubule cytoskeleton organization;GO:0006096//glycolytic process	GO:0051287//NAD binding;GO:0008017//microtubule binding;GO:0035605//peptidyl-cysteine S-nitrosylase activity;GO:0004365//glyceraldehyde-3-phosphate dehydrogenase (NAD+) (phosphorylating) activity;GO:0050661//NADP binding	GO:0005829//cytosol;GO:0015630//microtubule cytoskeleton;GO:0005811//lipid particle;GO:0005634//nucleus
IQVAQDPSINLVEGSPGPPAAPQPSVK	N-Term(iTRAQ8plex);K27(iTRAQ8plex)		1	S15	S15(98.0)	A0A0X9Q7C2	P180785_451_450_1_1.raw_39608	1	1.14	1.06,1.13,1.28,0.87,0.92,1.04,1.21,1.28,1.46	0.156055	9	0.05803	A0A0X9Q7C2	UP	99.62	0	gi|410954150|ref|XP_003983730.1|	PREDICTED: mitochondrial antiviral-signaling protein isoform X1 [Felis catus]	54.34	1e-128	sp|Q7Z434|MAVS_HUMAN	Mitochondrial antiviral-signaling protein OS=Homo sapiens GN=MAVS PE=1 SV=2	100	0	tr|A0A0X9Q7C2|A0A0X9Q7C2_FELCA	Mitochondrial antiviral signaling protein variant 1 OS=Felis catus GN=MAVS PE=2 SV=1	-	-	-	-	-	-	-	K12648|1|0.0|893|fca:101085709|	GO:0031325//positive regulation of cellular metabolic process;GO:0045088//regulation of innate immune response;GO:0032481//positive regulation of type I interferon production;GO:0009967//positive regulation of signal transduction;GO:0051607//defense response to virus;GO:0032722//positive regulation of chemokine production;GO:0071310//cellular response to organic substance;GO:0010604//positive reg…	GO:0005515//protein binding	GO:0031966//mitochondrial membrane
GPVSPSVSFQPLTR	N-Term(iTRAQ8plex)		1	S4	S4(98.9);S4(100.0)	A0A0X9Q7C2	P180785_451_450_1_1.raw_35208;P180785_451_450_1_1.raw_35273	2	2.06	2.98,3.5,3.57,1.05,1.12,1.19,1.55,1.75,1.81	0.466099	9	0.01424	A0A0X9Q7C2	UP	99.62	0	gi|410954150|ref|XP_003983730.1|	PREDICTED: mitochondrial antiviral-signaling protein isoform X1 [Felis catus]	54.34	1e-128	sp|Q7Z434|MAVS_HUMAN	Mitochondrial antiviral-signaling protein OS=Homo sapiens GN=MAVS PE=1 SV=2	100	0	tr|A0A0X9Q7C2|A0A0X9Q7C2_FELCA	Mitochondrial antiviral signaling protein variant 1 OS=Felis catus GN=MAVS PE=2 SV=1	-	-	-	-	-	-	-	K12648|1|0.0|893|fca:101085709|	GO:0031325//positive regulation of cellular metabolic process;GO:0045088//regulation of innate immune response;GO:0032481//positive regulation of type I interferon production;GO:0009967//positive regulation of signal transduction;GO:0051607//defense response to virus;GO:0032722//positive regulation of chemokine production;GO:0071310//cellular response to organic substance;GO:0010604//positive reg…	GO:0005515//protein binding	GO:0031966//mitochondrial membrane
YFDEEFTAQMITITPPDQGDSVEGEDSER	N-Term(iTRAQ8plex)	Q18(Deamidated)	1	T14	T14(100.0)	A0A143RHU3	P180785_451_450_1_6.raw_48746	1	1	0.92,1.03,0.91,0.98,1.1,0.97,1.01,1.13,0.99	0.0693117	9	0.8608	A0A143RHU3	UP	99.38	0	gi|345803862|ref|XP_548000.3|	PREDICTED: RAC-alpha serine/threonine-protein kinase isoform X2 [Canis lupus familiaris]	97.29	0	sp|P47196|AKT1_RAT	RAC-alpha serine/threonine-protein kinase OS=Rattus norvegicus GN=Akt1 PE=1 SV=1	100	0	tr|A0A143RHU3|A0A143RHU3_FELCA	RAC-alpha serine/threonine-protein kinase OS=Felis catus GN=AKT1 PE=2 SV=1	gi|521462539|ref|YP_008149401.1|	115	2e-25	COG0515	Serine/threonine protein kinase	T	Signal transduction mechanisms	K04456|1|0.0|1003|fca:101087931|	GO:0000060//protein import into nucleus, translocation;GO:0070141//response to UV-A;GO:0051146//striated muscle cell differentiation;GO:0060716//labyrinthine layer blood vessel development;GO:0071364//cellular response to epidermal growth factor stimulus;GO:0032094//response to food;GO:0016567//protein ubiquitination;GO:0060709//glycogen cell differentiation involved in embryonic placenta develop…	GO:0030235//nitric-oxide synthase regulator activity;GO:0005080//protein kinase C binding;GO:0042802//identical protein binding;GO:0004674//protein serine/threonine kinase activity;GO:0005524//ATP binding;GO:0005547//phosphatidylinositol-3,4,5-trisphosphate binding;GO:0043325//phosphatidylinositol-3,4-bisphosphate binding	GO:0005819//spindle;GO:0005886//plasma membrane;GO:0005654//nucleoplasm;GO:0005829//cytosol;GO:0030027//lamellipodium
SGSPSDNSGAEEMEVSLAKPK	N-Term(iTRAQ8plex);K19(iTRAQ8plex);K21(iTRAQ8plex)		1	S3	S3(100.0);S3(98.6);S3(97.8)	A0A143RHU3	P180785_451_450_1_3.raw_27725;P180785_451_450_1_3.raw_27804;P180785_451_450_1_3.raw_27857	3	2.34	1.18,2.65,1.92,1.48,3.35,2.42,1.64,3.72,2.67	0.346134	9	0.001593	A0A143RHU3	UP	99.38	0	gi|345803862|ref|XP_548000.3|	PREDICTED: RAC-alpha serine/threonine-protein kinase isoform X2 [Canis lupus familiaris]	97.29	0	sp|P47196|AKT1_RAT	RAC-alpha serine/threonine-protein kinase OS=Rattus norvegicus GN=Akt1 PE=1 SV=1	100	0	tr|A0A143RHU3|A0A143RHU3_FELCA	RAC-alpha serine/threonine-protein kinase OS=Felis catus GN=AKT1 PE=2 SV=1	gi|521462539|ref|YP_008149401.1|	115	2e-25	COG0515	Serine/threonine protein kinase	T	Signal transduction mechanisms	K04456|1|0.0|1003|fca:101087931|	GO:0000060//protein import into nucleus, translocation;GO:0070141//response to UV-A;GO:0051146//striated muscle cell differentiation;GO:0060716//labyrinthine layer blood vessel development;GO:0071364//cellular response to epidermal growth factor stimulus;GO:0032094//response to food;GO:0016567//protein ubiquitination;GO:0060709//glycogen cell differentiation involved in embryonic placenta develop…	GO:0030235//nitric-oxide synthase regulator activity;GO:0005080//protein kinase C binding;GO:0042802//identical protein binding;GO:0004674//protein serine/threonine kinase activity;GO:0005524//ATP binding;GO:0005547//phosphatidylinositol-3,4,5-trisphosphate binding;GO:0043325//phosphatidylinositol-3,4-bisphosphate binding	GO:0005819//spindle;GO:0005886//plasma membrane;GO:0005654//nucleoplasm;GO:0005829//cytosol;GO:0030027//lamellipodium
RSPTSSPTPQR	N-Term(iTRAQ8plex)		1	S2	S2(100.0)	A0A2I2TZU9	P180785_451_450_1_2.raw_4884	1	1.41	0.9,2.42,1.17,0.82,2.19,1.06,0.83,2.23,1.08	0.4441	9	0.1006	A0A2I2TZU9	-	99.88	0	gi|594694859|ref|XP_007194663.1|	PREDICTED: dynamin-1 isoform X5 [Balaenoptera acutorostrata scammoni]	99.76	0	sp|Q08DF4|DYN1_BOVIN	Dynamin-1 OS=Bos taurus GN=DNM1 PE=2 SV=1	99.76	0	tr|H2RDH9|H2RDH9_PANTR	Uncharacterized protein OS=Pan troglodytes GN=DNM1 PE=3 SV=1	-	-	-	-	-	-	-	K01528|1|0.0|1580|rno:140694|	GO:0031623//receptor internalization;GO:0006184//GTP catabolic process;GO:0007032//endosome organization	GO:0005543//phospholipid binding;GO:0008022//protein C-terminus binding;GO:0032403//protein complex binding;GO:0042802//identical protein binding;GO:0003924//GTPase activity;GO:0005525//GTP binding	GO:0005874//microtubule;GO:0030117//membrane coat;GO:0005794//Golgi apparatus;GO:0005886//plasma membrane
ANTVNGSKSPVISRPK	N-Term(iTRAQ8plex);K8(iTRAQ8plex);K16(iTRAQ8plex)	N5(Deamidated)	1	S9	S9(100.0)	A0A2I2TZX9	P180785_451_450_1_5.raw_13273	1	5.71	3.62,11.28,3.06,3.36,10.45,2.84,3.38,10.53,2.86	0.627306	9	0.005879	A0A2I2TZX9	UP	99.37	2e-108	gi|675748131|ref|XP_008983579.1|	PREDICTED: protein enabled homolog isoform X2 [Callithrix jacchus]	96.23	2e-100	sp|Q03173|ENAH_MOUSE	Protein enabled homolog OS=Mus musculus GN=Enah PE=1 SV=2	99.37	4e-110	tr|A0A096MMN7|A0A096MMN7_PAPAN	Uncharacterized protein OS=Papio anubis PE=4 SV=1	gi|428315965|ref|YP_007113847.1|	54.7	1e-05	COG1193	dsDNA-specific endonuclease/ATPase MutS2	L	Replication, recombination and repair	K05746|1|3e-109|350|hai:109391467|	-	-	-
ATSPEPQELPATPSTER	N-Term(iTRAQ8plex)		1	S3	S3(98.6);S3(98.8);S3(98.7)	A0A2I2U037	P180785_451_450_1_3.raw_19768;P180785_451_450_1_2.raw_20651;P180785_451_450_1_2.raw_21014	3	1.68	1.24,2.6,1.98,1.13,2.31,1.79,0.87,1.86,1.38	0.320301	9	0.007103	A0A2I2U037	UP	97.05	0	gi|591312251|ref|XP_007082625.1|	PREDICTED: LOW QUALITY PROTEIN: smoothelin [Panthera tigris altaica]	88.44	0	sp|P53814|SMTN_HUMAN	Smoothelin OS=Homo sapiens GN=SMTN PE=1 SV=7	97.44	0	tr|M3VWE8|M3VWE8_FELCA	Uncharacterized protein OS=Felis catus GN=SMTN PE=4 SV=1	-	-	-	-	-	-	-	K10314|1|8e-68|246|bacu:103002192| !K06115|2|1e-22|111|phi:102104853|	-	-	-
VFVGGLSPDTSEEQIK	N-Term(iTRAQ8plex);K16(iTRAQ8plex)		1	S7	S7(100.0)	A0A2I2U043	P180785_451_450_1_4.raw_39452	1	0.94	0.96,1.02,0.9,0.92,0.97,0.86,0.94,1,0.89	0.0528357	9	0.009141	A0A2I2U043	-	98.9	0	gi|488566069|ref|XP_004472702.1|	PREDICTED: heterogeneous nuclear ribonucleoprotein D-like isoform 4 [Dasypus novemcinctus]	99.04	0	sp|O14979|HNRDL_HUMAN	Heterogeneous nuclear ribonucleoprotein D-like OS=Homo sapiens GN=HNRNPDL PE=1 SV=3	99.17	0	tr|K7CK71|K7CK71_PANTR	Heterogeneous nuclear ribonucleoprotein D-like OS=Pan troglodytes GN=HNRPDL PE=2 SV=1	gi|374997451|ref|YP_004972950.1|	56.6	1e-08	COG0724	RNA recognition motif (RRM) domain	J	Translation, ribosomal structure and biogenesis	K13044|1|0.0|555|nle:100587282|	GO:0006351//transcription, DNA-templated;GO:0006396//RNA processing	GO:0003697//single-stranded DNA binding;GO:0003690//double-stranded DNA binding;GO:0008143//poly(A) binding	GO:0005634//nucleus
EQAEAEVASLNRR	N-Term(iTRAQ8plex)		1	S9	S9(100.0)	A0A2I2U057;A0A337SBN7	P180785_451_450_1_2.raw_22498	1	0.66	0.75,0.49,0.68,0.81,0.53,0.74,0.75,0.49,0.69	0.176043	9	3.298e-05	A0A2I2U057	DOWN	99.6	8e-116	gi|556759535|ref|XP_005975092.1|	PREDICTED: tropomyosin alpha-3 chain isoform X8 [Pantholops hodgsonii]	93.55	8e-108	sp|Q63610|TPM3_RAT	Tropomyosin alpha-3 chain OS=Rattus norvegicus GN=Tpm3 PE=1 SV=2	100	1e-114	tr|A0A1U7QT26|A0A1U7QT26_MESAU	tropomyosin alpha-3 chain isoform X2 OS=Mesocricetus auratus GN=Tpm3 PE=3 SV=1	gi|295695077|ref|YP_003588315.1|	53.1	1e-06	COG1196	Chromosome segregation ATPase	D	Cell cycle control, cell division, chromosome partitioning	K09290|1|4e-116|337|cfa:480137|	GO:0030049//muscle filament sliding;GO:0006937//regulation of muscle contraction		GO:0002102//podosome;GO:0030863//cortical cytoskeleton;GO:0030426//growth cone;GO:0005862//muscle thin filament tropomyosin;GO:0031941//filamentous actin;GO:0032154//cleavage furrow;GO:0001725//stress fiber;GO:0005829//cytosol
VLSSTINNQTVETDEAIEEEIPDSPGIEK	N-Term(iTRAQ8plex);K29(iTRAQ8plex)	N8(Deamidated);Q9(Deamidated)	1	S24	S24(100.0)	A0A2I2U098	P180785_451_450_1_3.raw_49816	1	1.45	1.55,1.31,1.51,1.52,1.28,1.47,1.57,1.33,1.53	0.0735064	9	2.169e-06	A0A2I2U098	-	99.37	0	gi|410963402|ref|XP_003988254.1|	PREDICTED: rho GTPase-activating protein 12 isoform 1 [Felis catus]	90.4	0	sp|Q8IWW6|RHG12_HUMAN	Rho GTPase-activating protein 12 OS=Homo sapiens GN=ARHGAP12 PE=1 SV=1	93.84	0	tr|M3WSI2|M3WSI2_FELCA	Uncharacterized protein OS=Felis catus GN=ARHGAP12 PE=4 SV=1	-	-	-	-	-	-	-	K20636|1|0.0|1510|fca:101091791|	GO:0051056//regulation of small GTPase mediated signal transduction	GO:0005096//GTPase activator activity;GO:0005543//phospholipid binding	GO:0005829//cytosol
DAQPPSPTPAAPPR	N-Term(iTRAQ8plex)		1	S6	S6(98.7);S6(100.0)	A0A2I2U0D2	P180785_451_450_1_3.raw_13415;P180785_451_450_1_2.raw_14090	2	0.99	0.96,1.28,0.95,0.89,1.2,0.89,0.82,1.1,0.82	0.158142	9	0.8613	A0A2I2U0D2	-	95.45	0	gi|586992316|ref|XP_006933719.1|	PREDICTED: adenylate cyclase type 6 isoform X2 [Felis catus]	93.05	0	sp|P30804|ADCY6_CANLF	Adenylate cyclase type 6 OS=Canis lupus familiaris GN=ADCY6 PE=1 SV=1	95.45	0	tr|M3VU21|M3VU21_FELCA	Uncharacterized protein OS=Felis catus GN=ADCY6 PE=3 SV=1	gi|428309474|ref|YP_007120451.1|	157	5e-39	COG3437	Response regulator c-di-GMP phosphodiesterase, RpfG family, contains REC and HD-GYP domains	T	Signal transduction mechanisms	K08046|1|0.0|2055|fca:101091211|	GO:0048011//neurotrophin TRK receptor signaling pathway;GO:0006833//water transport;GO:0007193//adenylate cyclase-inhibiting G-protein coupled receptor signaling pathway;GO:0071870//cellular response to catecholamine stimulus;GO:0007202//activation of phospholipase C activity;GO:0006112//energy reserve metabolic process;GO:0007212//dopamine receptor signaling pathway;GO:0007173//epidermal growth …	GO:0005102//receptor binding;GO:0008294//calcium- and calmodulin-responsive adenylate cyclase activity;GO:0019901//protein kinase binding;GO:0046872//metal ion binding;GO:0005524//ATP binding	GO:0045121//membrane raft;GO:0005929//cilium;GO:0031528//microvillus membrane;GO:0016021//integral component of membrane;GO:0042383//sarcolemma;GO:0005768//endosome
EDQGPPSPSPAGGGDPLHR	N-Term(iTRAQ8plex)		1	S7	S7(100.0)	A0A2I2U0F2	P180785_451_450_1_2.raw_17377	1	1.28	1.24,1.56,1.34,1.06,1.34,1.15,1.14,1.44,1.24	0.116356	9	0.0007273	A0A2I2U0F2	-	94.43	0	gi|402869921|ref|XP_003898992.1|	PREDICTED: polycystin-2 [Papio anubis]	94.43	0	sp|Q13563|PKD2_HUMAN	Polycystin-2 OS=Homo sapiens GN=PKD2 PE=1 SV=3	93.81	0	tr|A0A096NXR9|A0A096NXR9_PAPAN	Uncharacterized protein OS=Papio anubis GN=PKD2 PE=4 SV=1	-	-	-	-	-	-	-	K04986|1|0.0|1341|fca:101098948|	GO:0034614//cellular response to reactive oxygen species;GO:0060674//placenta blood vessel development;GO:0042994//cytoplasmic sequestering of transcription factor;GO:0008219//cell death;GO:0061154//endothelial tube morphogenesis;GO:0046777//protein autophosphorylation;GO:0051209//release of sequestered calcium ion into cytosol;GO:0030949//positive regulation of vascular endothelial growth factor…	GO:0048763//calcium-induced calcium release activity;GO:0042803//protein homodimerization activity;GO:0051117//ATPase binding;GO:0005267//potassium channel activity;GO:0005245//voltage-gated calcium channel activity;GO:0005509//calcium ion binding;GO:0004674//protein serine/threonine kinase activity;GO:0005248//voltage-gated sodium channel activity;GO:0005524//ATP binding;GO:0043398//HLH domain b…	GO:0072686//mitotic spindle;GO:0009925//basal plasma membrane;GO:0045180//basal cortex;GO:0031513//nonmotile primary cilium;GO:0071458//integral component of cytoplasmic side of endoplasmic reticulum membrane;GO:0031941//filamentous actin;GO:0031512//motile primary cilium;GO:0005634//nucleus;GO:0071556//integral component of lumenal side of endoplasmic reticulum membrane;GO:0030027//lamellipodium…
STTPANLDSDPEHFFR	N-Term(iTRAQ8plex)		1	T3	T3(100.0)	A0A2I2U0F4	P180785_451_450_1_4.raw_35107	1	1.05	1.18,0.77,0.92,1.41,0.92,1.1,1.31,0.85,1.02	0.192388	9	0.4779	A0A2I2U0F4	-	100	0	gi|410971857|ref|XP_003992379.1|	PREDICTED: serine-protein kinase ATM [Felis catus]	88.81	0	sp|Q13315|ATM_HUMAN	Serine-protein kinase ATM OS=Homo sapiens GN=ATM PE=1 SV=4	98.5	0	tr|M3WGX8|M3WGX8_FELCA	Uncharacterized protein OS=Felis catus GN=ATM PE=3 SV=1	-	-	-	-	-	-	-	K04728|1|0.0|6234|fca:101089291|	GO:0071044//histone mRNA catabolic process;GO:0006281//DNA repair;GO:0030889//negative regulation of B cell proliferation;GO:0006975//DNA damage induced protein phosphorylation;GO:0007507//heart development;GO:0043525//positive regulation of neuron apoptotic process;GO:0031572//G2 DNA damage checkpoint;GO:0007420//brain development;GO:0007292//female gamete generation;GO:0090399//replicative sene…	GO:0047485//protein N-terminus binding;GO:0032403//protein complex binding;GO:0005524//ATP binding;GO:0016303//1-phosphatidylinositol-3-kinase activity;GO:0046983//protein dimerization activity;GO:0004677//DNA-dependent protein kinase activity	GO:0000781//chromosome, telomeric region;GO:0005819//spindle
LTPLNDSSLDLSMDSDNSMSVPSPTSAMK	N-Term(iTRAQ8plex);K29(iTRAQ8plex)	N17(Deamidated);M19(Oxidation)	1	S23	S23(96.8)	A0A2I2U0H4	P180785_451_450_1_1.raw_47919	1	1.1	1.27,1.07,1.01,1.06,0.89,0.85,1.42,1.2,1.14	0.154386	9	0.131	A0A2I2U0H4	-	100	0	gi|586990723|ref|XP_006933159.1|	PREDICTED: poly(A) polymerase alpha isoform X4 [Felis catus]	98.91	0	sp|P25500|PAPOA_BOVIN	Poly(A) polymerase alpha OS=Bos taurus GN=PAPOLA PE=1 SV=3	99.71	0	tr|F1SAQ7|F1SAQ7_PIG	Uncharacterized protein OS=Sus scrofa GN=PAPOLA PE=4 SV=2	gi|434384462|ref|YP_007095073.1|	133	3e-30	COG5186	Poly(A) polymerase Pap1	A	RNA processing and modification	K14376|1|0.0|1158|hgl:101714424|	GO:0043631//RNA polyadenylation;GO:0006351//transcription, DNA-templated;GO:0006397//mRNA processing	GO:0030145//manganese ion binding;GO:0003723//RNA binding;GO:0004652//polynucleotide adenylyltransferase activity;GO:0005524//ATP binding;GO:0000287//magnesium ion binding	GO:0005634//nucleus;GO:0005783//endoplasmic reticulum
ADPTLLNNHSNLKPAPAAPSSPDATPEPK	N-Term(iTRAQ8plex);K13(iTRAQ8plex);K29(iTRAQ8plex)	N7(Deamidated)	1	S21	S21(97.3)	A0A2I2U0I2	P180785_451_450_1_5.raw_24745	1	1.89	0.75,2.34,2.51,0.63,1.96,2.1,0.89,2.79,3	0.452958	9	0.01892	A0A2I2U0I2	UP	100	4e-21	gi|410974861|ref|XP_003993858.1|	PREDICTED: cell cycle exit and neuronal differentiation protein 1 [Felis catus]	77.6	3e-13	sp|Q8N111|CEND_HUMAN	Cell cycle exit and neuronal differentiation protein 1 OS=Homo sapiens GN=CEND1 PE=1 SV=1	92	4e-18	tr|M1EFM9|M1EFM9_MUSPF	Cell cycle exit and neuronal differentiation protein 1 (Fragment) OS=Mustela putorius furo PE=2 SV=1	-	-	-	-	-	-	-	-	-	-	-
STDSSSYPSPCASPSPPPSGK	N-Term(iTRAQ8plex);K21(iTRAQ8plex)	C11(Carbamidomethyl)	1	S15	S15(100.0);S15(100.0)	A0A2I2U0I4	P180785_451_450_1_4.raw_16277;P180785_451_450_1_4.raw_16680	2	1.54	1.17,2.25,1.58,0.98,1.93,1.33,1.06,2.12,1.44	0.28463	9	0.008263	A0A2I2U0I4	UP	99.17	0	gi|511989911|ref|XP_004812670.1|	PREDICTED: probable ATP-dependent RNA helicase YTHDC2 isoform X2 [Mustela putorius furo]	98.18	0	sp|B2RR83|YTDC2_MOUSE	Probable ATP-dependent RNA helicase YTHDC2 OS=Mus musculus GN=Ythdc2 PE=1 SV=1	98.93	0	tr|H0WJ02|H0WJ02_OTOGA	Uncharacterized protein OS=Otolemur garnettii GN=YTHDC2 PE=4 SV=1	gi|297538843|ref|YP_003674612.1|	166	2e-39	COG1643	HrpA-like RNA helicase	J	Translation, ribosomal structure and biogenesis	K20099|1|0.0|2397|fca:101099680|		GO:0003676//nucleic acid binding;GO:0005524//ATP binding;GO:0008026//ATP-dependent helicase activity
HLPSPPTLDSIITEYLR	N-Term(iTRAQ8plex)		1	S4	S4(100.0);S4(100.0);S4(100.0)	A0A2I2U0K3	P180785_451_450_1_4.raw_51761;P180785_451_450_1_3.raw_52924;P180785_451_450_1_3.raw_53037	3	0.87	0.77,0.92,0.68,0.94,1.07,0.81,0.87,1.02,0.76	0.138861	9	0.01672	A0A2I2U0K3	-	99.93	0	gi|586977954|ref|XP_006928887.1|	PREDICTED: protein VPRBP isoform X4 [Felis catus]	98.85	0	sp|Q9Y4B6|DCAF1_HUMAN	DDB1- and CUL4-associated factor 1 OS=Homo sapiens GN=DCAF1 PE=1 SV=3	99.93	0	tr|M3VYI4|M3VYI4_FELCA	Uncharacterized protein OS=Felis catus GN=DCAF1 PE=4 SV=1	-	-	-	-	-	-	-	K11789|1|0.0|2760|aju:106989290|	-	-	-
TPESFLGPNAALVDLDSLVSRPGPTPPGAK	N-Term(iTRAQ8plex);K30(iTRAQ8plex)	N9(Deamidated)	1	T1	T1(100.0)	A0A2I2U0M0	P180785_451_450_1_3.raw_52348	1	1.27	1.08,1.09,0.75,1.27,1.29,0.89,1.85,1.88,1.29	0.287616	9	0.07295	A0A2I2U0M0	UP	97.99	0	gi|410982175|ref|XP_003997435.1|	PREDICTED: epsin-1 isoform 1 [Felis catus]	87.3	0	sp|Q80VP1|EPN1_MOUSE	Epsin-1 OS=Mus musculus GN=Epn1 PE=1 SV=3	93.7	0	tr|M3X7X9|M3X7X9_FELCA	Uncharacterized protein OS=Felis catus GN=EPN1 PE=4 SV=1	-	-	-	-	-	-	-	K12471|1|0.0|694|oro:101367765|	GO:0042059//negative regulation of epidermal growth factor receptor signaling pathway		GO:0005886//plasma membrane
SALPTSGSSTGELELLAGEVPAR	N-Term(iTRAQ8plex)		1	S9	S9(99.0)	A0A2I2U0M0	P180785_451_450_1_5.raw_47667	1	1.56	1.44,3.03,1.69,1.02,2.15,1.2,0.82,1.72,0.96	0.421988	9	0.04297	A0A2I2U0M0	UP	97.99	0	gi|410982175|ref|XP_003997435.1|	PREDICTED: epsin-1 isoform 1 [Felis catus]	87.3	0	sp|Q80VP1|EPN1_MOUSE	Epsin-1 OS=Mus musculus GN=Epn1 PE=1 SV=3	93.7	0	tr|M3X7X9|M3X7X9_FELCA	Uncharacterized protein OS=Felis catus GN=EPN1 PE=4 SV=1	-	-	-	-	-	-	-	K12471|1|0.0|694|oro:101367765|	GO:0042059//negative regulation of epidermal growth factor receptor signaling pathway		GO:0005886//plasma membrane
VFGFLPSVIGGQEGQSPR	N-Term(iTRAQ8plex)		1	S16	S16(100.0)	A0A2I2U0P8	P180785_451_450_1_4.raw_51806	1	0.82	1.04,1.02,0.82,0.86,0.84,0.68,0.76,0.74,0.59	0.16967	9	0.005693	A0A2I2U0P8	DOWN	99.91	0	gi|410968480|ref|XP_003990732.1|	PREDICTED: unconventional myosin-VIIb [Felis catus]	85.38	0	sp|Q6PIF6|MYO7B_HUMAN	Unconventional myosin-VIIb OS=Homo sapiens GN=MYO7B PE=1 SV=2	99.81	0	tr|M3WIC7|M3WIC7_FELCA	Uncharacterized protein OS=Felis catus GN=MYO7B PE=4 SV=1	-	-	-	-	-	-	-	K21868|1|0.0|4380|fca:101095671|		GO:0003779//actin binding;GO:0005524//ATP binding;GO:0003774//motor activity	GO:0016324//apical plasma membrane;GO:0016459//myosin complex
VFGFLPSVIGGQEGQSPRDFEDLEAR	N-Term(iTRAQ8plex)	Q12(Deamidated);Q15(Deamidated)	1	S16	S16(99.9)	A0A2I2U0P8	P180785_451_450_1_3.raw_52698	1	0.75	0.76,0.79,0.72,0.75,0.79,0.72,0.74,0.78,0.71	0.038914	9	9.428e-09	A0A2I2U0P8	DOWN	99.91	0	gi|410968480|ref|XP_003990732.1|	PREDICTED: unconventional myosin-VIIb [Felis catus]	85.38	0	sp|Q6PIF6|MYO7B_HUMAN	Unconventional myosin-VIIb OS=Homo sapiens GN=MYO7B PE=1 SV=2	99.81	0	tr|M3WIC7|M3WIC7_FELCA	Uncharacterized protein OS=Felis catus GN=MYO7B PE=4 SV=1	-	-	-	-	-	-	-	K21868|1|0.0|4380|fca:101095671|		GO:0003779//actin binding;GO:0005524//ATP binding;GO:0003774//motor activity	GO:0016324//apical plasma membrane;GO:0016459//myosin complex
WASLVTAAHAK	N-Term(iTRAQ8plex);K11(iTRAQ8plex)		1	S3	S3(100.0)	A0A2I2U0P8	P180785_451_450_1_2.raw_41190	1	0.63	1.02,0.11,0.55,1.09,0.12,0.59,1.33,0.15,0.72	0.674464	9	0.03987	A0A2I2U0P8	DOWN	99.91	0	gi|410968480|ref|XP_003990732.1|	PREDICTED: unconventional myosin-VIIb [Felis catus]	85.38	0	sp|Q6PIF6|MYO7B_HUMAN	Unconventional myosin-VIIb OS=Homo sapiens GN=MYO7B PE=1 SV=2	99.81	0	tr|M3WIC7|M3WIC7_FELCA	Uncharacterized protein OS=Felis catus GN=MYO7B PE=4 SV=1	-	-	-	-	-	-	-	K21868|1|0.0|4380|fca:101095671|		GO:0003779//actin binding;GO:0005524//ATP binding;GO:0003774//motor activity	GO:0016324//apical plasma membrane;GO:0016459//myosin complex
SNSPLPAPPSK	N-Term(iTRAQ8plex);K11(iTRAQ8plex)	N2(Deamidated)	1	S3	S3(100.0);S3(98.4);S3(100.0);S3(100.0);S3(100.0)	A0A2I2U0U0	P180785_451_450_1_3.raw_18670;P180785_451_450_1_4.raw_18764;P180785_451_450_1_3.raw_19020;P180785_451_450_1_3.raw_19275;P180785_451_450_1_3.raw_19372	5	1.13	1.03,1.65,0.91,0.97,1.54,0.86,0.92,1.45,0.82	0.270561	9	0.2702	A0A2I2U0U0	-	99.47	4e-106	gi|617655078|ref|XP_007535324.1|	PREDICTED: serine/arginine-rich splicing factor 6 isoform X2 [Erinaceus europaeus]	98.93	7e-106	sp|Q13247|SRSF6_HUMAN	Serine/arginine-rich splicing factor 6 OS=Homo sapiens GN=SRSF6 PE=1 SV=2	100	2e-105	tr|M3Z1W8|M3Z1W8_MUSPF	Uncharacterized protein OS=Mustela putorius furo GN=SRSF6 PE=4 SV=1	gi|431930897|ref|YP_007243943.1|	53.9	1e-07	COG0724	RNA recognition motif (RRM) domain	J	Translation, ribosomal structure and biogenesis	K12893|1|3e-106|319|cjc:100399294|	GO:0048025//negative regulation of mRNA splicing, via spliceosome	GO:0003723//RNA binding;GO:0000166//nucleotide binding	GO:0005634//nucleus
SQSRSNSPLPAPPSK	N-Term(iTRAQ8plex);K15(iTRAQ8plex)		2	S3,S5	S3(98.2),S5(99.9)	A0A2I2U0U0	P180785_451_450_1_4.raw_18455	1	0.82	0.62,1.4,0.64,0.58,1.31,0.6,0.52,1.17,0.54	0.415709	9	0.1737	A0A2I2U0U0	-	99.47	4e-106	gi|617655078|ref|XP_007535324.1|	PREDICTED: serine/arginine-rich splicing factor 6 isoform X2 [Erinaceus europaeus]	98.93	7e-106	sp|Q13247|SRSF6_HUMAN	Serine/arginine-rich splicing factor 6 OS=Homo sapiens GN=SRSF6 PE=1 SV=2	100	2e-105	tr|M3Z1W8|M3Z1W8_MUSPF	Uncharacterized protein OS=Mustela putorius furo GN=SRSF6 PE=4 SV=1	gi|431930897|ref|YP_007243943.1|	53.9	1e-07	COG0724	RNA recognition motif (RRM) domain	J	Translation, ribosomal structure and biogenesis	K12893|1|3e-106|319|cjc:100399294|	GO:0048025//negative regulation of mRNA splicing, via spliceosome	GO:0003723//RNA binding;GO:0000166//nucleotide binding	GO:0005634//nucleus
SQSRSNSPLPAPPSK	N-Term(iTRAQ8plex);K15(iTRAQ8plex)	N6(Deamidated)	1	S7	S7(98.5)	A0A2I2U0U0	P180785_451_450_1_4.raw_16505	1	1.14	1.33,1.28,0.98,1.22,1.18,0.91,1.24,1.19,0.92	0.131899	9	0.03089	A0A2I2U0U0	-	99.47	4e-106	gi|617655078|ref|XP_007535324.1|	PREDICTED: serine/arginine-rich splicing factor 6 isoform X2 [Erinaceus europaeus]	98.93	7e-106	sp|Q13247|SRSF6_HUMAN	Serine/arginine-rich splicing factor 6 OS=Homo sapiens GN=SRSF6 PE=1 SV=2	100	2e-105	tr|M3Z1W8|M3Z1W8_MUSPF	Uncharacterized protein OS=Mustela putorius furo GN=SRSF6 PE=4 SV=1	gi|431930897|ref|YP_007243943.1|	53.9	1e-07	COG0724	RNA recognition motif (RRM) domain	J	Translation, ribosomal structure and biogenesis	K12893|1|3e-106|319|cjc:100399294|	GO:0048025//negative regulation of mRNA splicing, via spliceosome	GO:0003723//RNA binding;GO:0000166//nucleotide binding	GO:0005634//nucleus
SNSPLPAPPSK	N-Term(iTRAQ8plex);K11(iTRAQ8plex)		1	S3	S3(100.0);S3(100.0);S3(100.0);S3(100.0);S3(99.1);S3(100.0);S3(100.0);S3(100.0);S3(100.0);S3(99.0);S3(100.0);S3(100.0);S3(100.0);S3(100.0)	A0A2I2U0U0	P180785_451_450_1_5.raw_16234;P180785_451_450_1_5.raw_16282;P180785_451_450_1_4.raw_16767;P180785_451_450_1_4.raw_16846;P180785_451_450_1_4.raw_17057;P180785_451_450_1_4.raw_17121;P180785_451_450_1_4.raw_17195;P180785_451_450_1_4.raw_17464;P180785_451_450_1_4.raw_17538;P180785_451_450_1_4.raw_17846;P180785_451_450_1_3.raw_17875;P180785_451_450_1_3.raw_17889;P180785_451_450_1_3.raw_18230;P180785_4…	14	49.16	1.22,133.44,0.79,1.19,145.88,0.76,1.27,157.07,0.8	1.38994	9	0.08133	A0A2I2U0U0	-	99.47	4e-106	gi|617655078|ref|XP_007535324.1|	PREDICTED: serine/arginine-rich splicing factor 6 isoform X2 [Erinaceus europaeus]	98.93	7e-106	sp|Q13247|SRSF6_HUMAN	Serine/arginine-rich splicing factor 6 OS=Homo sapiens GN=SRSF6 PE=1 SV=2	100	2e-105	tr|M3Z1W8|M3Z1W8_MUSPF	Uncharacterized protein OS=Mustela putorius furo GN=SRSF6 PE=4 SV=1	gi|431930897|ref|YP_007243943.1|	53.9	1e-07	COG0724	RNA recognition motif (RRM) domain	J	Translation, ribosomal structure and biogenesis	K12893|1|3e-106|319|cjc:100399294|	GO:0048025//negative regulation of mRNA splicing, via spliceosome	GO:0003723//RNA binding;GO:0000166//nucleotide binding	GO:0005634//nucleus
SNSPLPAPPSK	N-Term(iTRAQ8plex);K11(iTRAQ8plex)		1	S1	S1(100.0);S1(100.0);S1(100.0);S1(100.0);S1(98.9)	A0A2I2U0U0	P180785_451_450_1_5.raw_19216;P180785_451_450_1_5.raw_19250;P180785_451_450_1_5.raw_19568;P180785_451_450_1_5.raw_19607;P180785_451_450_1_4.raw_20713	5	0.77	0.24,1.81,0.26,0.27,2.09,0.29,0.21,1.57,0.23	0.971103	9	0.421	A0A2I2U0U0	-	99.47	4e-106	gi|617655078|ref|XP_007535324.1|	PREDICTED: serine/arginine-rich splicing factor 6 isoform X2 [Erinaceus europaeus]	98.93	7e-106	sp|Q13247|SRSF6_HUMAN	Serine/arginine-rich splicing factor 6 OS=Homo sapiens GN=SRSF6 PE=1 SV=2	100	2e-105	tr|M3Z1W8|M3Z1W8_MUSPF	Uncharacterized protein OS=Mustela putorius furo GN=SRSF6 PE=4 SV=1	gi|431930897|ref|YP_007243943.1|	53.9	1e-07	COG0724	RNA recognition motif (RRM) domain	J	Translation, ribosomal structure and biogenesis	K12893|1|3e-106|319|cjc:100399294|	GO:0048025//negative regulation of mRNA splicing, via spliceosome	GO:0003723//RNA binding;GO:0000166//nucleotide binding	GO:0005634//nucleus
SQSRSNSPLPAPPSK	N-Term(iTRAQ8plex);K15(iTRAQ8plex)		2	S5,S7	S5(100.0),S7(100.0)	A0A2I2U0U0	P180785_451_450_1_3.raw_16729	1	0.75	0.42,1.37,0.23,0.62,2.05,0.35,0.35,1.16,0.2	0.802613	9	0.2739	A0A2I2U0U0	-	99.47	4e-106	gi|617655078|ref|XP_007535324.1|	PREDICTED: serine/arginine-rich splicing factor 6 isoform X2 [Erinaceus europaeus]	98.93	7e-106	sp|Q13247|SRSF6_HUMAN	Serine/arginine-rich splicing factor 6 OS=Homo sapiens GN=SRSF6 PE=1 SV=2	100	2e-105	tr|M3Z1W8|M3Z1W8_MUSPF	Uncharacterized protein OS=Mustela putorius furo GN=SRSF6 PE=4 SV=1	gi|431930897|ref|YP_007243943.1|	53.9	1e-07	COG0724	RNA recognition motif (RRM) domain	J	Translation, ribosomal structure and biogenesis	K12893|1|3e-106|319|cjc:100399294|	GO:0048025//negative regulation of mRNA splicing, via spliceosome	GO:0003723//RNA binding;GO:0000166//nucleotide binding	GO:0005634//nucleus
SQSDLDDQHDYDSVASDEDTDQEPLR	N-Term(iTRAQ8plex)		1	T20	T20(94.1)	A0A2I2U0V8	P180785_451_450_1_1.raw_23099	1	1.48	1.22,1.88,1.66,1.09,1.67,1.48,1.1,1.69,1.49	0.180245	9	0.0009798	A0A2I2U0V8	UP	100	0	gi|410980289|ref|XP_003996510.1|	PREDICTED: ARF GTPase-activating protein GIT1 [Felis catus]	98.82	0	sp|Q9Y2X7|GIT1_HUMAN	ARF GTPase-activating protein GIT1 OS=Homo sapiens GN=GIT1 PE=1 SV=2	100	0	tr|M3XFR8|M3XFR8_FELCA	Uncharacterized protein OS=Felis catus GN=GIT1 PE=4 SV=1	gi|116626903|ref|YP_829059.1|	55.5	3e-06	COG0666	Ankyrin repeat	T	Signal transduction mechanisms	K05737|1|0.0|1495|fca:101091912|	GO:0008277//regulation of G-protein coupled receptor protein signaling pathway;GO:0032312//regulation of ARF GTPase activity	GO:0008060//ARF GTPase activator activity;GO:0008270//zinc ion binding;GO:0005515//protein binding	GO:0005925//focal adhesion;GO:0005737//cytoplasm
HGSGADSDYENTQSGDPLLGLEGK	N-Term(iTRAQ8plex);Y9(iTRAQ8plex);K24(iTRAQ8plex)	Q13(Deamidated)	1	S3	S3(91.3)	A0A2I2U0V8	P180785_451_450_1_3.raw_32106	1	1.2	1.45,0.9,1.39,1.19,0.74,1.14,1.55,0.96,1.48	0.226078	9	0.07054	A0A2I2U0V8	UP	100	0	gi|410980289|ref|XP_003996510.1|	PREDICTED: ARF GTPase-activating protein GIT1 [Felis catus]	98.82	0	sp|Q9Y2X7|GIT1_HUMAN	ARF GTPase-activating protein GIT1 OS=Homo sapiens GN=GIT1 PE=1 SV=2	100	0	tr|M3XFR8|M3XFR8_FELCA	Uncharacterized protein OS=Felis catus GN=GIT1 PE=4 SV=1	gi|116626903|ref|YP_829059.1|	55.5	3e-06	COG0666	Ankyrin repeat	T	Signal transduction mechanisms	K05737|1|0.0|1495|fca:101091912|	GO:0008277//regulation of G-protein coupled receptor protein signaling pathway;GO:0032312//regulation of ARF GTPase activity	GO:0008060//ARF GTPase activator activity;GO:0008270//zinc ion binding;GO:0005515//protein binding	GO:0005925//focal adhesion;GO:0005737//cytoplasm
SQSDLDDQHDYDSVASDEDTDQEPLR	N-Term(iTRAQ8plex)	Q8(Deamidated)	1	S16	S16(98.1)	A0A2I2U0V8	P180785_451_450_1_2.raw_25411	1	1.76	1.7,2.55,1.63,1.49,2.23,1.43,1.38,2.07,1.33	0.230267	9	0.0007364	A0A2I2U0V8	UP	100	0	gi|410980289|ref|XP_003996510.1|	PREDICTED: ARF GTPase-activating protein GIT1 [Felis catus]	98.82	0	sp|Q9Y2X7|GIT1_HUMAN	ARF GTPase-activating protein GIT1 OS=Homo sapiens GN=GIT1 PE=1 SV=2	100	0	tr|M3XFR8|M3XFR8_FELCA	Uncharacterized protein OS=Felis catus GN=GIT1 PE=4 SV=1	gi|116626903|ref|YP_829059.1|	55.5	3e-06	COG0666	Ankyrin repeat	T	Signal transduction mechanisms	K05737|1|0.0|1495|fca:101091912|	GO:0008277//regulation of G-protein coupled receptor protein signaling pathway;GO:0032312//regulation of ARF GTPase activity	GO:0008060//ARF GTPase activator activity;GO:0008270//zinc ion binding;GO:0005515//protein binding	GO:0005925//focal adhesion;GO:0005737//cytoplasm
SQSDLDDQHDYDSVASDEDTDQEPLR	N-Term(iTRAQ8plex)		1	S16	S16(99.9)	A0A2I2U0V8	P180785_451_450_1_1.raw_23049	1	1.57	1.39,2.22,1.44,1.36,2.17,1.4,1.15,1.83,1.19	0.241096	9	0.002724	A0A2I2U0V8	UP	100	0	gi|410980289|ref|XP_003996510.1|	PREDICTED: ARF GTPase-activating protein GIT1 [Felis catus]	98.82	0	sp|Q9Y2X7|GIT1_HUMAN	ARF GTPase-activating protein GIT1 OS=Homo sapiens GN=GIT1 PE=1 SV=2	100	0	tr|M3XFR8|M3XFR8_FELCA	Uncharacterized protein OS=Felis catus GN=GIT1 PE=4 SV=1	gi|116626903|ref|YP_829059.1|	55.5	3e-06	COG0666	Ankyrin repeat	T	Signal transduction mechanisms	K05737|1|0.0|1495|fca:101091912|	GO:0008277//regulation of G-protein coupled receptor protein signaling pathway;GO:0032312//regulation of ARF GTPase activity	GO:0008060//ARF GTPase activator activity;GO:0008270//zinc ion binding;GO:0005515//protein binding	GO:0005925//focal adhesion;GO:0005737//cytoplasm
SQSDLDDQHDYDSVASDEDTDQEPLR	N-Term(iTRAQ8plex)		2	S13,T20	S13(99.8),T20(97.1)	A0A2I2U0V8	P180785_451_450_1_1.raw_24102	1	1.18	1.47,1.07,1.27,1.16,0.84,1,1.45,1.06,1.26	0.166845	9	0.03517	A0A2I2U0V8	UP	100	0	gi|410980289|ref|XP_003996510.1|	PREDICTED: ARF GTPase-activating protein GIT1 [Felis catus]	98.82	0	sp|Q9Y2X7|GIT1_HUMAN	ARF GTPase-activating protein GIT1 OS=Homo sapiens GN=GIT1 PE=1 SV=2	100	0	tr|M3XFR8|M3XFR8_FELCA	Uncharacterized protein OS=Felis catus GN=GIT1 PE=4 SV=1	gi|116626903|ref|YP_829059.1|	55.5	3e-06	COG0666	Ankyrin repeat	T	Signal transduction mechanisms	K05737|1|0.0|1495|fca:101091912|	GO:0008277//regulation of G-protein coupled receptor protein signaling pathway;GO:0032312//regulation of ARF GTPase activity	GO:0008060//ARF GTPase activator activity;GO:0008270//zinc ion binding;GO:0005515//protein binding	GO:0005925//focal adhesion;GO:0005737//cytoplasm
SQSDLDDQHDYDSVASDEDTDQEPLR	N-Term(iTRAQ8plex);Y11(iTRAQ8plex)	Q2(Deamidated);Q8(Deamidated)	1	S16	S16(100.0)	A0A2I2U0V8	P180785_451_450_1_2.raw_23373	1	1.51	1.62,3.35,1.48,0.88,1.82,0.8,0.92,1.89,0.84	0.509606	9	0.09731	A0A2I2U0V8	UP	100	0	gi|410980289|ref|XP_003996510.1|	PREDICTED: ARF GTPase-activating protein GIT1 [Felis catus]	98.82	0	sp|Q9Y2X7|GIT1_HUMAN	ARF GTPase-activating protein GIT1 OS=Homo sapiens GN=GIT1 PE=1 SV=2	100	0	tr|M3XFR8|M3XFR8_FELCA	Uncharacterized protein OS=Felis catus GN=GIT1 PE=4 SV=1	gi|116626903|ref|YP_829059.1|	55.5	3e-06	COG0666	Ankyrin repeat	T	Signal transduction mechanisms	K05737|1|0.0|1495|fca:101091912|	GO:0008277//regulation of G-protein coupled receptor protein signaling pathway;GO:0032312//regulation of ARF GTPase activity	GO:0008060//ARF GTPase activator activity;GO:0008270//zinc ion binding;GO:0005515//protein binding	GO:0005925//focal adhesion;GO:0005737//cytoplasm
SMDSSDLSDGAVTLQEYLELK	N-Term(iTRAQ8plex);K21(iTRAQ8plex)	M2(Oxidation)	1	S1	S1(100.0)	A0A2I2U0V8	P180785_451_450_1_6.raw_48894	1	1.08	1.26,1.01,1,1.27,1.01,1,1.21,0.96,0.96	0.114553	9	0.121	A0A2I2U0V8	UP	100	0	gi|410980289|ref|XP_003996510.1|	PREDICTED: ARF GTPase-activating protein GIT1 [Felis catus]	98.82	0	sp|Q9Y2X7|GIT1_HUMAN	ARF GTPase-activating protein GIT1 OS=Homo sapiens GN=GIT1 PE=1 SV=2	100	0	tr|M3XFR8|M3XFR8_FELCA	Uncharacterized protein OS=Felis catus GN=GIT1 PE=4 SV=1	gi|116626903|ref|YP_829059.1|	55.5	3e-06	COG0666	Ankyrin repeat	T	Signal transduction mechanisms	K05737|1|0.0|1495|fca:101091912|	GO:0008277//regulation of G-protein coupled receptor protein signaling pathway;GO:0032312//regulation of ARF GTPase activity	GO:0008060//ARF GTPase activator activity;GO:0008270//zinc ion binding;GO:0005515//protein binding	GO:0005925//focal adhesion;GO:0005737//cytoplasm
HGSGADSDYENTQSGDPLLGLEGK	N-Term(iTRAQ8plex);K24(iTRAQ8plex)	N11(Deamidated);Q13(Deamidated)	1	S3	S3(100.0)	A0A2I2U0V8	P180785_451_450_1_3.raw_36251	1	1.69	1.64,2.37,1.34,1.57,2.27,1.28,1.46,2.1,1.19	0.24755	9	0.001604	A0A2I2U0V8	UP	100	0	gi|410980289|ref|XP_003996510.1|	PREDICTED: ARF GTPase-activating protein GIT1 [Felis catus]	98.82	0	sp|Q9Y2X7|GIT1_HUMAN	ARF GTPase-activating protein GIT1 OS=Homo sapiens GN=GIT1 PE=1 SV=2	100	0	tr|M3XFR8|M3XFR8_FELCA	Uncharacterized protein OS=Felis catus GN=GIT1 PE=4 SV=1	gi|116626903|ref|YP_829059.1|	55.5	3e-06	COG0666	Ankyrin repeat	T	Signal transduction mechanisms	K05737|1|0.0|1495|fca:101091912|	GO:0008277//regulation of G-protein coupled receptor protein signaling pathway;GO:0032312//regulation of ARF GTPase activity	GO:0008060//ARF GTPase activator activity;GO:0008270//zinc ion binding;GO:0005515//protein binding	GO:0005925//focal adhesion;GO:0005737//cytoplasm
SQSDLDDQHDYDSVASDEDTDQEPLR	N-Term(iTRAQ8plex)	Q8(Deamidated)	1	S13	S13(96.8)	A0A2I2U0V8	P180785_451_450_1_2.raw_25497	1	1.62	1.69,2.42,1.72,1.31,1.87,1.33,1.23,1.76,1.25	0.225982	9	0.001373	A0A2I2U0V8	UP	100	0	gi|410980289|ref|XP_003996510.1|	PREDICTED: ARF GTPase-activating protein GIT1 [Felis catus]	98.82	0	sp|Q9Y2X7|GIT1_HUMAN	ARF GTPase-activating protein GIT1 OS=Homo sapiens GN=GIT1 PE=1 SV=2	100	0	tr|M3XFR8|M3XFR8_FELCA	Uncharacterized protein OS=Felis catus GN=GIT1 PE=4 SV=1	gi|116626903|ref|YP_829059.1|	55.5	3e-06	COG0666	Ankyrin repeat	T	Signal transduction mechanisms	K05737|1|0.0|1495|fca:101091912|	GO:0008277//regulation of G-protein coupled receptor protein signaling pathway;GO:0032312//regulation of ARF GTPase activity	GO:0008060//ARF GTPase activator activity;GO:0008270//zinc ion binding;GO:0005515//protein binding	GO:0005925//focal adhesion;GO:0005737//cytoplasm
EKDSPHMQDPNQADEEAMTQIIR	N-Term(iTRAQ8plex);K2(iTRAQ8plex)	N11(Deamidated);Q12(Deamidated)	1	S4	S4(100.0)	A0A2I2U126	P180785_451_450_1_4.raw_31131	1	1.29	1.76,0.9,0.97,1.99,1.01,1.1,1.89,0.97,1.04	0.326773	9	0.086	A0A2I2U126	-	100	2e-96	gi|426353072|ref|XP_004044023.1|	PREDICTED: nuclear transcription factor Y subunit alpha [Gorilla gorilla gorilla]	100	3e-97	sp|P23708|NFYA_MOUSE	Nuclear transcription factor Y subunit alpha OS=Mus musculus GN=Nfya PE=1 SV=2	100	1e-95	tr|G3QZI1|G3QZI1_GORGO	Uncharacterized protein OS=Gorilla gorilla gorilla GN=NFYA PE=4 SV=1	-	-	-	-	-	-	-	K08064|1|2e-96|293|ccan:109697681|	-	-	-
TTSEGSEVEIAEPQKPPSK	N-Term(iTRAQ8plex);K15(iTRAQ8plex);K19(iTRAQ8plex)	Q14(Deamidated)	1	S6	S6(96.3)	A0A2I2U160	P180785_451_450_1_4.raw_20702	1	1.58	1.43,1.91,1.72,1.34,1.79,1.61,1.25,1.68,1.51	0.129416	9	4.202e-05	A0A2I2U160	UP	95.35	0	gi|591346103|ref|XP_007098302.1|	PREDICTED: la-related protein 7 isoform X1 [Panthera tigris altaica]	84.36	0	sp|Q4R627|LARP7_MACFA	La-related protein 7 OS=Macaca fascicularis GN=LARP7 PE=2 SV=1	90.02	0	tr|M3XBU7|M3XBU7_FELCA	Uncharacterized protein OS=Felis catus GN=LARP7 PE=4 SV=1	-	-	-	-	-	-	-	K15191|1|0.0|947|ptg:102956172|	GO:0006396//RNA processing	GO:0003723//RNA binding;GO:0000166//nucleotide binding	GO:0030529//ribonucleoprotein complex;GO:0005634//nucleus
TTSEGSEVEIAEPQKPPSK	N-Term(iTRAQ8plex);K15(iTRAQ8plex);K19(iTRAQ8plex)		1	S3	S3(96.2)	A0A2I2U160	P180785_451_450_1_3.raw_21726	1	2.79	1.76,6.09,2.31,1.65,5.73,2.18,0.93,3.22,1.22	0.639512	9	0.02194	A0A2I2U160	UP	95.35	0	gi|591346103|ref|XP_007098302.1|	PREDICTED: la-related protein 7 isoform X1 [Panthera tigris altaica]	84.36	0	sp|Q4R627|LARP7_MACFA	La-related protein 7 OS=Macaca fascicularis GN=LARP7 PE=2 SV=1	90.02	0	tr|M3XBU7|M3XBU7_FELCA	Uncharacterized protein OS=Felis catus GN=LARP7 PE=4 SV=1	-	-	-	-	-	-	-	K15191|1|0.0|947|ptg:102956172|	GO:0006396//RNA processing	GO:0003723//RNA binding;GO:0000166//nucleotide binding	GO:0030529//ribonucleoprotein complex;GO:0005634//nucleus
TTSEGSEVEIAEPQKPPSK	N-Term(iTRAQ8plex);K15(iTRAQ8plex);K19(iTRAQ8plex)	Q14(Deamidated)	1	T1	T1(94.4)	A0A2I2U160	P180785_451_450_1_2.raw_22723	1	0.96	1.28,1.06,1.15,1.06,0.87,0.94,0.83,0.69,0.74	0.192254	9	0.5349	A0A2I2U160	UP	95.35	0	gi|591346103|ref|XP_007098302.1|	PREDICTED: la-related protein 7 isoform X1 [Panthera tigris altaica]	84.36	0	sp|Q4R627|LARP7_MACFA	La-related protein 7 OS=Macaca fascicularis GN=LARP7 PE=2 SV=1	90.02	0	tr|M3XBU7|M3XBU7_FELCA	Uncharacterized protein OS=Felis catus GN=LARP7 PE=4 SV=1	-	-	-	-	-	-	-	K15191|1|0.0|947|ptg:102956172|	GO:0006396//RNA processing	GO:0003723//RNA binding;GO:0000166//nucleotide binding	GO:0030529//ribonucleoprotein complex;GO:0005634//nucleus
SISEEAEHPTPR	N-Term(iTRAQ8plex)		1	S1	S1(100.0)	A0A2I2U160	P180785_451_450_1_2.raw_14742	1	1.13	1.02,1.29,1.18,1.05,1.33,1.22,0.89,1.13,1.03	0.119154	9	0.0284	A0A2I2U160	UP	95.35	0	gi|591346103|ref|XP_007098302.1|	PREDICTED: la-related protein 7 isoform X1 [Panthera tigris altaica]	84.36	0	sp|Q4R627|LARP7_MACFA	La-related protein 7 OS=Macaca fascicularis GN=LARP7 PE=2 SV=1	90.02	0	tr|M3XBU7|M3XBU7_FELCA	Uncharacterized protein OS=Felis catus GN=LARP7 PE=4 SV=1	-	-	-	-	-	-	-	K15191|1|0.0|947|ptg:102956172|	GO:0006396//RNA processing	GO:0003723//RNA binding;GO:0000166//nucleotide binding	GO:0030529//ribonucleoprotein complex;GO:0005634//nucleus
AETSEGSGTAPAVPEASASPK	N-Term(iTRAQ8plex);K21(iTRAQ8plex)		1	S19	S19(100.0);S19(100.0)	A0A2I2U183	P180785_451_450_1_2.raw_18746;P180785_451_450_1_2.raw_18847	2	1.11	0.98,1.64,1.2,0.77,1.29,0.94,0.8,1.35,0.98	0.243685	9	0.2999	A0A2I2U183	-	96.55	4e-66	gi|119593164|gb|EAW72758.1|	methyl CpG binding protein 2 (Rett syndrome), isoform CRA_b, partial [Homo sapiens]	94.29	6e-58	sp|Q95LG8|MECP2_MACFA	Methyl-CpG-binding protein 2 OS=Macaca fascicularis GN=MECP2 PE=2 SV=1	93.87	9e-75	tr|D3YY81|D3YY81_MOUSE	Methyl-CpG-binding protein 2 OS=Mus musculus GN=Mecp2 PE=1 SV=1	-	-	-	-	-	-	-	K11588|1|1e-59|188|cfr:102504685|	GO:0006066//alcohol metabolic process;GO:0045892//negative regulation of transcription, DNA-templated;GO:0051704//multi-organism process;GO:0016571//histone methylation;GO:0050884//neuromuscular process controlling posture;GO:0009628//response to abiotic stimulus;GO:0031057//negative regulation of histone modification;GO:0007585//respiratory gaseous exchange;GO:0048167//regulation of synaptic pla…	GO:0047485//protein N-terminus binding;GO:0003714//transcription corepressor activity;GO:0010385//double-stranded methylated DNA binding;GO:0019904//protein domain specific binding;GO:0003682//chromatin binding;GO:0003723//RNA binding;GO:0043565//sequence-specific DNA binding	GO:0000792//heterochromatin;GO:0005737//cytoplasm;GO:0005634//nucleus
ASGVAVSDGVIK	K12(iTRAQ8plex)	N-Term(Acetyl)	1	S2	S2(100.0)	A0A2I2U193	P180785_451_450_1_2.raw_32651	1	0.76	0.74,0.44,0.77,1.15,0.68,1.18,0.71,0.43,0.74	0.325154	9	0.02518	A0A2I2U193	-	100	2e-117	gi|51592135|ref|NP_001004043.1|	cofilin-1 [Sus scrofa]	100	8e-119	sp|Q6B7M7|COF1_SHEEP	Cofilin-1 OS=Ovis aries GN=CFL1 PE=2 SV=3	100	1e-116	tr|A0A091DZZ6|A0A091DZZ6_FUKDA	Cofilin-1 OS=Fukomys damarensis GN=H920_10257 PE=3 SV=1	-	-	-	-	-	-	-	K05765|1|5e-118|335|cdk:105102587|	GO:0007411//axon guidance;GO:0009615//response to virus;GO:0007266//Rho protein signal transduction;GO:0022604//regulation of cell morphogenesis;GO:0001842//neural fold formation;GO:0030168//platelet activation;GO:0001755//neural crest cell migration;GO:0030836//positive regulation of actin filament depolymerization;GO:0006468//protein phosphorylation;GO:0045792//negative regulation of cell size;…	GO:0003779//actin binding	GO:0032587//ruffle membrane;GO:0016363//nuclear matrix;GO:0031258//lamellipodium membrane;GO:0030864//cortical actin cytoskeleton
STPSHGSVSSLNSTGSLSPK	N-Term(iTRAQ8plex);K20(iTRAQ8plex)		1	S18	S18(100.0);S18(97.6);S18(99.7)	A0A2I2U1C1	P180785_451_450_1_6.raw_15968;P180785_451_450_1_5.raw_16445;P180785_451_450_1_5.raw_16654	3	1.79	0.98,1.96,2.29,1.03,2.09,2.47,0.99,1.97,2.33	0.324097	9	0.004865	A0A2I2U1C1	UP	100	0	gi|410950766|ref|XP_003982074.1|	PREDICTED: epidermal growth factor receptor pathway substrate 15-like 1 isoform X2 [Felis catus]	96.4	0	sp|Q9UBC2|EP15R_HUMAN	Epidermal growth factor receptor substrate 15-like 1 OS=Homo sapiens GN=EPS15L1 PE=1 SV=1	99.87	0	tr|M3WIC2|M3WIC2_FELCA	Uncharacterized protein OS=Felis catus GN=EPS15L1 PE=4 SV=1	-	-	-	-	-	-	-	K12472|1|0.0|1396|fca:101093837|	-	-	-
STPSHGSVSSLNSTGSLSPK	N-Term(iTRAQ8plex);K20(iTRAQ8plex)	N12(Deamidated)	1	S10	S10(89.3)	A0A2I2U1C1	P180785_451_450_1_4.raw_17903	1	1.22	1.22,1.22,1.44,1.15,1.15,1.36,1.07,1.07,1.26	0.0966504	9	0.0008328	A0A2I2U1C1	UP	100	0	gi|410950766|ref|XP_003982074.1|	PREDICTED: epidermal growth factor receptor pathway substrate 15-like 1 isoform X2 [Felis catus]	96.4	0	sp|Q9UBC2|EP15R_HUMAN	Epidermal growth factor receptor substrate 15-like 1 OS=Homo sapiens GN=EPS15L1 PE=1 SV=1	99.87	0	tr|M3WIC2|M3WIC2_FELCA	Uncharacterized protein OS=Felis catus GN=EPS15L1 PE=4 SV=1	-	-	-	-	-	-	-	K12472|1|0.0|1396|fca:101093837|	-	-	-
STPSHGSVSSLNSTGSLSPK	N-Term(iTRAQ8plex);K20(iTRAQ8plex)	N12(Deamidated)	1	S18	S18(99.9);S18(98.2);S18(100.0);S18(98.6)	A0A2I2U1C1	P180785_451_450_1_5.raw_16219;P180785_451_450_1_4.raw_17556;P180785_451_450_1_4.raw_17618;P180785_451_450_1_4.raw_18797	4	2.04	1.55,1.78,2.9,1.57,1.77,3,1.45,1.7,2.66	0.287878	9	0.001034	A0A2I2U1C1	UP	100	0	gi|410950766|ref|XP_003982074.1|	PREDICTED: epidermal growth factor receptor pathway substrate 15-like 1 isoform X2 [Felis catus]	96.4	0	sp|Q9UBC2|EP15R_HUMAN	Epidermal growth factor receptor substrate 15-like 1 OS=Homo sapiens GN=EPS15L1 PE=1 SV=1	99.87	0	tr|M3WIC2|M3WIC2_FELCA	Uncharacterized protein OS=Felis catus GN=EPS15L1 PE=4 SV=1	-	-	-	-	-	-	-	K12472|1|0.0|1396|fca:101093837|	-	-	-
TVFPGAVPVLPASPPPK	N-Term(iTRAQ8plex);K17(iTRAQ8plex)		1	S13	S13(100.0);S13(100.0);S13(100.0);S13(100.0);S13(100.0);S13(100.0);S13(100.0);S13(100.0)	A0A2I2U1C1	P180785_451_450_1_3.raw_44422;P180785_451_450_1_3.raw_44470;P180785_451_450_1_3.raw_44620;P180785_451_450_1_3.raw_44771;P180785_451_450_1_3.raw_44827;P180785_451_450_1_2.raw_45941;P180785_451_450_1_2.raw_46145;P180785_451_450_1_2.raw_46292	8	1.26	1.5,1.09,1.26,1.4,0.98,1.16,1.53,1.1,1.29	0.143775	9	0.003853	A0A2I2U1C1	UP	100	0	gi|410950766|ref|XP_003982074.1|	PREDICTED: epidermal growth factor receptor pathway substrate 15-like 1 isoform X2 [Felis catus]	96.4	0	sp|Q9UBC2|EP15R_HUMAN	Epidermal growth factor receptor substrate 15-like 1 OS=Homo sapiens GN=EPS15L1 PE=1 SV=1	99.87	0	tr|M3WIC2|M3WIC2_FELCA	Uncharacterized protein OS=Felis catus GN=EPS15L1 PE=4 SV=1	-	-	-	-	-	-	-	K12472|1|0.0|1396|fca:101093837|	-	-	-
TVFPGAVPVLPASPPPKDSLR	N-Term(iTRAQ8plex);K17(iTRAQ8plex)		1	S13	S13(100.0);S13(100.0);S13(99.9);S13(100.0);S13(100.0)	A0A2I2U1C1	P180785_451_450_1_3.raw_42829;P180785_451_450_1_3.raw_42958;P180785_451_450_1_3.raw_43070;P180785_451_450_1_3.raw_43178;P180785_451_450_1_3.raw_43522	5	1.24	1.04,1.04,1.06,1.28,1.27,1.27,1.42,1.42,1.4	0.121579	9	0.001825	A0A2I2U1C1	UP	100	0	gi|410950766|ref|XP_003982074.1|	PREDICTED: epidermal growth factor receptor pathway substrate 15-like 1 isoform X2 [Felis catus]	96.4	0	sp|Q9UBC2|EP15R_HUMAN	Epidermal growth factor receptor substrate 15-like 1 OS=Homo sapiens GN=EPS15L1 PE=1 SV=1	99.87	0	tr|M3WIC2|M3WIC2_FELCA	Uncharacterized protein OS=Felis catus GN=EPS15L1 PE=4 SV=1	-	-	-	-	-	-	-	K12472|1|0.0|1396|fca:101093837|	-	-	-
KGAGDCSDEEVDGKADGAEAK	N-Term(iTRAQ8plex);K1(iTRAQ8plex);K14(iTRAQ8plex);K21(iTRAQ8plex)	C6(Carbamidomethyl)	1	S7	S7(100.0)	A0A2I2U1C5	P180785_451_450_1_2.raw_14832	1	1.44	1.13,1.88,1.94,0.8,1.33,1.37,1.03,1.71,1.76	0.265116	9	0.01163	A0A2I2U1C5	UP	98.87	0	gi|160425231|ref|NP_001104237.1|	myosin-9 [Canis lupus familiaris]	98.87	0	sp|Q258K2|MYH9_CANLF	Myosin-9 OS=Canis lupus familiaris GN=MYH9 PE=2 SV=1	98.97	0	tr|F1P9J3|F1P9J3_CANLF	Myosin-9 OS=Canis lupus familiaris GN=MYH9 PE=3 SV=2	gi|428319708|ref|YP_007117590.1|	62	2e-07	COG1196	Chromosome segregation ATPase	D	Cell cycle control, cell division, chromosome partitioning	K10352|1|0.0|3377|fca:101093785|	GO:0030220//platelet formation;GO:0032796//uropod organization;GO:0000212//meiotic spindle organization;GO:0030048//actin filament-based movement;GO:0001701//in utero embryonic development;GO:0007411//axon guidance;GO:0051295//establishment of meiotic spindle localization;GO:0031532//actin cytoskeleton reorganization;GO:0016337//single organismal cell-cell adhesion;GO:0015031//protein transport;G…	GO:0042803//protein homodimerization activity;GO:0000146//microfilament motor activity;GO:0030898//actin-dependent ATPase activity;GO:0043495//protein anchor;GO:0005524//ATP binding;GO:0005516//calmodulin binding;GO:0051015//actin filament binding;GO:0043531//ADP binding	GO:0005826//actomyosin contractile ring;GO:0001772//immunological synapse;GO:0031594//neuromuscular junction;GO:0005829//cytosol;GO:0016460//myosin II complex;GO:0030863//cortical cytoskeleton;GO:0001931//uropod;GO:0008180//COP9 signalosome;GO:0032154//cleavage furrow;GO:0005913//cell-cell adherens junction;GO:0001725//stress fiber;GO:0005819//spindle;GO:0008305//integrin complex;GO:0001726//ruff…
KGAGDCSDEEVDGK	N-Term(iTRAQ8plex);K1(iTRAQ8plex);K14(iTRAQ8plex)	C6(Carbamidomethyl)	1	S7	S7(100.0);S7(100.0);S7(100.0)	A0A2I2U1C5	P180785_451_450_1_1.raw_11082;P180785_451_450_1_2.raw_12457;P180785_451_450_1_2.raw_13299	3	1.78	0.98,2.65,2.93,0.62,1.77,1.69,0.81,2.2,2.39	0.441117	9	0.02269	A0A2I2U1C5	UP	98.87	0	gi|160425231|ref|NP_001104237.1|	myosin-9 [Canis lupus familiaris]	98.87	0	sp|Q258K2|MYH9_CANLF	Myosin-9 OS=Canis lupus familiaris GN=MYH9 PE=2 SV=1	98.97	0	tr|F1P9J3|F1P9J3_CANLF	Myosin-9 OS=Canis lupus familiaris GN=MYH9 PE=3 SV=2	gi|428319708|ref|YP_007117590.1|	62	2e-07	COG1196	Chromosome segregation ATPase	D	Cell cycle control, cell division, chromosome partitioning	K10352|1|0.0|3377|fca:101093785|	GO:0030220//platelet formation;GO:0032796//uropod organization;GO:0000212//meiotic spindle organization;GO:0030048//actin filament-based movement;GO:0001701//in utero embryonic development;GO:0007411//axon guidance;GO:0051295//establishment of meiotic spindle localization;GO:0031532//actin cytoskeleton reorganization;GO:0016337//single organismal cell-cell adhesion;GO:0015031//protein transport;G…	GO:0042803//protein homodimerization activity;GO:0000146//microfilament motor activity;GO:0030898//actin-dependent ATPase activity;GO:0043495//protein anchor;GO:0005524//ATP binding;GO:0005516//calmodulin binding;GO:0051015//actin filament binding;GO:0043531//ADP binding	GO:0005826//actomyosin contractile ring;GO:0001772//immunological synapse;GO:0031594//neuromuscular junction;GO:0005829//cytosol;GO:0016460//myosin II complex;GO:0030863//cortical cytoskeleton;GO:0001931//uropod;GO:0008180//COP9 signalosome;GO:0032154//cleavage furrow;GO:0005913//cell-cell adherens junction;GO:0001725//stress fiber;GO:0005819//spindle;GO:0008305//integrin complex;GO:0001726//ruff…
GAGDCSDEEVDGKADGAEAK	N-Term(iTRAQ8plex);K13(iTRAQ8plex);K20(iTRAQ8plex)	C5(Carbamidomethyl)	1	S6	S6(100.0);S6(100.0)	A0A2I2U1C5	P180785_451_450_1_1.raw_13561;P180785_451_450_1_2.raw_15697	2	1.28	1.16,1.64,1.72,0.82,1.12,1.21,0.99,1.37,1.46	0.219103	9	0.02328	A0A2I2U1C5	UP	98.87	0	gi|160425231|ref|NP_001104237.1|	myosin-9 [Canis lupus familiaris]	98.87	0	sp|Q258K2|MYH9_CANLF	Myosin-9 OS=Canis lupus familiaris GN=MYH9 PE=2 SV=1	98.97	0	tr|F1P9J3|F1P9J3_CANLF	Myosin-9 OS=Canis lupus familiaris GN=MYH9 PE=3 SV=2	gi|428319708|ref|YP_007117590.1|	62	2e-07	COG1196	Chromosome segregation ATPase	D	Cell cycle control, cell division, chromosome partitioning	K10352|1|0.0|3377|fca:101093785|	GO:0030220//platelet formation;GO:0032796//uropod organization;GO:0000212//meiotic spindle organization;GO:0030048//actin filament-based movement;GO:0001701//in utero embryonic development;GO:0007411//axon guidance;GO:0051295//establishment of meiotic spindle localization;GO:0031532//actin cytoskeleton reorganization;GO:0016337//single organismal cell-cell adhesion;GO:0015031//protein transport;G…	GO:0042803//protein homodimerization activity;GO:0000146//microfilament motor activity;GO:0030898//actin-dependent ATPase activity;GO:0043495//protein anchor;GO:0005524//ATP binding;GO:0005516//calmodulin binding;GO:0051015//actin filament binding;GO:0043531//ADP binding	GO:0005826//actomyosin contractile ring;GO:0001772//immunological synapse;GO:0031594//neuromuscular junction;GO:0005829//cytosol;GO:0016460//myosin II complex;GO:0030863//cortical cytoskeleton;GO:0001931//uropod;GO:0008180//COP9 signalosome;GO:0032154//cleavage furrow;GO:0005913//cell-cell adherens junction;GO:0001725//stress fiber;GO:0005819//spindle;GO:0008305//integrin complex;GO:0001726//ruff…
DELADEIANSSGKGALALEEK	N-Term(iTRAQ8plex);K13(iTRAQ8plex);K21(iTRAQ8plex)		2	S10,S11	S10(100.0),S11(100.0)	A0A2I2U1C5	P180785_451_450_1_3.raw_48829	1	0.48	0.43,0.51,0.53,0.42,0.49,0.51,0.43,0.5,0.52	0.0845343	9	3.937e-10	A0A2I2U1C5	UP	98.87	0	gi|160425231|ref|NP_001104237.1|	myosin-9 [Canis lupus familiaris]	98.87	0	sp|Q258K2|MYH9_CANLF	Myosin-9 OS=Canis lupus familiaris GN=MYH9 PE=2 SV=1	98.97	0	tr|F1P9J3|F1P9J3_CANLF	Myosin-9 OS=Canis lupus familiaris GN=MYH9 PE=3 SV=2	gi|428319708|ref|YP_007117590.1|	62	2e-07	COG1196	Chromosome segregation ATPase	D	Cell cycle control, cell division, chromosome partitioning	K10352|1|0.0|3377|fca:101093785|	GO:0030220//platelet formation;GO:0032796//uropod organization;GO:0000212//meiotic spindle organization;GO:0030048//actin filament-based movement;GO:0001701//in utero embryonic development;GO:0007411//axon guidance;GO:0051295//establishment of meiotic spindle localization;GO:0031532//actin cytoskeleton reorganization;GO:0016337//single organismal cell-cell adhesion;GO:0015031//protein transport;G…	GO:0042803//protein homodimerization activity;GO:0000146//microfilament motor activity;GO:0030898//actin-dependent ATPase activity;GO:0043495//protein anchor;GO:0005524//ATP binding;GO:0005516//calmodulin binding;GO:0051015//actin filament binding;GO:0043531//ADP binding	GO:0005826//actomyosin contractile ring;GO:0001772//immunological synapse;GO:0031594//neuromuscular junction;GO:0005829//cytosol;GO:0016460//myosin II complex;GO:0030863//cortical cytoskeleton;GO:0001931//uropod;GO:0008180//COP9 signalosome;GO:0032154//cleavage furrow;GO:0005913//cell-cell adherens junction;GO:0001725//stress fiber;GO:0005819//spindle;GO:0008305//integrin complex;GO:0001726//ruff…
GAGDCSDEEVDGK	N-Term(iTRAQ8plex);K13(iTRAQ8plex)	C5(Carbamidomethyl)	1	S6	S6(100.0);S6(100.0)	A0A2I2U1C5	P180785_451_450_1_1.raw_11203;P180785_451_450_1_1.raw_11279	2	1.36	1.06,2.58,1.45,0.63,1.42,0.83,0.88,2.15,1.2	0.445606	9	0.1345	A0A2I2U1C5	UP	98.87	0	gi|160425231|ref|NP_001104237.1|	myosin-9 [Canis lupus familiaris]	98.87	0	sp|Q258K2|MYH9_CANLF	Myosin-9 OS=Canis lupus familiaris GN=MYH9 PE=2 SV=1	98.97	0	tr|F1P9J3|F1P9J3_CANLF	Myosin-9 OS=Canis lupus familiaris GN=MYH9 PE=3 SV=2	gi|428319708|ref|YP_007117590.1|	62	2e-07	COG1196	Chromosome segregation ATPase	D	Cell cycle control, cell division, chromosome partitioning	K10352|1|0.0|3377|fca:101093785|	GO:0030220//platelet formation;GO:0032796//uropod organization;GO:0000212//meiotic spindle organization;GO:0030048//actin filament-based movement;GO:0001701//in utero embryonic development;GO:0007411//axon guidance;GO:0051295//establishment of meiotic spindle localization;GO:0031532//actin cytoskeleton reorganization;GO:0016337//single organismal cell-cell adhesion;GO:0015031//protein transport;G…	GO:0042803//protein homodimerization activity;GO:0000146//microfilament motor activity;GO:0030898//actin-dependent ATPase activity;GO:0043495//protein anchor;GO:0005524//ATP binding;GO:0005516//calmodulin binding;GO:0051015//actin filament binding;GO:0043531//ADP binding	GO:0005826//actomyosin contractile ring;GO:0001772//immunological synapse;GO:0031594//neuromuscular junction;GO:0005829//cytosol;GO:0016460//myosin II complex;GO:0030863//cortical cytoskeleton;GO:0001931//uropod;GO:0008180//COP9 signalosome;GO:0032154//cleavage furrow;GO:0005913//cell-cell adherens junction;GO:0001725//stress fiber;GO:0005819//spindle;GO:0008305//integrin complex;GO:0001726//ruff…
SVSPTALSHSEENLQILR	N-Term(iTRAQ8plex)		1	S3	S3(100.0);S3(100.0);S3(100.0);S3(100.0)	A0A2I2U1F8	P180785_451_450_1_6.raw_37372;P180785_451_450_1_6.raw_37402;P180785_451_450_1_5.raw_38137;P180785_451_450_1_5.raw_38299	4	1.3	1.04,1.21,1.23,1.32,1.54,1.56,1.12,1.32,1.33	0.125885	9	0.0008837	A0A2I2U1F8	-	100	0	gi|586973602|ref|XP_006927379.1|	PREDICTED: A-kinase anchor protein 11 isoform X2 [Felis catus]	79.08	0	sp|Q9UKA4|AKA11_HUMAN	A-kinase anchor protein 11 OS=Homo sapiens GN=AKAP11 PE=1 SV=1	98.43	0	tr|M3W4Y3|M3W4Y3_FELCA	Uncharacterized protein OS=Felis catus GN=AKAP11 PE=4 SV=1	-	-	-	-	-	-	-	K16527|1|0.0|3592|fca:101087548|			GO:0005730//nucleolus;GO:0005737//cytoplasm;GO:0005886//plasma membrane
LQQQQSQQPLLEPSPVTTR	N-Term(iTRAQ8plex)		1	S14	S14(99.9)	A0A2I2U1L3	P180785_451_450_1_4.raw_27192	1	1.18	1.25,1.16,1.1,1.31,1.22,1.15,1.23,1.14,1.08	0.059915	9	8.589e-05	A0A2I2U1L3	UP	92.67	0	gi|587018176|ref|XP_006942837.1|	PREDICTED: torsin-1A-interacting protein 1 [Felis catus]	80.17	0	sp|Q5JTV8|TOIP1_HUMAN	Torsin-1A-interacting protein 1 OS=Homo sapiens GN=TOR1AIP1 PE=1 SV=2	96	0	tr|M3WPK3|M3WPK3_FELCA	Uncharacterized protein OS=Felis catus GN=TOR1AIP1 PE=4 SV=1	-	-	-	-	-	-	-	-	-	-	-
LQQQQSQQPLLEPSPVTTR	N-Term(iTRAQ8plex)	Q7(Deamidated);Q8(Deamidated)	1	S14	S14(95.6)	A0A2I2U1L3	P180785_451_450_1_4.raw_27443	1	1.26	1.16,1.24,1.26,1.24,1.32,1.35,1.19,1.27,1.29	0.0446266	9	1.166e-06	A0A2I2U1L3	UP	92.67	0	gi|587018176|ref|XP_006942837.1|	PREDICTED: torsin-1A-interacting protein 1 [Felis catus]	80.17	0	sp|Q5JTV8|TOIP1_HUMAN	Torsin-1A-interacting protein 1 OS=Homo sapiens GN=TOR1AIP1 PE=1 SV=2	96	0	tr|M3WPK3|M3WPK3_FELCA	Uncharacterized protein OS=Felis catus GN=TOR1AIP1 PE=4 SV=1	-	-	-	-	-	-	-	-	-	-	-
VNFSEGEETEQDDQDSSDSDITILK	N-Term(iTRAQ8plex);K25(iTRAQ8plex)	Q14(Deamidated)	1	S4	S4(99.6)	A0A2I2U1L3	P180785_451_450_1_2.raw_42262	1	1.31	1.57,1.83,1.12,1.44,1.68,1.03,1.1,1.28,0.78	0.244822	9	0.02453	A0A2I2U1L3	UP	92.67	0	gi|587018176|ref|XP_006942837.1|	PREDICTED: torsin-1A-interacting protein 1 [Felis catus]	80.17	0	sp|Q5JTV8|TOIP1_HUMAN	Torsin-1A-interacting protein 1 OS=Homo sapiens GN=TOR1AIP1 PE=1 SV=2	96	0	tr|M3WPK3|M3WPK3_FELCA	Uncharacterized protein OS=Felis catus GN=TOR1AIP1 PE=4 SV=1	-	-	-	-	-	-	-	-	-	-	-
DSHSSEEDEPSSQTILSQTVSK	N-Term(iTRAQ8plex);K22(iTRAQ8plex)	Q13(Deamidated)	2	S4,S5	S4(98.1),S5(100.0)	A0A2I2U1L3	P180785_451_450_1_2.raw_31856	1	1.37	1.12,1.8,1.07,1.16,1.85,1.11,1.18,1.89,1.13	0.248955	9	0.0157	A0A2I2U1L3	UP	92.67	0	gi|587018176|ref|XP_006942837.1|	PREDICTED: torsin-1A-interacting protein 1 [Felis catus]	80.17	0	sp|Q5JTV8|TOIP1_HUMAN	Torsin-1A-interacting protein 1 OS=Homo sapiens GN=TOR1AIP1 PE=1 SV=2	96	0	tr|M3WPK3|M3WPK3_FELCA	Uncharacterized protein OS=Felis catus GN=TOR1AIP1 PE=4 SV=1	-	-	-	-	-	-	-	-	-	-	-
GLRDSHSSEEDEPSSQTILSQTVSK	N-Term(iTRAQ8plex);K25(iTRAQ8plex)		3	S5,S7,S8	S5(100.0),S7(99.5),S8(99.5)	A0A2I2U1L3	P180785_451_450_1_3.raw_32110	1	1.34	1.18,1.31,1.82,1.09,1.21,1.69,1.03,1.14,1.59	0.201692	9	0.007418	A0A2I2U1L3	UP	92.67	0	gi|587018176|ref|XP_006942837.1|	PREDICTED: torsin-1A-interacting protein 1 [Felis catus]	80.17	0	sp|Q5JTV8|TOIP1_HUMAN	Torsin-1A-interacting protein 1 OS=Homo sapiens GN=TOR1AIP1 PE=1 SV=2	96	0	tr|M3WPK3|M3WPK3_FELCA	Uncharacterized protein OS=Felis catus GN=TOR1AIP1 PE=4 SV=1	-	-	-	-	-	-	-	-	-	-	-
DSHSSEEDEPSSQTILSQTVSK	N-Term(iTRAQ8plex);K22(iTRAQ8plex)	Q13(Deamidated);Q18(Deamidated)	1	S5	S5(97.9)	A0A2I2U1L3	P180785_451_450_1_3.raw_27371	1	1.01	1.33,1.06,0.94,1.18,0.94,0.83,1.14,0.91,0.8	0.163246	9	0.8112	A0A2I2U1L3	UP	92.67	0	gi|587018176|ref|XP_006942837.1|	PREDICTED: torsin-1A-interacting protein 1 [Felis catus]	80.17	0	sp|Q5JTV8|TOIP1_HUMAN	Torsin-1A-interacting protein 1 OS=Homo sapiens GN=TOR1AIP1 PE=1 SV=2	96	0	tr|M3WPK3|M3WPK3_FELCA	Uncharacterized protein OS=Felis catus GN=TOR1AIP1 PE=4 SV=1	-	-	-	-	-	-	-	-	-	-	-
DSHSSEEDEPSSQTILSQTVSK	N-Term(iTRAQ8plex);K22(iTRAQ8plex)		2	S4,S5	S4(99.9),S5(100.0)	A0A2I2U1L3	P180785_451_450_1_3.raw_30275	1	2.08	1.41,3.75,1.75,0.95,2.54,1.19,1.45,3.87,1.81	0.488748	9	0.01695	A0A2I2U1L3	UP	92.67	0	gi|587018176|ref|XP_006942837.1|	PREDICTED: torsin-1A-interacting protein 1 [Felis catus]	80.17	0	sp|Q5JTV8|TOIP1_HUMAN	Torsin-1A-interacting protein 1 OS=Homo sapiens GN=TOR1AIP1 PE=1 SV=2	96	0	tr|M3WPK3|M3WPK3_FELCA	Uncharacterized protein OS=Felis catus GN=TOR1AIP1 PE=4 SV=1	-	-	-	-	-	-	-	-	-	-	-
LTIYVCQEQPSGSPLQGQR	N-Term(iTRAQ8plex)	C6(Carbamidomethyl)	1	S13	S13(98.4)	A0A2I2U1Q5	P180785_451_450_1_1.raw_37335	1	0.98	0.96,1.05,0.97,0.95,1.03,0.95,0.95,1.04,0.96	0.0406634	9	0.3039	A0A2I2U1Q5	-	97.81	0	gi|345789408|ref|XP_003433226.1|	PREDICTED: upstream-binding protein 1 isoform X1 [Canis lupus familiaris]	87.22	0	sp|Q9NZI7|UBIP1_HUMAN	Upstream-binding protein 1 OS=Homo sapiens GN=UBP1 PE=1 SV=1	91.28	0	tr|E2RGD2|E2RGD2_CANLF	Uncharacterized protein OS=Canis lupus familiaris GN=UBP1 PE=4 SV=2	-	-	-	-	-	-	-	K09275|1|0.0|991|cfa:485572|	GO:0001525//angiogenesis
MGSVQTPPDVESSEEVGAAEEASEAVGPK	N-Term(iTRAQ8plex);K29(iTRAQ8plex)		1	T6	T6(91.4)	A0A2I2U1Q7	P180785_451_450_1_3.raw_39693	1	1.1	1.07,1.59,1.12,0.92,1.37,0.96,0.81,1.2,0.84	0.220629	9	0.2865	A0A2I2U1Q7	UP	98.12	0	gi|586997471|ref|XP_006935456.1|	PREDICTED: LOW QUALITY PROTEIN: sperm-specific antigen 2 [Felis catus]	87.69	0	sp|P28290|SSFA2_HUMAN	Sperm-specific antigen 2 OS=Homo sapiens GN=SSFA2 PE=1 SV=3	98.1	0	tr|M3WMS9|M3WMS9_FELCA	Uncharacterized protein OS=Felis catus GN=SSFA2 PE=4 SV=1	-	-	-	-	-	-	-	-	-	-	-
TPLGASLDEQSSNTLK	N-Term(iTRAQ8plex);K16(iTRAQ8plex)		1	S6	S6(100.0)	A0A2I2U1Q7	P180785_451_450_1_3.raw_28786	1	1.23	1.39,0.99,1.14,1.26,0.9,1.03,1.72,1.23,1.41	0.194217	9	0.02612	A0A2I2U1Q7	UP	98.12	0	gi|586997471|ref|XP_006935456.1|	PREDICTED: LOW QUALITY PROTEIN: sperm-specific antigen 2 [Felis catus]	87.69	0	sp|P28290|SSFA2_HUMAN	Sperm-specific antigen 2 OS=Homo sapiens GN=SSFA2 PE=1 SV=3	98.1	0	tr|M3WMS9|M3WMS9_FELCA	Uncharacterized protein OS=Felis catus GN=SSFA2 PE=4 SV=1	-	-	-	-	-	-	-	-	-	-	-
SQSLPTTLLSPVR	N-Term(iTRAQ8plex)		1	S3	S3(99.0);S3(100.0)	A0A2I2U1Q7	P180785_451_450_1_1.raw_40560;P180785_451_450_1_2.raw_43151	2	1.45	1.42,2.59,1.41,0.99,1.82,0.99,1,1.82,0.99	0.357659	9	0.04019	A0A2I2U1Q7	UP	98.12	0	gi|586997471|ref|XP_006935456.1|	PREDICTED: LOW QUALITY PROTEIN: sperm-specific antigen 2 [Felis catus]	87.69	0	sp|P28290|SSFA2_HUMAN	Sperm-specific antigen 2 OS=Homo sapiens GN=SSFA2 PE=1 SV=3	98.1	0	tr|M3WMS9|M3WMS9_FELCA	Uncharacterized protein OS=Felis catus GN=SSFA2 PE=4 SV=1	-	-	-	-	-	-	-	-	-	-	-
IGSMSSVTSNK	N-Term(iTRAQ8plex);K11(iTRAQ8plex)		1	S3	S3(100.0)	A0A2I2U1Q7	P180785_451_450_1_5.raw_22638	1	1.66	1.56,1.58,1.52,1.57,1.6,1.54,1.88,1.9,1.83	0.0888478	9	1.382e-06	A0A2I2U1Q7	UP	98.12	0	gi|586997471|ref|XP_006935456.1|	PREDICTED: LOW QUALITY PROTEIN: sperm-specific antigen 2 [Felis catus]	87.69	0	sp|P28290|SSFA2_HUMAN	Sperm-specific antigen 2 OS=Homo sapiens GN=SSFA2 PE=1 SV=3	98.1	0	tr|M3WMS9|M3WMS9_FELCA	Uncharacterized protein OS=Felis catus GN=SSFA2 PE=4 SV=1	-	-	-	-	-	-	-	-	-	-	-
LVQSPNSYFMDVK	N-Term(iTRAQ8plex);K13(iTRAQ8plex)	N6(Deamidated)	1	S4	S4(96.3)	A0A2I2U1T9	P180785_451_450_1_6.raw_41854	1	1	1.35,0.77,1.01,1.16,0.67,0.87,1.37,0.79,1.03	0.23723	9	0.9795	A0A2I2U1T9	-	98.81	4e-47	gi|197632567|gb|ACH71007.1|	ribosomal protein S27-4 [Salmo salar]	100	2e-47	sp|Q71TY3|RS27_RAT	40S ribosomal protein S27 OS=Rattus norvegicus GN=Rps27 PE=1 SV=3	98.81	3e-46	tr|C1BEQ0|C1BEQ0_ONCMY	40S ribosomal protein S27 OS=Oncorhynchus mykiss GN=RS27 PE=2 SV=1	gi|297526198|ref|YP_003668222.1|	47.4	3e-07	COG2051	Ribosomal protein S27E	J	Translation, ribosomal structure and biogenesis	K02978|1|1e-47|150|ncc:104942645|	GO:0006412//translation	GO:0046872//metal ion binding;GO:0003735//structural constituent of ribosome	GO:0005840//ribosome
DLLHPSPEEEK	N-Term(iTRAQ8plex);K11(iTRAQ8plex)		1	S6	S6(100.0)	A0A2I2U1T9	P180785_451_450_1_2.raw_22824	1	0.83	0.82,0.85,0.78,0.77,0.8,0.74,0.92,0.95,0.87	0.079599	9	0.0001013	A0A2I2U1T9	-	98.81	4e-47	gi|197632567|gb|ACH71007.1|	ribosomal protein S27-4 [Salmo salar]	100	2e-47	sp|Q71TY3|RS27_RAT	40S ribosomal protein S27 OS=Rattus norvegicus GN=Rps27 PE=1 SV=3	98.81	3e-46	tr|C1BEQ0|C1BEQ0_ONCMY	40S ribosomal protein S27 OS=Oncorhynchus mykiss GN=RS27 PE=2 SV=1	gi|297526198|ref|YP_003668222.1|	47.4	3e-07	COG2051	Ribosomal protein S27E	J	Translation, ribosomal structure and biogenesis	K02978|1|1e-47|150|ncc:104942645|	GO:0006412//translation	GO:0046872//metal ion binding;GO:0003735//structural constituent of ribosome	GO:0005840//ribosome
SLLHADSNGYTNLPDVVQPSHSPTESGK	N-Term(iTRAQ8plex);K28(iTRAQ8plex)	N8(Deamidated)	1	S20	S20(98.1)	A0A2I2U1V6	P180785_451_450_1_6.raw_31919	1	1.22	1.32,1.55,1.07,1.19,1.4,0.97,1.16,1.37,0.94	0.159856	9	0.01305	A0A2I2U1V6	UP	96.18	0	gi|478518055|ref|XP_004433258.1|	PREDICTED: misshapen-like kinase 1 isoform 3 [Ceratotherium simum simum]	94.43	0	sp|Q9JM52|MINK1_MOUSE	Misshapen-like kinase 1 OS=Mus musculus GN=Mink1 PE=1 SV=3	96.56	0	tr|F6YJI4|F6YJI4_HORSE	Uncharacterized protein OS=Equus caballus GN=MINK1 PE=4 SV=1	gi|194336180|ref|YP_002017974.1|	100	4e-20	COG0515	Serine/threonine protein kinase	T	Signal transduction mechanisms	K04413|1|0.0|2130|mmu:50932|	GO:0001952//regulation of cell-matrix adhesion;GO:0022407//regulation of cell-cell adhesion;GO:0030334//regulation of cell migration;GO:0048813//dendrite morphogenesis;GO:0045060//negative thymic T cell selection;GO:0046777//protein autophosphorylation;GO:2000311//regulation of alpha-amino-3-hydroxy-5-methyl-4-isoxazole propionate selective glutamate receptor activity;GO:0007268//synaptic transmi…	GO:0005515//protein binding;GO:0005083//small GTPase regulator activity;GO:0004674//protein serine/threonine kinase activity;GO:0005524//ATP binding	GO:0005794//Golgi apparatus;GO:0045211//postsynaptic membrane;GO:0030424//axon;GO:0014069//postsynaptic density;GO:0030054//cell junction;GO:0005886//plasma membrane
SLLHADSNGYTNLPDVVQPSHSPTESGK	N-Term(iTRAQ8plex);K28(iTRAQ8plex)	N8(Deamidated);Q18(Deamidated)	1	S22	S22(95.7)	A0A2I2U1V6	P180785_451_450_1_6.raw_31697	1	1.8	1.31,2,2.46,1.08,1.65,2.03,1.29,1.96,2.41	0.259901	9	0.001299	A0A2I2U1V6	UP	96.18	0	gi|478518055|ref|XP_004433258.1|	PREDICTED: misshapen-like kinase 1 isoform 3 [Ceratotherium simum simum]	94.43	0	sp|Q9JM52|MINK1_MOUSE	Misshapen-like kinase 1 OS=Mus musculus GN=Mink1 PE=1 SV=3	96.56	0	tr|F6YJI4|F6YJI4_HORSE	Uncharacterized protein OS=Equus caballus GN=MINK1 PE=4 SV=1	gi|194336180|ref|YP_002017974.1|	100	4e-20	COG0515	Serine/threonine protein kinase	T	Signal transduction mechanisms	K04413|1|0.0|2130|mmu:50932|	GO:0001952//regulation of cell-matrix adhesion;GO:0022407//regulation of cell-cell adhesion;GO:0030334//regulation of cell migration;GO:0048813//dendrite morphogenesis;GO:0045060//negative thymic T cell selection;GO:0046777//protein autophosphorylation;GO:2000311//regulation of alpha-amino-3-hydroxy-5-methyl-4-isoxazole propionate selective glutamate receptor activity;GO:0007268//synaptic transmi…	GO:0005515//protein binding;GO:0005083//small GTPase regulator activity;GO:0004674//protein serine/threonine kinase activity;GO:0005524//ATP binding	GO:0005794//Golgi apparatus;GO:0045211//postsynaptic membrane;GO:0030424//axon;GO:0014069//postsynaptic density;GO:0030054//cell junction;GO:0005886//plasma membrane
SLLHADSNGYTNLPDVVQPSHSPTESGK	N-Term(iTRAQ8plex);K28(iTRAQ8plex)	N8(Deamidated);N12(Deamidated);Q18(Deamidated)	1	S20	S20(93.2)	A0A2I2U1V6	P180785_451_450_1_5.raw_32469	1	1.07	0.99,1.1,0.94,1.05,1.16,1,1.11,1.23,1.05	0.0795461	9	0.0484	A0A2I2U1V6	UP	96.18	0	gi|478518055|ref|XP_004433258.1|	PREDICTED: misshapen-like kinase 1 isoform 3 [Ceratotherium simum simum]	94.43	0	sp|Q9JM52|MINK1_MOUSE	Misshapen-like kinase 1 OS=Mus musculus GN=Mink1 PE=1 SV=3	96.56	0	tr|F6YJI4|F6YJI4_HORSE	Uncharacterized protein OS=Equus caballus GN=MINK1 PE=4 SV=1	gi|194336180|ref|YP_002017974.1|	100	4e-20	COG0515	Serine/threonine protein kinase	T	Signal transduction mechanisms	K04413|1|0.0|2130|mmu:50932|	GO:0001952//regulation of cell-matrix adhesion;GO:0022407//regulation of cell-cell adhesion;GO:0030334//regulation of cell migration;GO:0048813//dendrite morphogenesis;GO:0045060//negative thymic T cell selection;GO:0046777//protein autophosphorylation;GO:2000311//regulation of alpha-amino-3-hydroxy-5-methyl-4-isoxazole propionate selective glutamate receptor activity;GO:0007268//synaptic transmi…	GO:0005515//protein binding;GO:0005083//small GTPase regulator activity;GO:0004674//protein serine/threonine kinase activity;GO:0005524//ATP binding	GO:0005794//Golgi apparatus;GO:0045211//postsynaptic membrane;GO:0030424//axon;GO:0014069//postsynaptic density;GO:0030054//cell junction;GO:0005886//plasma membrane
SLLHADSNGYTNLPDVVQPSHSPTESGK	N-Term(iTRAQ8plex);K28(iTRAQ8plex)	N8(Deamidated)	1	S22	S22(96.9)	A0A2I2U1V6	P180785_451_450_1_6.raw_31567	1	1.43	1.72,1.24,1.74,1.5,1.08,1.51,1.49,1.08,1.51	0.161933	9	0.0007719	A0A2I2U1V6	UP	96.18	0	gi|478518055|ref|XP_004433258.1|	PREDICTED: misshapen-like kinase 1 isoform 3 [Ceratotherium simum simum]	94.43	0	sp|Q9JM52|MINK1_MOUSE	Misshapen-like kinase 1 OS=Mus musculus GN=Mink1 PE=1 SV=3	96.56	0	tr|F6YJI4|F6YJI4_HORSE	Uncharacterized protein OS=Equus caballus GN=MINK1 PE=4 SV=1	gi|194336180|ref|YP_002017974.1|	100	4e-20	COG0515	Serine/threonine protein kinase	T	Signal transduction mechanisms	K04413|1|0.0|2130|mmu:50932|	GO:0001952//regulation of cell-matrix adhesion;GO:0022407//regulation of cell-cell adhesion;GO:0030334//regulation of cell migration;GO:0048813//dendrite morphogenesis;GO:0045060//negative thymic T cell selection;GO:0046777//protein autophosphorylation;GO:2000311//regulation of alpha-amino-3-hydroxy-5-methyl-4-isoxazole propionate selective glutamate receptor activity;GO:0007268//synaptic transmi…	GO:0005515//protein binding;GO:0005083//small GTPase regulator activity;GO:0004674//protein serine/threonine kinase activity;GO:0005524//ATP binding	GO:0005794//Golgi apparatus;GO:0045211//postsynaptic membrane;GO:0030424//axon;GO:0014069//postsynaptic density;GO:0030054//cell junction;GO:0005886//plasma membrane
QNSDPTSEGPGPSPNPPSWVRPDTETPPK	N-Term(iTRAQ8plex);K29(iTRAQ8plex)	N15(Deamidated)	1	S3	S3(93.2)	A0A2I2U1V6	P180785_451_450_1_5.raw_27413	1	1.42	1.78,1.21,2.15,1.27,0.87,1.54,1.36,0.93,1.65	0.272419	9	0.0156	A0A2I2U1V6	UP	96.18	0	gi|478518055|ref|XP_004433258.1|	PREDICTED: misshapen-like kinase 1 isoform 3 [Ceratotherium simum simum]	94.43	0	sp|Q9JM52|MINK1_MOUSE	Misshapen-like kinase 1 OS=Mus musculus GN=Mink1 PE=1 SV=3	96.56	0	tr|F6YJI4|F6YJI4_HORSE	Uncharacterized protein OS=Equus caballus GN=MINK1 PE=4 SV=1	gi|194336180|ref|YP_002017974.1|	100	4e-20	COG0515	Serine/threonine protein kinase	T	Signal transduction mechanisms	K04413|1|0.0|2130|mmu:50932|	GO:0001952//regulation of cell-matrix adhesion;GO:0022407//regulation of cell-cell adhesion;GO:0030334//regulation of cell migration;GO:0048813//dendrite morphogenesis;GO:0045060//negative thymic T cell selection;GO:0046777//protein autophosphorylation;GO:2000311//regulation of alpha-amino-3-hydroxy-5-methyl-4-isoxazole propionate selective glutamate receptor activity;GO:0007268//synaptic transmi…	GO:0005515//protein binding;GO:0005083//small GTPase regulator activity;GO:0004674//protein serine/threonine kinase activity;GO:0005524//ATP binding	GO:0005794//Golgi apparatus;GO:0045211//postsynaptic membrane;GO:0030424//axon;GO:0014069//postsynaptic density;GO:0030054//cell junction;GO:0005886//plasma membrane
AFPSPPASNNLDVQTHLAEELNAR	N-Term(iTRAQ8plex)		1	S4	S4(100.0)	A0A2I2U1X3	P180785_451_450_1_1.raw_44463	1	1.01	1.28,0.8,1.12,1.19,0.75,1.05,1.15,0.72,1	0.191481	9	0.9244	A0A2I2U1X3	-	100	0	gi|410961181|ref|XP_004001689.1|	PREDICTED: LOW QUALITY PROTEIN: E3 ubiquitin-protein ligase NEDD4 [Felis catus]	95.27	0	sp|P46934|NEDD4_HUMAN	E3 ubiquitin-protein ligase NEDD4 OS=Homo sapiens GN=NEDD4 PE=1 SV=4	96.9	0	tr|M3XSY4|M3XSY4_MUSPF	E3 ubiquitin-protein ligase OS=Mustela putorius furo GN=NEDD4 PE=4 SV=1	-	-	-	-	-	-	-	K10591|1|0.0|1796|fca:101085214|	GO:0048814//regulation of dendrite morphogenesis;GO:0019089//transmission of virus;GO:0006622//protein targeting to lysosome;GO:0042391//regulation of membrane potential;GO:0019221//cytokine-mediated signaling pathway;GO:0030948//negative regulation of vascular endothelial growth factor receptor signaling pathway;GO:0051592//response to calcium ion;GO:0070534//protein K63-linked ubiquitination;GO…	GO:0043130//ubiquitin binding;GO:0050815//phosphoserine binding;GO:0019871//sodium channel inhibitor activity;GO:0031698//beta-2 adrenergic receptor binding;GO:0070064//proline-rich region binding;GO:0004842//ubiquitin-protein transferase activity;GO:0019904//protein domain specific binding;GO:0070063//RNA polymerase binding;GO:0050816//phosphothreonine binding	GO:0016327//apicolateral plasma membrane;GO:0005829//cytosol;GO:0048471//perinuclear region of cytoplasm;GO:0005794//Golgi apparatus;GO:0000151//ubiquitin ligase complex;GO:0000785//chromatin;GO:0005634//nucleus;GO:0005938//cell cortex
DYEEVGVDSVEGEGEEEGEEY	N-Term(iTRAQ8plex)		1	S9	S9(100.0)	A0A2I2U1Y7	P180785_451_450_1_1.raw_33510	1	2.14	1.36,4.01,1.38,1.29,3.8,1.3,1.23,3.61,1.24	0.555492	9	0.02676	A0A2I2U1Y7	UP	98.84	0	gi|521036680|gb|EPQ18458.1|	Tubulin alpha-1D chain [Myotis brandtii]	100	0	sp|Q6P9V9|TBA1B_RAT	Tubulin alpha-1B chain OS=Rattus norvegicus GN=Tuba1b PE=1 SV=1	98.84	0	tr|S7Q4Z3|S7Q4Z3_MYOBR	Tubulin alpha-1D chain OS=Myotis brandtii GN=D623_10032936 PE=3 SV=1	-	-	-	-	-	-	-	K07374|1|0.0|878|xtr:100038108|	GO:0051084//'de novo' posttranslational protein folding;GO:0051301//cell division;GO:0051258//protein polymerization;GO:0000226//microtubule cytoskeleton organization;GO:0006184//GTP catabolic process;GO:0007018//microtubule-based movement;GO:0030705//cytoskeleton-dependent intracellular transport	GO:0019904//protein domain specific binding;GO:0003924//GTPase activity;GO:0005200//structural constituent of cytoskeleton;GO:0005525//GTP binding	GO:0030496//midbody;GO:0005881//cytoplasmic microtubule
TIGGGDDSFNTFFSETGAGK	N-Term(iTRAQ8plex);K20(iTRAQ8plex)		1	S8	S8(99.9)	A0A2I2U1Y7;M3WIX9	P180785_451_450_1_6.raw_44567	1	0.95	0.92,0.82,0.72,0.97,0.87,0.76,1.29,1.16,1.01	0.185253	9	0.4148	A0A2I2U1Y7	UP	98.84	0	gi|521036680|gb|EPQ18458.1|	Tubulin alpha-1D chain [Myotis brandtii]	100	0	sp|Q6P9V9|TBA1B_RAT	Tubulin alpha-1B chain OS=Rattus norvegicus GN=Tuba1b PE=1 SV=1	98.84	0	tr|S7Q4Z3|S7Q4Z3_MYOBR	Tubulin alpha-1D chain OS=Myotis brandtii GN=D623_10032936 PE=3 SV=1	-	-	-	-	-	-	-	K07374|1|0.0|878|xtr:100038108|	GO:0051084//'de novo' posttranslational protein folding;GO:0051301//cell division;GO:0051258//protein polymerization;GO:0000226//microtubule cytoskeleton organization;GO:0006184//GTP catabolic process;GO:0007018//microtubule-based movement;GO:0030705//cytoskeleton-dependent intracellular transport	GO:0019904//protein domain specific binding;GO:0003924//GTPase activity;GO:0005200//structural constituent of cytoskeleton;GO:0005525//GTP binding	GO:0030496//midbody;GO:0005881//cytoplasmic microtubule
TIGGGDDSFNTFFSETGAGK	N-Term(iTRAQ8plex);K20(iTRAQ8plex)		1	S14	S14(98.6)	A0A2I2U1Y7;M3WIX9	P180785_451_450_1_5.raw_45067	1	0.82	0.93,0.89,0.7,0.89,0.85,0.67,0.89,0.86,0.67	0.121493	9	0.0007974	A0A2I2U1Y7	UP	98.84	0	gi|521036680|gb|EPQ18458.1|	Tubulin alpha-1D chain [Myotis brandtii]	100	0	sp|Q6P9V9|TBA1B_RAT	Tubulin alpha-1B chain OS=Rattus norvegicus GN=Tuba1b PE=1 SV=1	98.84	0	tr|S7Q4Z3|S7Q4Z3_MYOBR	Tubulin alpha-1D chain OS=Myotis brandtii GN=D623_10032936 PE=3 SV=1	-	-	-	-	-	-	-	K07374|1|0.0|878|xtr:100038108|	GO:0051084//'de novo' posttranslational protein folding;GO:0051301//cell division;GO:0051258//protein polymerization;GO:0000226//microtubule cytoskeleton organization;GO:0006184//GTP catabolic process;GO:0007018//microtubule-based movement;GO:0030705//cytoskeleton-dependent intracellular transport	GO:0019904//protein domain specific binding;GO:0003924//GTPase activity;GO:0005200//structural constituent of cytoskeleton;GO:0005525//GTP binding	GO:0030496//midbody;GO:0005881//cytoplasmic microtubule
APPSTTAGGQSPPETPLLTR	N-Term(iTRAQ8plex)	Q10(Deamidated)	1	S11	S11(95.0)	A0A2I2U247	P180785_451_450_1_5.raw_26989	1	1.16	1.47,1.21,1.25,1.13,0.93,0.96,1.31,1.08,1.11	0.138244	9	0.02185	A0A2I2U247	UP	94.97	0	gi|410953588|ref|XP_003983452.1|	PREDICTED: protein kinase C-binding protein 1 isoform X3 [Felis catus]	83.05	0	sp|Q9ULU4|PKCB1_HUMAN	Protein kinase C-binding protein 1 OS=Homo sapiens GN=ZMYND8 PE=1 SV=2	92.89	0	tr|M3WEY6|M3WEY6_FELCA	Uncharacterized protein OS=Felis catus GN=ZMYND8 PE=4 SV=1	-	-	-	-	-	-	-	K20289|1|2e-22|110|shx:MS3_09297|	GO:0016310//phosphorylation	GO:0016301//kinase activity;GO:0008270//zinc ion binding
TGQAGSLSGSPK	N-Term(iTRAQ8plex);K12(iTRAQ8plex)		1	S10	S10(100.0)	A0A2I2U247	P180785_451_450_1_3.raw_12532	1	2.74	2.07,3.07,2.8,2,2.96,2.71,2.35,3.48,3.18	0.174526	9	6.892e-06	A0A2I2U247	UP	94.97	0	gi|410953588|ref|XP_003983452.1|	PREDICTED: protein kinase C-binding protein 1 isoform X3 [Felis catus]	83.05	0	sp|Q9ULU4|PKCB1_HUMAN	Protein kinase C-binding protein 1 OS=Homo sapiens GN=ZMYND8 PE=1 SV=2	92.89	0	tr|M3WEY6|M3WEY6_FELCA	Uncharacterized protein OS=Felis catus GN=ZMYND8 PE=4 SV=1	-	-	-	-	-	-	-	K20289|1|2e-22|110|shx:MS3_09297|	GO:0016310//phosphorylation	GO:0016301//kinase activity;GO:0008270//zinc ion binding
TFSPQASTPITTK	N-Term(iTRAQ8plex);K13(iTRAQ8plex)		1	S3	S3(100.0)	A0A2I2U247	P180785_451_450_1_6.raw_23693	1	2.58	3.98,1.77,1.34,4.11,1.83,1.39,4.94,2.2,1.67	0.500425	9	0.008539	A0A2I2U247	UP	94.97	0	gi|410953588|ref|XP_003983452.1|	PREDICTED: protein kinase C-binding protein 1 isoform X3 [Felis catus]	83.05	0	sp|Q9ULU4|PKCB1_HUMAN	Protein kinase C-binding protein 1 OS=Homo sapiens GN=ZMYND8 PE=1 SV=2	92.89	0	tr|M3WEY6|M3WEY6_FELCA	Uncharacterized protein OS=Felis catus GN=ZMYND8 PE=4 SV=1	-	-	-	-	-	-	-	K20289|1|2e-22|110|shx:MS3_09297|	GO:0016310//phosphorylation	GO:0016301//kinase activity;GO:0008270//zinc ion binding
LNFDMTASPK	N-Term(iTRAQ8plex);K10(iTRAQ8plex)		1	S8	S8(100.0)	A0A2I2U247	P180785_451_450_1_6.raw_32438	1	1.43	1.29,1.72,1.83,0.86,1.15,1.22,1.27,1.7,1.81	0.228025	9	0.005901	A0A2I2U247	UP	94.97	0	gi|410953588|ref|XP_003983452.1|	PREDICTED: protein kinase C-binding protein 1 isoform X3 [Felis catus]	83.05	0	sp|Q9ULU4|PKCB1_HUMAN	Protein kinase C-binding protein 1 OS=Homo sapiens GN=ZMYND8 PE=1 SV=2	92.89	0	tr|M3WEY6|M3WEY6_FELCA	Uncharacterized protein OS=Felis catus GN=ZMYND8 PE=4 SV=1	-	-	-	-	-	-	-	K20289|1|2e-22|110|shx:MS3_09297|	GO:0016310//phosphorylation	GO:0016301//kinase activity;GO:0008270//zinc ion binding
APPSTTAGGQSPPETPLLTR	N-Term(iTRAQ8plex)		1	S11	S11(96.3);S11(100.0);S11(100.0);S11(100.0);S11(99.9);S11(90.6)	A0A2I2U247	P180785_451_450_1_6.raw_25313;P180785_451_450_1_6.raw_25655;P180785_451_450_1_5.raw_26222;P180785_451_450_1_5.raw_26584;P180785_451_450_1_5.raw_26946;P180785_451_450_1_4.raw_27156	6	1.27	1.23,1.51,1.13,1.06,1.34,1,1.3,1.63,1.21	0.152125	9	0.004373	A0A2I2U247	UP	94.97	0	gi|410953588|ref|XP_003983452.1|	PREDICTED: protein kinase C-binding protein 1 isoform X3 [Felis catus]	83.05	0	sp|Q9ULU4|PKCB1_HUMAN	Protein kinase C-binding protein 1 OS=Homo sapiens GN=ZMYND8 PE=1 SV=2	92.89	0	tr|M3WEY6|M3WEY6_FELCA	Uncharacterized protein OS=Felis catus GN=ZMYND8 PE=4 SV=1	-	-	-	-	-	-	-	K20289|1|2e-22|110|shx:MS3_09297|	GO:0016310//phosphorylation	GO:0016301//kinase activity;GO:0008270//zinc ion binding
TVSPGSVSPIHGQGQVVENLK	N-Term(iTRAQ8plex);K21(iTRAQ8plex)		1	S8	S8(99.0);S8(99.9)	A0A2I2U249	P180785_451_450_1_6.raw_27024;P180785_451_450_1_5.raw_27656	2	1.92	1.62,1.9,1.42,1.96,2.32,1.72,2.06,2.45,1.81	0.160676	9	3.004e-05	A0A2I2U249	UP	97.42	0	gi|586982742|ref|XP_006930512.1|	PREDICTED: LOW QUALITY PROTEIN: intersectin-2 [Felis catus]	91.98	0	sp|Q9NZM3|ITSN2_HUMAN	Intersectin-2 OS=Homo sapiens GN=ITSN2 PE=1 SV=3	93.01	0	tr|M3W1Z1|M3W1Z1_FELCA	Uncharacterized protein OS=Felis catus GN=ITSN2 PE=4 SV=1	-	-	-	-	-	-	-	K20045|1|0.0|2222|fca:101095168|	GO:0035023//regulation of Rho protein signal transduction;GO:0006897//endocytosis	GO:0005070//SH3/SH2 adaptor activity;GO:0005089//Rho guanyl-nucleotide exchange factor activity;GO:0005543//phospholipid binding;GO:0005509//calcium ion binding	GO:0005737//cytoplasm
TVSPGSVSPIHGQGQVVENLK	N-Term(iTRAQ8plex);K21(iTRAQ8plex)	Q13(Deamidated)	1	S8	S8(98.0)	A0A2I2U249	P180785_451_450_1_5.raw_27720	1	1.95	2.18,1.72,1.68,2.19,1.73,1.68,2.48,1.95,1.9	0.137153	9	8.347e-06	A0A2I2U249	UP	97.42	0	gi|586982742|ref|XP_006930512.1|	PREDICTED: LOW QUALITY PROTEIN: intersectin-2 [Felis catus]	91.98	0	sp|Q9NZM3|ITSN2_HUMAN	Intersectin-2 OS=Homo sapiens GN=ITSN2 PE=1 SV=3	93.01	0	tr|M3W1Z1|M3W1Z1_FELCA	Uncharacterized protein OS=Felis catus GN=ITSN2 PE=4 SV=1	-	-	-	-	-	-	-	K20045|1|0.0|2222|fca:101095168|	GO:0035023//regulation of Rho protein signal transduction;GO:0006897//endocytosis	GO:0005070//SH3/SH2 adaptor activity;GO:0005089//Rho guanyl-nucleotide exchange factor activity;GO:0005543//phospholipid binding;GO:0005509//calcium ion binding	GO:0005737//cytoplasm
GSLQPAPAQPPGDPAAQASVSNGEDAGGGAGQELVDLK	N-Term(iTRAQ8plex);K38(iTRAQ8plex)	N22(Deamidated);Q32(Deamidated)	1	S19	S19(99.9)	A0A2I2U298	P180785_451_450_1_4.raw_38662	1	1.07	1.07,1.14,1.12,0.92,0.98,0.96,1.11,1.18,1.16	0.0834402	9	0.0545	A0A2I2U298	-	91.1	4e-93	gi|488523958|ref|XP_004453858.1|	PREDICTED: ubiquitin domain-containing protein UBFD1 isoform 3 [Dasypus novemcinctus]	94.18	5e-91	sp|O14562|UBFD1_HUMAN	Ubiquitin domain-containing protein UBFD1 OS=Homo sapiens GN=UBFD1 PE=1 SV=2	95.29	9e-94	tr|A0A1D5QVI1|A0A1D5QVI1_MACMU	Uncharacterized protein OS=Macaca mulatta GN=UBFD1 PE=4 SV=1	-	-	-	-	-	-	-	-	-	-	-
LSWGYGEHNGPVHWNK	N-Term(iTRAQ8plex);K16(iTRAQ8plex)		1	S2	S2(100.0);S2(100.0)	A0A2I2U2I8	P180785_451_450_1_2.raw_36809;P180785_451_450_1_2.raw_36862	2	0.9	0.93,0.69,0.67,1.05,0.77,0.75,1.31,0.98,0.94	0.214917	9	0.1771	A0A2I2U2I8	-	100	0	gi|410987399|ref|XP_003999992.1|	PREDICTED: carbonic anhydrase 13 [Felis catus]	93.51	0	sp|Q9D6N1|CAH13_MOUSE	Carbonic anhydrase 13 OS=Mus musculus GN=Ca13 PE=1 SV=1	100	0	tr|M3WA13|M3WA13_FELCA	Uncharacterized protein OS=Felis catus GN=CA13 PE=4 SV=1	gi|337751153|ref|YP_004645315.1|	114	9e-29	COG3338	Carbonic anhydrase	P	Inorganic ion transport and metabolism	K01672|1|0.0|541|fca:101094155|	GO:0006730//one-carbon metabolic process	GO:0008270//zinc ion binding;GO:0004089//carbonate dehydratase activity
LSWGYGEHNGPVHWNK	N-Term(iTRAQ8plex);K16(iTRAQ8plex)	N9(Deamidated)	1	S2	S2(100.0);S2(100.0);S2(100.0);S2(100.0);S2(100.0);S2(100.0)	A0A2I2U2I8	P180785_451_450_1_1.raw_35943;P180785_451_450_1_1.raw_36505;P180785_451_450_1_1.raw_36580;P180785_451_450_1_1.raw_36859;P180785_451_450_1_1.raw_36933;P180785_451_450_1_2.raw_39268	6	1	1.07,0.74,0.79,1.15,0.79,0.85,1.48,1.01,1.09	0.222904	9	0.9673	A0A2I2U2I8	-	100	0	gi|410987399|ref|XP_003999992.1|	PREDICTED: carbonic anhydrase 13 [Felis catus]	93.51	0	sp|Q9D6N1|CAH13_MOUSE	Carbonic anhydrase 13 OS=Mus musculus GN=Ca13 PE=1 SV=1	100	0	tr|M3WA13|M3WA13_FELCA	Uncharacterized protein OS=Felis catus GN=CA13 PE=4 SV=1	gi|337751153|ref|YP_004645315.1|	114	9e-29	COG3338	Carbonic anhydrase	P	Inorganic ion transport and metabolism	K01672|1|0.0|541|fca:101094155|	GO:0006730//one-carbon metabolic process	GO:0008270//zinc ion binding;GO:0004089//carbonate dehydratase activity
VVDNSPPPALPPK	N-Term(iTRAQ8plex);K13(iTRAQ8plex)	N4(Deamidated)	1	S5	S5(100.0)	A0A2I2U2J0	P180785_451_450_1_4.raw_24460	1	1.09	1.09,1.16,1.19,0.96,1.02,1.05,1.07,1.14,1.17	0.0663248	9	0.006215	A0A2I2U2J0	-	100	0	gi|587009462|ref|XP_006939636.1|	PREDICTED: rap guanine nucleotide exchange factor 1 isoform X11 [Felis catus]	93.22	0	sp|Q13905|RPGF1_HUMAN	Rap guanine nucleotide exchange factor 1 OS=Homo sapiens GN=RAPGEF1 PE=1 SV=3	93.25	0	tr|A0A1S3A6Y2|A0A1S3A6Y2_ERIEU	rap guanine nucleotide exchange factor 1 OS=Erinaceus europaeus GN=RAPGEF1 PE=4 SV=1	gi|297621231|ref|YP_003709368.1|	71.6	9e-11	COG1328	Anaerobic ribonucleoside-triphosphate reductase	F	Nucleotide transport and metabolism	K06277|1|0.0|2014|cfr:102521802|	GO:0051056//regulation of small GTPase mediated signal transduction	GO:0005085//guanyl-nucleotide exchange factor activity	GO:0005622//intracellular
ATSGSSLPVGINR	N-Term(iTRAQ8plex)		1	S6	S6(98.9)	A0A2I2U2J0	P180785_451_450_1_4.raw_22156	1	1.32	1.26,1.37,1.19,1.49,1.62,1.41,1.18,1.28,1.11	0.116851	9	0.0003559	A0A2I2U2J0	-	100	0	gi|587009462|ref|XP_006939636.1|	PREDICTED: rap guanine nucleotide exchange factor 1 isoform X11 [Felis catus]	93.22	0	sp|Q13905|RPGF1_HUMAN	Rap guanine nucleotide exchange factor 1 OS=Homo sapiens GN=RAPGEF1 PE=1 SV=3	93.25	0	tr|A0A1S3A6Y2|A0A1S3A6Y2_ERIEU	rap guanine nucleotide exchange factor 1 OS=Erinaceus europaeus GN=RAPGEF1 PE=4 SV=1	gi|297621231|ref|YP_003709368.1|	71.6	9e-11	COG1328	Anaerobic ribonucleoside-triphosphate reductase	F	Nucleotide transport and metabolism	K06277|1|0.0|2014|cfr:102521802|	GO:0051056//regulation of small GTPase mediated signal transduction	GO:0005085//guanyl-nucleotide exchange factor activity	GO:0005622//intracellular
AFTPFSGPK	N-Term(iTRAQ8plex);K9(iTRAQ8plex)		1	S6	S6(100.0)	A0A2I2U2M1	P180785_451_450_1_6.raw_30268	1	1.59	0.87,1.61,1.72,1.36,2.51,2.69,0.73,1.34,1.44	0.391585	9	0.02847	A0A2I2U2M1	UP	97.44	0	gi|511891120|ref|XP_004765261.1|	PREDICTED: xaa-Pro dipeptidase isoform X3 [Mustela putorius furo]	91.47	0	sp|P12955|PEPD_HUMAN	Xaa-Pro dipeptidase OS=Homo sapiens GN=PEPD PE=1 SV=3	92.77	0	tr|F6ZK33|F6ZK33_CALJA	Uncharacterized protein OS=Callithrix jacchus GN=PEPD PE=3 SV=1	gi|197285875|ref|YP_002151747.1|	206	3e-60	COG0006	Xaa-Pro aminopeptidase	E	Amino acid transport and metabolism	K14213|1|0.0|848|bacu:103019143|	GO:0006520//cellular amino acid metabolic process;GO:0030574//collagen catabolic process;GO:0006508//proteolysis	GO:0030145//manganese ion binding;GO:0004181//metallocarboxypeptidase activity;GO:0004177//aminopeptidase activity;GO:0016805//dipeptidase activity
SDHTYQTALLTGSDEE	N-Term(iTRAQ8plex)	Q6(Deamidated)	1	S13	S13(98.3)	A0A2I2U2P7	P180785_451_450_1_2.raw_29103	1	1.2	1.38,1.39,1.17,1.07,1.09,0.92,1.32,1.33,1.12	0.128766	9	0.006552	A0A2I2U2P7	-	100	0	gi|587001457|ref|XP_003992620.2|	PREDICTED: transmembrane protein 45B [Felis catus]	84.78	3e-172	sp|Q96B21|TM45B_HUMAN	Transmembrane protein 45B OS=Homo sapiens GN=TMEM45B PE=1 SV=1	100	0	tr|M3W1L0|M3W1L0_FELCA	Uncharacterized protein OS=Felis catus GN=TMEM45B PE=4 SV=1	-	-	-	-	-	-	-	-	-	-	-
LKSDHTYQTALLTGSDEE	N-Term(iTRAQ8plex);K2(iTRAQ8plex)		1	S15	S15(98.3)	A0A2I2U2P7	P180785_451_450_1_4.raw_28745	1	1.15	0.82,1.2,1.27,0.94,1.38,1.45,0.81,1.19,1.26	0.193265	9	0.09808	A0A2I2U2P7	-	100	0	gi|587001457|ref|XP_003992620.2|	PREDICTED: transmembrane protein 45B [Felis catus]	84.78	3e-172	sp|Q96B21|TM45B_HUMAN	Transmembrane protein 45B OS=Homo sapiens GN=TMEM45B PE=1 SV=1	100	0	tr|M3W1L0|M3W1L0_FELCA	Uncharacterized protein OS=Felis catus GN=TMEM45B PE=4 SV=1	-	-	-	-	-	-	-	-	-	-	-
SDHTYQTALLTGSDEE	N-Term(iTRAQ8plex);Y5(iTRAQ8plex)		1	S13	S13(99.1)	A0A2I2U2P7	P180785_451_450_1_3.raw_24326	1	1.62	0.74,2.9,1.68,0.66,2.58,1.49,0.63,2.47,1.43	0.504648	9	0.06426	A0A2I2U2P7	-	100	0	gi|587001457|ref|XP_003992620.2|	PREDICTED: transmembrane protein 45B [Felis catus]	84.78	3e-172	sp|Q96B21|TM45B_HUMAN	Transmembrane protein 45B OS=Homo sapiens GN=TMEM45B PE=1 SV=1	100	0	tr|M3W1L0|M3W1L0_FELCA	Uncharacterized protein OS=Felis catus GN=TMEM45B PE=4 SV=1	-	-	-	-	-	-	-	-	-	-	-
SDHTYQTALLTGSDEE	N-Term(iTRAQ8plex)		2	T11,S13	T11(100.0),S13(100.0)	A0A2I2U2P7	P180785_451_450_1_2.raw_29552	1	1.1	0.78,1.53,1.29,0.58,1.13,0.95,0.79,1.54,1.3	0.295172	9	0.4136	A0A2I2U2P7	-	100	0	gi|587001457|ref|XP_003992620.2|	PREDICTED: transmembrane protein 45B [Felis catus]	84.78	3e-172	sp|Q96B21|TM45B_HUMAN	Transmembrane protein 45B OS=Homo sapiens GN=TMEM45B PE=1 SV=1	100	0	tr|M3W1L0|M3W1L0_FELCA	Uncharacterized protein OS=Felis catus GN=TMEM45B PE=4 SV=1	-	-	-	-	-	-	-	-	-	-	-
VHELQGSASPVPDAVSAEEALK	N-Term(iTRAQ8plex);K22(iTRAQ8plex)		1	S9	S9(97.9);S9(98.4)	A0A2I2U2Q5	P180785_451_450_1_4.raw_36124;P180785_451_450_1_3.raw_37239	2	0.81	0.89,0.34,0.88,1.19,0.45,1.17,1.01,0.39,1.01	0.38655	9	0.1341	A0A2I2U2Q5	DOWN	99.92	0	gi|587008829|ref|XP_006939409.1|	PREDICTED: elongator complex protein 1 isoform X1 [Felis catus]	88.66	0	sp|O95163|ELP1_HUMAN	Elongator complex protein 1 OS=Homo sapiens GN=IKBKAP PE=1 SV=3	99.92	0	tr|M3WE81|M3WE81_FELCA	Elongator complex protein 1 OS=Felis catus GN=IKBKAP PE=3 SV=1	-	-	-	-	-	-	-	K11373|1|0.0|2610|fca:101089153|	GO:0006368//transcription elongation from RNA polymerase II promoter	GO:0008607//phosphorylase kinase regulator activity;GO:0003677//DNA binding	GO:0005737//cytoplasm;GO:0005730//nucleolus;GO:0016591//DNA-directed RNA polymerase II, holoenzyme;GO:0008023//transcription elongation factor complex
VHELQGSASPVPDAVSAEEALK	N-Term(iTRAQ8plex);K22(iTRAQ8plex)	Q5(Deamidated)	1	S7	S7(100.0)	A0A2I2U2Q5	P180785_451_450_1_3.raw_37410	1	0.66	0.77,0.28,0.53,1.15,0.42,0.79,0.99,0.36,0.68	0.41657	9	0.008747	A0A2I2U2Q5	DOWN	99.92	0	gi|587008829|ref|XP_006939409.1|	PREDICTED: elongator complex protein 1 isoform X1 [Felis catus]	88.66	0	sp|O95163|ELP1_HUMAN	Elongator complex protein 1 OS=Homo sapiens GN=IKBKAP PE=1 SV=3	99.92	0	tr|M3WE81|M3WE81_FELCA	Elongator complex protein 1 OS=Felis catus GN=IKBKAP PE=3 SV=1	-	-	-	-	-	-	-	K11373|1|0.0|2610|fca:101089153|	GO:0006368//transcription elongation from RNA polymerase II promoter	GO:0008607//phosphorylase kinase regulator activity;GO:0003677//DNA binding	GO:0005737//cytoplasm;GO:0005730//nucleolus;GO:0016591//DNA-directed RNA polymerase II, holoenzyme;GO:0008023//transcription elongation factor complex
GDVTAEEAAGASPAK	N-Term(iTRAQ8plex);K15(iTRAQ8plex)		1	S12	S12(100.0)	A0A2I2U2R2	P180785_451_450_1_2.raw_16583	1	1.19	0.88,1.54,1.14,0.92,1.61,1.19,0.84,1.47,1.09	0.231839	9	0.09122	A0A2I2U2R2	-	93.79	3e-58	gi|532019008|ref|XP_005353246.1|	PREDICTED: MARCKS-related protein [Microtus ochrogaster]	94.89	8e-59	sp|Q0VBZ9|MRP_BOVIN	MARCKS-related protein OS=Bos taurus GN=MARCKSL1 PE=2 SV=1	93.22	2e-57	tr|A0A1A6H9R8|A0A1A6H9R8_NEOLE	Uncharacterized protein OS=Neotoma lepida GN=A6R68_14130 PE=4 SV=1	-	-	-	-	-	-	-	K13536|1|1e-59|190|fca:101081995|	GO:0008284//positive regulation of cell proliferation;GO:0016192//vesicle-mediated transport
AVATPESQEPQAK	N-Term(iTRAQ8plex);K13(iTRAQ8plex)		1	T4	T4(100.0)	A0A2I2U2R2	P180785_451_450_1_2.raw_14548	1	1.12	0.97,1.06,1.48,0.86,0.94,1.31,0.95,1.05,1.45	0.196373	9	0.1644	A0A2I2U2R2	-	93.79	3e-58	gi|532019008|ref|XP_005353246.1|	PREDICTED: MARCKS-related protein [Microtus ochrogaster]	94.89	8e-59	sp|Q0VBZ9|MRP_BOVIN	MARCKS-related protein OS=Bos taurus GN=MARCKSL1 PE=2 SV=1	93.22	2e-57	tr|A0A1A6H9R8|A0A1A6H9R8_NEOLE	Uncharacterized protein OS=Neotoma lepida GN=A6R68_14130 PE=4 SV=1	-	-	-	-	-	-	-	K13536|1|1e-59|190|fca:101081995|	GO:0008284//positive regulation of cell proliferation;GO:0016192//vesicle-mediated transport
VKSPGGPGSHVR	N-Term(iTRAQ8plex);K2(iTRAQ8plex)		1	S3	S3(100.0)	A0A2I2U2T2	P180785_451_450_1_4.raw_7622	1	0.95	1.28,0.89,0.93,0.97,0.67,0.7,1.3,0.9,0.94	0.215312	9	0.5383	A0A2I2U2T2	-	100	0	gi|410973071|ref|XP_003992979.1|	PREDICTED: tripartite motif-containing protein 3 isoform X1 [Felis catus]	99.19	0	sp|O75382|TRIM3_HUMAN	Tripartite motif-containing protein 3 OS=Homo sapiens GN=TRIM3 PE=1 SV=2	100	0	tr|M3W2K0|M3W2K0_FELCA	Uncharacterized protein OS=Felis catus GN=TRIM3 PE=4 SV=1	gi|432329836|ref|YP_007247979.1|	155	8e-38	COG3391	DNA-binding beta-propeller fold protein YncE	R	General function prediction only	K11997|1|0.0|1532|ptg:102965601|		GO:0008270//zinc ion binding	GO:0005737//cytoplasm
REDSPGPEVQPMDK	N-Term(iTRAQ8plex);K14(iTRAQ8plex)		1	S4	S4(100.0)	A0A2I2U2T2	P180785_451_450_1_2.raw_17407	1	1.14	1.11,1.24,1.15,1.17,1.31,1.21,0.98,1.1,1.01	0.0874297	9	0.003796	A0A2I2U2T2	-	100	0	gi|410973071|ref|XP_003992979.1|	PREDICTED: tripartite motif-containing protein 3 isoform X1 [Felis catus]	99.19	0	sp|O75382|TRIM3_HUMAN	Tripartite motif-containing protein 3 OS=Homo sapiens GN=TRIM3 PE=1 SV=2	100	0	tr|M3W2K0|M3W2K0_FELCA	Uncharacterized protein OS=Felis catus GN=TRIM3 PE=4 SV=1	gi|432329836|ref|YP_007247979.1|	155	8e-38	COG3391	DNA-binding beta-propeller fold protein YncE	R	General function prediction only	K11997|1|0.0|1532|ptg:102965601|		GO:0008270//zinc ion binding	GO:0005737//cytoplasm
RPYTGNPQYTYNNWSPPVQSNETSNGYFLER	N-Term(iTRAQ8plex)	N6(Deamidated);Q8(Deamidated);N25(Deamidated)	1	S15	S15(94.5);S15(92.8)	A0A2I2U2V7	P180785_451_450_1_1.raw_41648;P180785_451_450_1_1.raw_41814	2	1.08	1.08,0.89,1.05,1.27,1.03,1.2,1.12,0.95,1.12	0.102512	9	0.07833	A0A2I2U2V7	-	99.11	0	gi|410988369|ref|XP_004000458.1|	PREDICTED: probable ubiquitin carboxyl-terminal hydrolase FAF-X [Felis catus]	98.29	0	sp|Q93008|USP9X_HUMAN	Probable ubiquitin carboxyl-terminal hydrolase FAF-X OS=Homo sapiens GN=USP9X PE=1 SV=3	99.07	0	tr|M3YMH1|M3YMH1_MUSPF	Uncharacterized protein OS=Mustela putorius furo GN=USP9X PE=3 SV=1	-	-	-	-	-	-	-	K11840|1|0.0|5071|fca:101089837|	GO:0016579//protein deubiquitination;GO:0006511//ubiquitin-dependent protein catabolic process;GO:0030509//BMP signaling pathway;GO:0007179//transforming growth factor beta receptor signaling pathway	GO:0070410//co-SMAD binding;GO:0004221//ubiquitin thiolesterase activity;GO:0008234//cysteine-type peptidase activity	GO:0005737//cytoplasm;GO:0045177//apical part of cell
RPYTGNPQYTYNNWSPPVQSNETSNGYFLER	N-Term(iTRAQ8plex)	N13(Deamidated);Q19(Deamidated);N21(Deamidated)	1	T10	T10(94.5)	A0A2I2U2V7	P180785_451_450_1_1.raw_41491	1	1.04	0.98,0.97,0.79,1.07,1.06,0.86,1.3,1.29,1.04	0.155308	9	0.5034	A0A2I2U2V7	-	99.11	0	gi|410988369|ref|XP_004000458.1|	PREDICTED: probable ubiquitin carboxyl-terminal hydrolase FAF-X [Felis catus]	98.29	0	sp|Q93008|USP9X_HUMAN	Probable ubiquitin carboxyl-terminal hydrolase FAF-X OS=Homo sapiens GN=USP9X PE=1 SV=3	99.07	0	tr|M3YMH1|M3YMH1_MUSPF	Uncharacterized protein OS=Mustela putorius furo GN=USP9X PE=3 SV=1	-	-	-	-	-	-	-	K11840|1|0.0|5071|fca:101089837|	GO:0016579//protein deubiquitination;GO:0006511//ubiquitin-dependent protein catabolic process;GO:0030509//BMP signaling pathway;GO:0007179//transforming growth factor beta receptor signaling pathway	GO:0070410//co-SMAD binding;GO:0004221//ubiquitin thiolesterase activity;GO:0008234//cysteine-type peptidase activity	GO:0005737//cytoplasm;GO:0045177//apical part of cell
NGILAIEGTGSDVDDDMSGDEKQDNESNVDPR	N-Term(iTRAQ8plex);K22(iTRAQ8plex)	N1(Deamidated)	1	S18	S18(97.2);S18(100.0)	A0A2I2U2V7	P180785_451_450_1_2.raw_37085;P180785_451_450_1_2.raw_37430	2	1.05	0.93,1.07,0.93,1.2,1.34,1.2,0.87,1.01,0.87	0.15093	9	0.4275	A0A2I2U2V7	-	99.11	0	gi|410988369|ref|XP_004000458.1|	PREDICTED: probable ubiquitin carboxyl-terminal hydrolase FAF-X [Felis catus]	98.29	0	sp|Q93008|USP9X_HUMAN	Probable ubiquitin carboxyl-terminal hydrolase FAF-X OS=Homo sapiens GN=USP9X PE=1 SV=3	99.07	0	tr|M3YMH1|M3YMH1_MUSPF	Uncharacterized protein OS=Mustela putorius furo GN=USP9X PE=3 SV=1	-	-	-	-	-	-	-	K11840|1|0.0|5071|fca:101089837|	GO:0016579//protein deubiquitination;GO:0006511//ubiquitin-dependent protein catabolic process;GO:0030509//BMP signaling pathway;GO:0007179//transforming growth factor beta receptor signaling pathway	GO:0070410//co-SMAD binding;GO:0004221//ubiquitin thiolesterase activity;GO:0008234//cysteine-type peptidase activity	GO:0005737//cytoplasm;GO:0045177//apical part of cell
TTPPPGRPPAPGR	N-Term(iTRAQ8plex)		1	T1	T1(98.6);T1(98.7)	A0A2I2U2Z7	P180785_451_450_1_5.raw_7986;P180785_451_450_1_4.raw_8159	2	1.96	1.59,2.28,2.84,1.53,2.18,2.72,1.08,1.54,1.92	0.282757	9	0.001177	A0A2I2U2Z7	UP	98.96	0	gi|511935315|ref|XP_004786586.1|	PREDICTED: protein FAM84B isoform X1 [Mustela putorius furo]	89.97	1e-178	sp|Q96KN1|FA84B_HUMAN	Protein FAM84B OS=Homo sapiens GN=FAM84B PE=1 SV=1	88.24	0	tr|A7Z045|A7Z045_BOVIN	FAM84B protein OS=Bos taurus GN=FAM84B PE=2 SV=1	-	-	-	-	-	-	-	K22810|1|0.0|517|aml:100465335|			GO:0005737//cytoplasm;GO:0005886//plasma membrane
STIASPTSAALSSQPIFTTAVDDR	N-Term(iTRAQ8plex)		1	S5	S5(100.0);S5(100.0)	A0A2I2U322	P180785_451_450_1_1.raw_45843;P180785_451_450_1_1.raw_45979	2	1.49	1.33,1.23,2.85,0.87,0.75,1.45,1.16,1.09,2.64	0.474273	9	0.08709	A0A2I2U322	UP	99.68	0	gi|591314788|ref|XP_007083798.1|	PREDICTED: eukaryotic translation initiation factor 4 gamma 3 isoform X7 [Panthera tigris altaica]	92.9	0	sp|O43432|IF4G3_HUMAN	Eukaryotic translation initiation factor 4 gamma 3 OS=Homo sapiens GN=EIF4G3 PE=1 SV=2	96.92	0	tr|G1L835|G1L835_AILME	Uncharacterized protein (Fragment) OS=Ailuropoda melanoleuca GN=EIF4G3 PE=4 SV=1	-	-	-	-	-	-	-	K03260|1|0.0|2760|aju:106988007|	GO:0016070//RNA metabolic process;GO:0007283//spermatogenesis;GO:0045727//positive regulation of translation;GO:0001934//positive regulation of protein phosphorylation;GO:0007128//meiotic prophase I	GO:0003723//RNA binding;GO:0003677//DNA binding
GGSSKDLLDNQSQEEQR	N-Term(iTRAQ8plex);K5(iTRAQ8plex)		1	S3	S3(100.0)	A0A2I2U322	P180785_451_450_1_2.raw_18473	1	1.73	1.6,2.2,1.95,1.11,1.53,1.35,1.63,2.24,1.98	0.209702	9	0.0004536	A0A2I2U322	UP	99.68	0	gi|591314788|ref|XP_007083798.1|	PREDICTED: eukaryotic translation initiation factor 4 gamma 3 isoform X7 [Panthera tigris altaica]	92.9	0	sp|O43432|IF4G3_HUMAN	Eukaryotic translation initiation factor 4 gamma 3 OS=Homo sapiens GN=EIF4G3 PE=1 SV=2	96.92	0	tr|G1L835|G1L835_AILME	Uncharacterized protein (Fragment) OS=Ailuropoda melanoleuca GN=EIF4G3 PE=4 SV=1	-	-	-	-	-	-	-	K03260|1|0.0|2760|aju:106988007|	GO:0016070//RNA metabolic process;GO:0007283//spermatogenesis;GO:0045727//positive regulation of translation;GO:0001934//positive regulation of protein phosphorylation;GO:0007128//meiotic prophase I	GO:0003723//RNA binding;GO:0003677//DNA binding
STIASPTSAALSSQPIFTTAVDDR	N-Term(iTRAQ8plex)	Q14(Deamidated)	1	S5	S5(99.9);S5(100.0)	A0A2I2U322	P180785_451_450_1_1.raw_45945;P180785_451_450_1_1.raw_46189	2	1.09	1.29,0.98,1.43,0.91,0.67,0.97,1.24,0.96,1.4	0.220938	9	0.3014	A0A2I2U322	UP	99.68	0	gi|591314788|ref|XP_007083798.1|	PREDICTED: eukaryotic translation initiation factor 4 gamma 3 isoform X7 [Panthera tigris altaica]	92.9	0	sp|O43432|IF4G3_HUMAN	Eukaryotic translation initiation factor 4 gamma 3 OS=Homo sapiens GN=EIF4G3 PE=1 SV=2	96.92	0	tr|G1L835|G1L835_AILME	Uncharacterized protein (Fragment) OS=Ailuropoda melanoleuca GN=EIF4G3 PE=4 SV=1	-	-	-	-	-	-	-	K03260|1|0.0|2760|aju:106988007|	GO:0016070//RNA metabolic process;GO:0007283//spermatogenesis;GO:0045727//positive regulation of translation;GO:0001934//positive regulation of protein phosphorylation;GO:0007128//meiotic prophase I	GO:0003723//RNA binding;GO:0003677//DNA binding
EQAGQTLETTVVESMPELPLPPSPTTVSPLAR	N-Term(iTRAQ8plex)		1	S23	S23(92.6)	A0A2I2U322	P180785_451_450_1_2.raw_53851	1	0.85	0.77,0.8,0.74,0.84,0.87,0.8,0.94,0.97,0.9	0.0869957	9	0.0003879	A0A2I2U322	UP	99.68	0	gi|591314788|ref|XP_007083798.1|	PREDICTED: eukaryotic translation initiation factor 4 gamma 3 isoform X7 [Panthera tigris altaica]	92.9	0	sp|O43432|IF4G3_HUMAN	Eukaryotic translation initiation factor 4 gamma 3 OS=Homo sapiens GN=EIF4G3 PE=1 SV=2	96.92	0	tr|G1L835|G1L835_AILME	Uncharacterized protein (Fragment) OS=Ailuropoda melanoleuca GN=EIF4G3 PE=4 SV=1	-	-	-	-	-	-	-	K03260|1|0.0|2760|aju:106988007|	GO:0016070//RNA metabolic process;GO:0007283//spermatogenesis;GO:0045727//positive regulation of translation;GO:0001934//positive regulation of protein phosphorylation;GO:0007128//meiotic prophase I	GO:0003723//RNA binding;GO:0003677//DNA binding
VNFPENGFLSPDKLSLLEK	N-Term(iTRAQ8plex);K13(iTRAQ8plex);K19(iTRAQ8plex)	N6(Deamidated)	1	S10	S10(100.0)	A0A2I2U399	P180785_451_450_1_1.raw_50181	1	0.94	0.96,0.96,0.91,0.8,0.8,0.76,1.1,1.11,1.05	0.132787	9	0.2031	A0A2I2U399	-	100	0	gi|4504511|ref|NP_001530.1|	dnaJ homolog subfamily A member 1 [Homo sapiens]	100	0	sp|P31689|DNJA1_HUMAN	DnaJ homolog subfamily A member 1 OS=Homo sapiens GN=DNAJA1 PE=1 SV=2	100	0	tr|A0A1S3FZV9|A0A1S3FZV9_DIPOR	dnaJ homolog subfamily A member 1 OS=Dipodomys ordii GN=Dnaja1 PE=3 SV=1	gi|397781449|ref|YP_006545922.1|	189	1e-54	COG0484	DnaJ-class molecular chaperone with C-terminal Zn finger domain	O	Posttranslational modification, protein turnover, chaperones	K09502|1|0.0|718|pale:102879509|	GO:0030317//sperm motility;GO:0042769//DNA damage response, detection of DNA damage;GO:0006457//protein folding;GO:0009408//response to heat;GO:0007283//spermatogenesis;GO:0006986//response to unfolded protein;GO:0030521//androgen receptor signaling pathway	GO:0031072//heat shock protein binding;GO:0008270//zinc ion binding;GO:0005524//ATP binding;GO:0050750//low-density lipoprotein particle receptor binding;GO:0051082//unfolded protein binding	GO:0005737//cytoplasm;GO:0016020//membrane
DNLTLWTSDTQGDEAEAEGGEN	N-Term(iTRAQ8plex)		1	T10	T10(95.5)	A0A2I2U3E1	P180785_451_450_1_3.raw_39716	1	1.14	1.19,1.03,1,1.36,1.18,1.14,1.24,1.08,1.04	0.0960027	9	0.0068	A0A2I2U3E1	-	96.39	5e-173	gi|49119653|gb|AAH73141.1|	YWHAZ protein, partial [Homo sapiens]	96.33	1e-170	sp|Q5R651|1433Z_PONAB	14-3-3 protein zeta/delta OS=Pongo abelii GN=YWHAZ PE=2 SV=1	96.39	2e-172	tr|M3XAX6|M3XAX6_FELCA	Uncharacterized protein OS=Felis catus GN=YWHAZ PE=3 SV=1	-	-	-	-	-	-	-	K16197|1|3e-170|474|cdk:105090535|	GO:0030168//platelet activation;GO:0010467//gene expression;GO:0007165//signal transduction;GO:0042493//response to drug;GO:0002553//histamine secretion by mast cell;GO:0016071//mRNA metabolic process;GO:0006626//protein targeting to mitochondrion	GO:0016301//kinase activity;GO:0019904//protein domain specific binding;GO:0032403//protein complex binding;GO:0008134//transcription factor binding	GO:0005654//nucleoplasm;GO:0042470//melanosome;GO:0005829//cytosol;GO:0031252//cell leading edge;GO:0043234//protein complex;GO:0014069//postsynaptic density;GO:0048471//perinuclear region of cytoplasm;GO:0005739//mitochondrion
FASENDLPEWK	N-Term(iTRAQ8plex);K11(iTRAQ8plex)		1	S3	S3(100.0);S3(100.0)	A0A2I2U3H0	P180785_451_450_1_5.raw_39587;P180785_451_450_1_4.raw_40524	2	1.07	1.07,1.39,1.27,0.86,1.13,1.03,0.81,1.06,0.97	0.162315	9	0.3149	A0A2I2U3H0	-	98.25	1e-163	gi|587006873|ref|XP_006938751.1|	PREDICTED: LOW QUALITY PROTEIN: ran-specific GTPase-activating protein [Felis catus]	94.06	6e-112	sp|P43487|RANG_HUMAN	Ran-specific GTPase-activating protein OS=Homo sapiens GN=RANBP1 PE=1 SV=1	94.27	2e-148	tr|G1R119|G1R119_NOMLE	Uncharacterized protein OS=Nomascus leucogenys GN=RANBP1 PE=4 SV=2	-	-	-	-	-	-	-	K15306|1|2e-141|404|epz:103561790|	GO:0000226//microtubule cytoskeleton organization;GO:0000279//M phase;GO:0007165//signal transduction;GO:0016032//viral process	GO:0008536//Ran GTPase binding;GO:0005092//GDP-dissociation inhibitor activity	GO:0005635//nuclear envelope;GO:0005737//cytoplasm
SAEDVSTVPSQPDNQFSHPDK	N-Term(iTRAQ8plex);K21(iTRAQ8plex)		1	S1	S1(100.0)	A0A2I2U3H4	P180785_451_450_1_3.raw_21641	1	1.31	1.44,1.5,1.34,1.44,1.5,1.34,1.08,1.13,1	0.13706	9	0.001261	A0A2I2U3H4	-	91.68	0	gi|591304514|ref|XP_007079043.1|	PREDICTED: synaptotagmin-like protein 2 isoform X3 [Panthera tigris altaica]	87.91	0	sp|Q9HCH5|SYTL2_HUMAN	Synaptotagmin-like protein 2 OS=Homo sapiens GN=SYTL2 PE=1 SV=3	98.21	0	tr|M3WSG7|M3WSG7_FELCA	Uncharacterized protein OS=Felis catus GN=SYTL2 PE=4 SV=1	-	-	-	-	-	-	-	K17598|1|0.0|1528|aml:100468489|	GO:0006886//intracellular protein transport;GO:0010923//negative regulation of phosphatase activity;GO:0006904//vesicle docking involved in exocytosis	GO:0017137//Rab GTPase binding;GO:0005546//phosphatidylinositol-4,5-bisphosphate binding;GO:0019902//phosphatase binding;GO:0001786//phosphatidylserine binding	GO:0070382//exocytic vesicle;GO:0005794//Golgi apparatus;GO:0005634//nucleus;GO:0005886//plasma membrane
VDNLPEELVRSAEDVSTVPSQPDNQFSHPDK	N-Term(iTRAQ8plex);K31(iTRAQ8plex)	Q21(Deamidated)	1	S11	S11(100.0)	A0A2I2U3H4	P180785_451_450_1_4.raw_46295	1	1.05	1.39,0.81,1,1.4,0.82,1.01,1.32,0.77,0.95	0.227109	9	0.5536	A0A2I2U3H4	-	91.68	0	gi|591304514|ref|XP_007079043.1|	PREDICTED: synaptotagmin-like protein 2 isoform X3 [Panthera tigris altaica]	87.91	0	sp|Q9HCH5|SYTL2_HUMAN	Synaptotagmin-like protein 2 OS=Homo sapiens GN=SYTL2 PE=1 SV=3	98.21	0	tr|M3WSG7|M3WSG7_FELCA	Uncharacterized protein OS=Felis catus GN=SYTL2 PE=4 SV=1	-	-	-	-	-	-	-	K17598|1|0.0|1528|aml:100468489|	GO:0006886//intracellular protein transport;GO:0010923//negative regulation of phosphatase activity;GO:0006904//vesicle docking involved in exocytosis	GO:0017137//Rab GTPase binding;GO:0005546//phosphatidylinositol-4,5-bisphosphate binding;GO:0019902//phosphatase binding;GO:0001786//phosphatidylserine binding	GO:0070382//exocytic vesicle;GO:0005794//Golgi apparatus;GO:0005634//nucleus;GO:0005886//plasma membrane
SQSIEPESQEK	N-Term(iTRAQ8plex);K11(iTRAQ8plex)		1	S1	S1(100.0)	A0A2I2U3H5	P180785_451_450_1_1.raw_12848	1	1.48	1.06,3.18,1,0.87,2.6,0.82,0.76,2.29,0.72	0.601497	9	0.1669	A0A2I2U3H5	-	98.83	5e-135	gi|507968658|ref|XP_004689767.1|	PREDICTED: pre-mRNA-splicing factor 38B [Condylura cristata]	96.88	1e-134	sp|Q6AXY7|PR38B_RAT	Pre-mRNA-splicing factor 38B OS=Rattus norvegicus GN=Prpf38b PE=1 SV=1	100	4e-134	tr|M3XER9|M3XER9_FELCA	Uncharacterized protein OS=Felis catus GN=PRPF38B PE=4 SV=1	-	-	-	-	-	-	-	K12850|1|1e-135|402|cdk:105085673|	GO:0006396//RNA processing		GO:0005634//nucleus
EGHGSSSFDRELER	N-Term(iTRAQ8plex)		1	S7	S7(98.8)	A0A2I2U3H5	P180785_451_450_1_2.raw_16427	1	0.89	0.89,0.83,1.04,0.92,0.86,1.07,0.76,0.72,0.89	0.122397	9	0.01833	A0A2I2U3H5	-	98.83	5e-135	gi|507968658|ref|XP_004689767.1|	PREDICTED: pre-mRNA-splicing factor 38B [Condylura cristata]	96.88	1e-134	sp|Q6AXY7|PR38B_RAT	Pre-mRNA-splicing factor 38B OS=Rattus norvegicus GN=Prpf38b PE=1 SV=1	100	4e-134	tr|M3XER9|M3XER9_FELCA	Uncharacterized protein OS=Felis catus GN=PRPF38B PE=4 SV=1	-	-	-	-	-	-	-	K12850|1|1e-135|402|cdk:105085673|	GO:0006396//RNA processing		GO:0005634//nucleus
RSSDPALIGLSTSISDNNFSSEEPSR	N-Term(iTRAQ8plex)		1	S3	S3(97.9)	A0A2I2U3P2	P180785_451_450_1_6.raw_39034	1	0.96	1.26,0.55,0.85,1.45,0.64,0.99,1.37,0.6,0.93	0.331629	9	0.7316	A0A2I2U3P2	-	97.97	0	gi|472391047|ref|XP_004414825.1|	PREDICTED: partitioning defective 3 homolog isoform 8 [Odobenus rosmarus divergens]	96.05	0	sp|Q8TEW0|PARD3_HUMAN	Partitioning defective 3 homolog OS=Homo sapiens GN=PARD3 PE=1 SV=2	96.12	0	tr|U3CIX3|U3CIX3_CALJA	Partitioning defective 3 homolog isoform 9 OS=Callithrix jacchus GN=PARD3 PE=2 SV=1	-	-	-	-	-	-	-	K04237|1|0.0|1757|oro:101375042|	GO:0000226//microtubule cytoskeleton organization;GO:0007179//transforming growth factor beta receptor signaling pathway;GO:0006461//protein complex assembly;GO:0007409//axonogenesis;GO:0006612//protein targeting to membrane;GO:0007205//protein kinase C-activating G-protein coupled receptor signaling pathway;GO:0003383//apical constriction;GO:0032970//regulation of actin filament-based process;GO…	GO:0005080//protein kinase C binding;GO:0032266//phosphatidylinositol-3-phosphate binding;GO:0005546//phosphatidylinositol-4,5-bisphosphate binding;GO:0005547//phosphatidylinositol-3,4,5-trisphosphate binding	GO:0005913//cell-cell adherens junction;GO:0005829//cytosol;GO:0005819//spindle;GO:0043234//protein complex;GO:0045177//apical part of cell;GO:0012505//endomembrane system;GO:0005923//tight junction;GO:0005938//cell cortex
RSSDPALIGLSTSISDNNFSSEEPSR	N-Term(iTRAQ8plex)	N17(Deamidated);N18(Deamidated)	1	S3	S3(98.2)	A0A2I2U3P2	P180785_451_450_1_4.raw_41732	1	0.96	1.14,1.01,0.98,1,0.89,0.86,1.01,0.89,0.86	0.0913399	9	0.2332	A0A2I2U3P2	-	97.97	0	gi|472391047|ref|XP_004414825.1|	PREDICTED: partitioning defective 3 homolog isoform 8 [Odobenus rosmarus divergens]	96.05	0	sp|Q8TEW0|PARD3_HUMAN	Partitioning defective 3 homolog OS=Homo sapiens GN=PARD3 PE=1 SV=2	96.12	0	tr|U3CIX3|U3CIX3_CALJA	Partitioning defective 3 homolog isoform 9 OS=Callithrix jacchus GN=PARD3 PE=2 SV=1	-	-	-	-	-	-	-	K04237|1|0.0|1757|oro:101375042|	GO:0000226//microtubule cytoskeleton organization;GO:0007179//transforming growth factor beta receptor signaling pathway;GO:0006461//protein complex assembly;GO:0007409//axonogenesis;GO:0006612//protein targeting to membrane;GO:0007205//protein kinase C-activating G-protein coupled receptor signaling pathway;GO:0003383//apical constriction;GO:0032970//regulation of actin filament-based process;GO…	GO:0005080//protein kinase C binding;GO:0032266//phosphatidylinositol-3-phosphate binding;GO:0005546//phosphatidylinositol-4,5-bisphosphate binding;GO:0005547//phosphatidylinositol-3,4,5-trisphosphate binding	GO:0005913//cell-cell adherens junction;GO:0005829//cytosol;GO:0005819//spindle;GO:0043234//protein complex;GO:0045177//apical part of cell;GO:0012505//endomembrane system;GO:0005923//tight junction;GO:0005938//cell cortex
LENEGSDEDIETDVLYSPQMALK	N-Term(iTRAQ8plex);K23(iTRAQ8plex)		1	S6	S6(100.0)	A0A2I2U3Q1	P180785_451_450_1_4.raw_50199	1	1.04	0.99,1.35,1,0.77,1.06,0.78,1.01,1.38,1.02	0.191773	9	0.586	A0A2I2U3Q1	-	99.89	0	gi|410975956|ref|XP_003994393.1|	PREDICTED: bifunctional protein NCOAT [Felis catus]	99.34	0	sp|O60502|OGA_HUMAN	Protein O-GlcNAcase OS=Homo sapiens GN=MGEA5 PE=1 SV=2	99.89	0	tr|M3W795|M3W795_FELCA	Uncharacterized protein OS=Felis catus GN=MGEA5 PE=4 SV=1	gi|392389965|ref|YP_006426568.1|	160	8e-39	COG3525	N-acetyl-beta-hexosaminidase	G	Carbohydrate transport and metabolism	K15719|1|0.0|1825|fca:101098493|	GO:0010524//positive regulation of calcium ion transport into cytosol;GO:0006516//glycoprotein catabolic process;GO:0070265//necrotic cell death;GO:0007568//aging;GO:0006612//protein targeting to membrane;GO:0006044//N-acetylglucosamine metabolic process;GO:0048545//response to steroid hormone;GO:0051054//positive regulation of DNA metabolic process;GO:0046060//dATP metabolic process;GO:0051901//…	GO:0004402//histone acetyltransferase activity;GO:0004415//hyalurononglucosaminidase activity	GO:0005737//cytoplasm;GO:0005634//nucleus
LHLNSPDNFR	N-Term(iTRAQ8plex)		1	S5	S5(100.0)	A0A2I2U411	P180785_451_450_1_4.raw_24993	1	0.75	0.82,0.44,0.8,0.92,0.49,0.9,0.94,0.5,0.92	0.263702	9	0.006807	A0A2I2U411	-	99.89	0	gi|586986915|ref|XP_006931916.1|	PREDICTED: LOW QUALITY PROTEIN: unconventional myosin-VI [Felis catus]	97.9	0	sp|Q9UM54|MYO6_HUMAN	Unconventional myosin-VI OS=Homo sapiens GN=MYO6 PE=1 SV=4	99.11	0	tr|M3Z312|M3Z312_MUSPF	Uncharacterized protein OS=Mustela putorius furo GN=MYO6 PE=4 SV=1	-	-	-	-	-	-	-	K10358|1|0.0|1889|ptg:102957133|	-	-	-
ATVNNLQVSPK	N-Term(iTRAQ8plex);K11(iTRAQ8plex)		1	S9	S9(100.0)	A0A2I2U438	P180785_451_450_1_4.raw_19638	1	2.02	1.41,3.35,1.36,0.94,2.23,0.91,1.84,4.36,1.77	0.537289	9	0.02895	A0A2I2U438	UP	97.1	0	gi|587002364|ref|XP_006937188.1|	PREDICTED: phosphatidylinositol 4-phosphate 3-kinase C2 domain-containing subunit alpha [Felis catus]	90.35	0	sp|O00443|P3C2A_HUMAN	Phosphatidylinositol 4-phosphate 3-kinase C2 domain-containing subunit alpha OS=Homo sapiens GN=PIK3C2A PE=1 SV=2	97.1	0	tr|M3WU22|M3WU22_FELCA	Uncharacterized protein OS=Felis catus GN=PIK3C2A PE=3 SV=1	-	-	-	-	-	-	-	K00923|1|0.0|3225|fca:101096512|	GO:0046854//phosphatidylinositol phosphorylation;GO:0048015//phosphatidylinositol-mediated signaling;GO:0036092//phosphatidylinositol-3-phosphate biosynthetic process;GO:0006897//endocytosis	GO:0035091//phosphatidylinositol binding;GO:0016303//1-phosphatidylinositol-3-kinase activity	GO:0005737//cytoplasm;GO:0031982//vesicle;GO:0005886//plasma membrane
ATVNNLQVSPK	N-Term(iTRAQ8plex);K11(iTRAQ8plex)	N4(Deamidated)	1	S9	S9(100.0);S9(100.0);S9(100.0)	A0A2I2U438	P180785_451_450_1_3.raw_21363;P180785_451_450_1_3.raw_21405;P180785_451_450_1_3.raw_22415	3	1.07	0.96,1.3,0.95,0.85,1.16,0.84,1.07,1.49,1.05	0.187539	9	0.3265	A0A2I2U438	UP	97.1	0	gi|587002364|ref|XP_006937188.1|	PREDICTED: phosphatidylinositol 4-phosphate 3-kinase C2 domain-containing subunit alpha [Felis catus]	90.35	0	sp|O00443|P3C2A_HUMAN	Phosphatidylinositol 4-phosphate 3-kinase C2 domain-containing subunit alpha OS=Homo sapiens GN=PIK3C2A PE=1 SV=2	97.1	0	tr|M3WU22|M3WU22_FELCA	Uncharacterized protein OS=Felis catus GN=PIK3C2A PE=3 SV=1	-	-	-	-	-	-	-	K00923|1|0.0|3225|fca:101096512|	GO:0046854//phosphatidylinositol phosphorylation;GO:0048015//phosphatidylinositol-mediated signaling;GO:0036092//phosphatidylinositol-3-phosphate biosynthetic process;GO:0006897//endocytosis	GO:0035091//phosphatidylinositol binding;GO:0016303//1-phosphatidylinositol-3-kinase activity	GO:0005737//cytoplasm;GO:0031982//vesicle;GO:0005886//plasma membrane
AEPASPDSPKGSSETETEPPVALAPGPAPTR	N-Term(iTRAQ8plex);K10(iTRAQ8plex)		2	S5,S8	S5(100.0),S8(89.4)	A0A2I2U440	P180785_451_450_1_3.raw_27945	1	0.74	0.72,0.74,0.87,0.79,0.82,0.97,0.54,0.56,0.66	0.178719	9	0.0005549	A0A2I2U440	-	99.53	0	gi|540344538|ref|NP_001269380.1|	steroid hormone receptor ERR1 isoform 2 [Homo sapiens]	99.53	0	sp|Q6QMY5|ERR1_CANLF	Steroid hormone receptor ERR1 OS=Canis lupus familiaris GN=ESRRA PE=2 SV=1	99.53	0	tr|A0A0D9R4C8|A0A0D9R4C8_CHLSB	Uncharacterized protein OS=Chlorocebus sabaeus GN=ESRRA PE=3 SV=1	-	-	-	-	-	-	-	K08552|1|0.0|591|lve:103081070|	GO:0006355//regulation of transcription, DNA-templated	GO:0046872//metal ion binding;GO:0003677//DNA binding
LQISTPDIK	N-Term(iTRAQ8plex);K9(iTRAQ8plex)		1	S4	S4(99.1)	A0A2I2U4A6	P180785_451_450_1_4.raw_32794	1	0.64	0.64,0.7,0.61,0.66,0.71,0.62,0.6,0.65,0.56	0.0705581	9	1.526e-08	A0A2I2U4A6	DOWN	100	0	gi|410986156|ref|XP_003999378.1|	PREDICTED: interferon regulatory factor 6 [Felis catus]	99.14	0	sp|O14896|IRF6_HUMAN	Interferon regulatory factor 6 OS=Homo sapiens GN=IRF6 PE=1 SV=1	99.14	0	tr|S9YIY9|S9YIY9_CAMFR	Interferon regulatory factor 6 isoform 1 OS=Camelus ferus GN=CB1_000505015 PE=3 SV=1	-	-	-	-	-	-	-	K10154|1|0.0|923|aju:106981788|	GO:0060337//type I interferon signaling pathway;GO:0007050//cell cycle arrest;GO:0030216//keratinocyte differentiation;GO:0043616//keratinocyte proliferation;GO:0008285//negative regulation of cell proliferation;GO:0043588//skin development;GO:0048468//cell development;GO:0060644//mammary gland epithelial cell differentiation;GO:0045893//positive regulation of transcription, DNA-templated;GO:0060…	GO:0000975//regulatory region DNA binding;GO:0005515//protein binding;GO:0003700//sequence-specific DNA binding transcription factor activity	GO:0005829//cytosol;GO:0005634//nucleus
VMLGETNPADSKPGTIR	N-Term(iTRAQ8plex);K12(iTRAQ8plex)	M2(Oxidation)	1	T6	T6(100.0)	A0A2I2U4B5	P180785_451_450_1_4.raw_22516	1	1.2	1.64,0.74,1.75,1.12,0.51,1.19,1.52,0.69,1.63	0.36651	9	0.2363	A0A2I2U4B5	-	97.37	1e-108	gi|594093850|ref|XP_006070237.1|	PREDICTED: nucleoside diphosphate kinase B [Bubalus bubalis]	96.71	3e-109	sp|Q3T0Q4|NDKB_BOVIN	Nucleoside diphosphate kinase B OS=Bos taurus GN=NME2 PE=1 SV=1	97.37	8e-107	tr|M3YVV3|M3YVV3_MUSPF	Nucleoside diphosphate kinase OS=Mustela putorius furo GN=NME2 PE=3 SV=1	gi|428207961|ref|YP_007092314.1|	199	4e-65	COG0105	Nucleoside diphosphate kinase	F	Nucleotide transport and metabolism	K00940|1|5e-111|316|fca:105261186|	GO:0007595//lactation;GO:0043066//negative regulation of apoptotic process;GO:0006241//CTP biosynthetic process;GO:0045618//positive regulation of keratinocyte differentiation;GO:0006183//GTP biosynthetic process;GO:0006228//UTP biosynthetic process;GO:0050679//positive regulation of epithelial cell proliferation;GO:0043388//positive regulation of DNA binding	GO:0004673//protein histidine kinase activity;GO:0004550//nucleoside diphosphate kinase activity;GO:0005525//GTP binding;GO:0042802//identical protein binding;GO:0000287//magnesium ion binding;GO:0004536//deoxyribonuclease activity;GO:0005524//ATP binding	GO:0030027//lamellipodium;GO:0001726//ruffle;GO:0005886//plasma membrane;GO:0005739//mitochondrion
VMLGETNPADSKPGTIR	N-Term(iTRAQ8plex);K12(iTRAQ8plex)		1	T6	T6(100.0);T6(100.0)	A0A2I2U4B5	P180785_451_450_1_5.raw_25966;P180785_451_450_1_5.raw_26011	2	0.99	1.04,0.29,1.13,1.63,0.41,1.86,1.06,0.28,1.19	0.540349	9	0.95	A0A2I2U4B5	-	97.37	1e-108	gi|594093850|ref|XP_006070237.1|	PREDICTED: nucleoside diphosphate kinase B [Bubalus bubalis]	96.71	3e-109	sp|Q3T0Q4|NDKB_BOVIN	Nucleoside diphosphate kinase B OS=Bos taurus GN=NME2 PE=1 SV=1	97.37	8e-107	tr|M3YVV3|M3YVV3_MUSPF	Nucleoside diphosphate kinase OS=Mustela putorius furo GN=NME2 PE=3 SV=1	gi|428207961|ref|YP_007092314.1|	199	4e-65	COG0105	Nucleoside diphosphate kinase	F	Nucleotide transport and metabolism	K00940|1|5e-111|316|fca:105261186|	GO:0007595//lactation;GO:0043066//negative regulation of apoptotic process;GO:0006241//CTP biosynthetic process;GO:0045618//positive regulation of keratinocyte differentiation;GO:0006183//GTP biosynthetic process;GO:0006228//UTP biosynthetic process;GO:0050679//positive regulation of epithelial cell proliferation;GO:0043388//positive regulation of DNA binding	GO:0004673//protein histidine kinase activity;GO:0004550//nucleoside diphosphate kinase activity;GO:0005525//GTP binding;GO:0042802//identical protein binding;GO:0000287//magnesium ion binding;GO:0004536//deoxyribonuclease activity;GO:0005524//ATP binding	GO:0030027//lamellipodium;GO:0001726//ruffle;GO:0005886//plasma membrane;GO:0005739//mitochondrion
VMLGETNPADSKPGTIR	N-Term(iTRAQ8plex);K12(iTRAQ8plex)	N7(Deamidated)	1	T6	T6(100.0)	A0A2I2U4B5	P180785_451_450_1_5.raw_25852	1	0.79	0.86,0.44,1,0.98,0.5,1.14,0.82,0.42,0.96	0.321135	9	0.04851	A0A2I2U4B5	-	97.37	1e-108	gi|594093850|ref|XP_006070237.1|	PREDICTED: nucleoside diphosphate kinase B [Bubalus bubalis]	96.71	3e-109	sp|Q3T0Q4|NDKB_BOVIN	Nucleoside diphosphate kinase B OS=Bos taurus GN=NME2 PE=1 SV=1	97.37	8e-107	tr|M3YVV3|M3YVV3_MUSPF	Nucleoside diphosphate kinase OS=Mustela putorius furo GN=NME2 PE=3 SV=1	gi|428207961|ref|YP_007092314.1|	199	4e-65	COG0105	Nucleoside diphosphate kinase	F	Nucleotide transport and metabolism	K00940|1|5e-111|316|fca:105261186|	GO:0007595//lactation;GO:0043066//negative regulation of apoptotic process;GO:0006241//CTP biosynthetic process;GO:0045618//positive regulation of keratinocyte differentiation;GO:0006183//GTP biosynthetic process;GO:0006228//UTP biosynthetic process;GO:0050679//positive regulation of epithelial cell proliferation;GO:0043388//positive regulation of DNA binding	GO:0004673//protein histidine kinase activity;GO:0004550//nucleoside diphosphate kinase activity;GO:0005525//GTP binding;GO:0042802//identical protein binding;GO:0000287//magnesium ion binding;GO:0004536//deoxyribonuclease activity;GO:0005524//ATP binding	GO:0030027//lamellipodium;GO:0001726//ruffle;GO:0005886//plasma membrane;GO:0005739//mitochondrion
AASGGSPGRPDDGDLSD	N-Term(iTRAQ8plex)		1	S16	S16(100.0)	A0A2I2U4C3	P180785_451_450_1_1.raw_10926	1	1.26	1.23,1.31,1.72,1.04,1.11,1.46,1,1.07,1.4	0.177308	9	0.01099	A0A2I2U4C3	-	100	0	gi|410959044|ref|XP_003986122.1|	PREDICTED: FYVE, RhoGEF and PH domain-containing protein 2 isoform X1 [Felis catus]	87.4	0	sp|Q7Z6J4|FGD2_HUMAN	FYVE, RhoGEF and PH domain-containing protein 2 OS=Homo sapiens GN=FGD2 PE=1 SV=1	100	0	tr|M3VVZ7|M3VVZ7_FELCA	Uncharacterized protein OS=Felis catus GN=FGD2 PE=4 SV=1	-	-	-	-	-	-	-	K05721|1|0.0|1305|fca:101082403|	GO:0035023//regulation of Rho protein signal transduction	GO:0046872//metal ion binding;GO:0005089//Rho guanyl-nucleotide exchange factor activity;GO:0005543//phospholipid binding	GO:0005622//intracellular
SADLPHSFK	N-Term(iTRAQ8plex);K9(iTRAQ8plex)		1	S1	S1(100.0);S1(100.0)	A0A2I2U4C8	P180785_451_450_1_4.raw_22607;P180785_451_450_1_4.raw_22762	2	0.87	0.91,0.89,0.94,1,0.97,1.03,0.68,0.67,0.7	0.156063	9	0.02268	A0A2I2U4C8	UP	99.76	0	gi|586992187|ref|XP_006933675.1|	PREDICTED: FYVE, RhoGEF and PH domain-containing protein 4 [Felis catus]	91.79	0	sp|Q96M96|FGD4_HUMAN	FYVE, RhoGEF and PH domain-containing protein 4 OS=Homo sapiens GN=FGD4 PE=1 SV=2	100	0	tr|M3X455|M3X455_FELCA	Uncharacterized protein OS=Felis catus GN=FGD4 PE=4 SV=1	-	-	-	-	-	-	-	K05723|1|0.0|1771|fca:101090877|	GO:0030035//microspike assembly;GO:0035023//regulation of Rho protein signal transduction;GO:0030032//lamellipodium assembly	GO:0046872//metal ion binding;GO:0005089//Rho guanyl-nucleotide exchange factor activity;GO:0005543//phospholipid binding	GO:0030027//lamellipodium;GO:0030175//filopodium;GO:0015629//actin cytoskeleton
AQATIPLLGYVVDDMPRSADLPHSFK	N-Term(iTRAQ8plex);K26(iTRAQ8plex)		1	S18	S18(100.0)	A0A2I2U4C8	P180785_451_450_1_3.raw_52092	1	0.89	1.05,0.88,0.86,1,0.84,0.82,0.96,0.81,0.79	0.0972341	9	0.007043	A0A2I2U4C8	UP	99.76	0	gi|586992187|ref|XP_006933675.1|	PREDICTED: FYVE, RhoGEF and PH domain-containing protein 4 [Felis catus]	91.79	0	sp|Q96M96|FGD4_HUMAN	FYVE, RhoGEF and PH domain-containing protein 4 OS=Homo sapiens GN=FGD4 PE=1 SV=2	100	0	tr|M3X455|M3X455_FELCA	Uncharacterized protein OS=Felis catus GN=FGD4 PE=4 SV=1	-	-	-	-	-	-	-	K05723|1|0.0|1771|fca:101090877|	GO:0030035//microspike assembly;GO:0035023//regulation of Rho protein signal transduction;GO:0030032//lamellipodium assembly	GO:0046872//metal ion binding;GO:0005089//Rho guanyl-nucleotide exchange factor activity;GO:0005543//phospholipid binding	GO:0030027//lamellipodium;GO:0030175//filopodium;GO:0015629//actin cytoskeleton
VDQNVSDEEAQGINGK	N-Term(iTRAQ8plex);K16(iTRAQ8plex)	N14(Deamidated)	1	S6	S6(100.0)	A0A2I2U4C8	P180785_451_450_1_1.raw_18486	1	1.51	1.28,1.57,1.88,1.42,1.74,2.08,0.98,1.2,1.44	0.216426	9	0.002244	A0A2I2U4C8	UP	99.76	0	gi|586992187|ref|XP_006933675.1|	PREDICTED: FYVE, RhoGEF and PH domain-containing protein 4 [Felis catus]	91.79	0	sp|Q96M96|FGD4_HUMAN	FYVE, RhoGEF and PH domain-containing protein 4 OS=Homo sapiens GN=FGD4 PE=1 SV=2	100	0	tr|M3X455|M3X455_FELCA	Uncharacterized protein OS=Felis catus GN=FGD4 PE=4 SV=1	-	-	-	-	-	-	-	K05723|1|0.0|1771|fca:101090877|	GO:0030035//microspike assembly;GO:0035023//regulation of Rho protein signal transduction;GO:0030032//lamellipodium assembly	GO:0046872//metal ion binding;GO:0005089//Rho guanyl-nucleotide exchange factor activity;GO:0005543//phospholipid binding	GO:0030027//lamellipodium;GO:0030175//filopodium;GO:0015629//actin cytoskeleton
FGIHVYQFPECDSDEDEDFKQQDR	N-Term(iTRAQ8plex);K20(iTRAQ8plex)	C11(Carbamidomethyl);Q22(Deamidated)	1	S13	S13(100.0)	A0A2I2U4E9	P180785_451_450_1_5.raw_39083	1	0.85	0.79,0.83,0.79,0.68,0.71,0.68,1.04,1.09,1.04	0.181751	9	0.02521	A0A2I2U4E9	-	97.31	0	gi|562842834|ref|XP_006150464.1|	PREDICTED: LOW QUALITY PROTEIN: septin-5 [Tupaia chinensis]	95.97	0	sp|Q99719|SEPT5_HUMAN	Septin-5 OS=Homo sapiens GN=SEPT5 PE=1 SV=1	97.33	0	tr|L9KU55|L9KU55_TUPCH	Septin-5 OS=Tupaia chinensis GN=TREES_T100000626 PE=3 SV=1	-	-	-	-	-	-	-	K04557|1|0.0|640|fca:105260036|	GO:0016080//synaptic vesicle targeting;GO:0006184//GTP catabolic process;GO:0045921//positive regulation of exocytosis;GO:0007049//cell cycle;GO:0000910//cytokinesis	GO:0005198//structural molecule activity;GO:0035091//phosphatidylinositol binding;GO:0005525//GTP binding;GO:0042803//protein homodimerization activity;GO:0019003//GDP binding;GO:0003924//GTPase activity;GO:0019905//syntaxin binding	GO:0032154//cleavage furrow;GO:0008021//synaptic vesicle;GO:0001725//stress fiber;GO:0043195//terminal bouton;GO:0005886//plasma membrane;GO:0031105//septin complex
FGIHVYQFPECDSDEDEDFKQQDR	N-Term(iTRAQ8plex);K20(iTRAQ8plex)	Q7(Deamidated);C11(Carbamidomethyl)	1	S13	S13(100.0);S13(100.0)	A0A2I2U4E9	P180785_451_450_1_5.raw_39075;P180785_451_450_1_1.raw_39985	2	0.91	0.81,0.81,0.8,0.96,0.95,0.95,0.96,0.97,0.95	0.0783356	9	0.005895	A0A2I2U4E9	-	97.31	0	gi|562842834|ref|XP_006150464.1|	PREDICTED: LOW QUALITY PROTEIN: septin-5 [Tupaia chinensis]	95.97	0	sp|Q99719|SEPT5_HUMAN	Septin-5 OS=Homo sapiens GN=SEPT5 PE=1 SV=1	97.33	0	tr|L9KU55|L9KU55_TUPCH	Septin-5 OS=Tupaia chinensis GN=TREES_T100000626 PE=3 SV=1	-	-	-	-	-	-	-	K04557|1|0.0|640|fca:105260036|	GO:0016080//synaptic vesicle targeting;GO:0006184//GTP catabolic process;GO:0045921//positive regulation of exocytosis;GO:0007049//cell cycle;GO:0000910//cytokinesis	GO:0005198//structural molecule activity;GO:0035091//phosphatidylinositol binding;GO:0005525//GTP binding;GO:0042803//protein homodimerization activity;GO:0019003//GDP binding;GO:0003924//GTPase activity;GO:0019905//syntaxin binding	GO:0032154//cleavage furrow;GO:0008021//synaptic vesicle;GO:0001725//stress fiber;GO:0043195//terminal bouton;GO:0005886//plasma membrane;GO:0031105//septin complex
FGIHVYQFPECDSDEDEDFKQQDR	N-Term(iTRAQ8plex);K20(iTRAQ8plex)	C11(Carbamidomethyl)	1	S13	S13(100.0);S13(100.0);S13(100.0);S13(100.0)	A0A2I2U4E9	P180785_451_450_1_6.raw_38482;P180785_451_450_1_1.raw_39992;P180785_451_450_1_1.raw_40003;P180785_451_450_1_1.raw_40237	4	0.94	0.75,0.97,0.81,0.7,0.92,0.77,1.04,1.36,1.14	0.214883	9	0.4253	A0A2I2U4E9	-	97.31	0	gi|562842834|ref|XP_006150464.1|	PREDICTED: LOW QUALITY PROTEIN: septin-5 [Tupaia chinensis]	95.97	0	sp|Q99719|SEPT5_HUMAN	Septin-5 OS=Homo sapiens GN=SEPT5 PE=1 SV=1	97.33	0	tr|L9KU55|L9KU55_TUPCH	Septin-5 OS=Tupaia chinensis GN=TREES_T100000626 PE=3 SV=1	-	-	-	-	-	-	-	K04557|1|0.0|640|fca:105260036|	GO:0016080//synaptic vesicle targeting;GO:0006184//GTP catabolic process;GO:0045921//positive regulation of exocytosis;GO:0007049//cell cycle;GO:0000910//cytokinesis	GO:0005198//structural molecule activity;GO:0035091//phosphatidylinositol binding;GO:0005525//GTP binding;GO:0042803//protein homodimerization activity;GO:0019003//GDP binding;GO:0003924//GTPase activity;GO:0019905//syntaxin binding	GO:0032154//cleavage furrow;GO:0008021//synaptic vesicle;GO:0001725//stress fiber;GO:0043195//terminal bouton;GO:0005886//plasma membrane;GO:0031105//septin complex
GQLTKSPLAQMEEER	N-Term(iTRAQ8plex);K5(iTRAQ8plex)		1	S6	S6(100.0)	A0A2I2U4I3	P180785_451_450_1_3.raw_30142	1	1.43	1.39,1.43,1.27,1.45,1.49,1.32,1.53,1.57,1.39	0.0637298	9	9.903e-07	A0A2I2U4I3	-	99.74	0	gi|158254522|dbj|BAF83234.1|	unnamed protein product [Homo sapiens]	100	0	sp|Q5R481|SEPT7_PONAB	Septin-7 OS=Pongo abelii GN=SEPT7 PE=2 SV=2	99.74	0	tr|A8K3D0|A8K3D0_HUMAN	cDNA FLJ75185 OS=Homo sapiens PE=2 SV=1	-	-	-	-	-	-	-	K16944|1|0.0|745|lav:100668049|	GO:0060271//cilium morphogenesis;GO:0051291//protein heterooligomerization;GO:0000910//cytokinesis;GO:0016476//regulation of embryonic cell shape;GO:0007067//mitotic nuclear division	GO:0005515//protein binding;GO:0005198//structural molecule activity;GO:0005525//GTP binding	GO:0005730//nucleolus;GO:0030496//midbody;GO:0031105//septin complex;GO:0001725//stress fiber;GO:0032154//cleavage furrow;GO:0005819//spindle;GO:0016324//apical plasma membrane;GO:0000777//condensed chromosome kinetochore
DMDEPSPVPNVEEVTLPK	N-Term(iTRAQ8plex);K18(iTRAQ8plex)	N10(Deamidated)	1	S6	S6(100.0)	A0A2I2U4L3	P180785_451_450_1_3.raw_40634	1	1.38	1.19,1.73,1.15,1.2,1.74,1.16,1.25,1.81,1.2	0.195493	9	0.00399	A0A2I2U4L3	-	98.14	0	gi|472364312|ref|XP_004401719.1|	PREDICTED: SWI/SNF complex subunit SMARCC2 isoform 2 [Odobenus rosmarus divergens]	98.94	0	sp|Q8TAQ2|SMRC2_HUMAN	SWI/SNF complex subunit SMARCC2 OS=Homo sapiens GN=SMARCC2 PE=1 SV=1	98.94	0	tr|G3QL85|G3QL85_GORGO	Uncharacterized protein OS=Gorilla gorilla gorilla GN=SMARCC2 PE=4 SV=1	-	-	-	-	-	-	-	K11649|1|0.0|1741|oor:101285952|	GO:0006357//regulation of transcription from RNA polymerase II promoter;GO:0007399//nervous system development;GO:0045892//negative regulation of transcription, DNA-templated;GO:0045893//positive regulation of transcription, DNA-templated;GO:0006338//chromatin remodeling;GO:0006337//nucleosome disassembly	GO:0003677//DNA binding;GO:0005515//protein binding;GO:0003713//transcription coactivator activity	GO:0071564//npBAF complex;GO:0071565//nBAF complex;GO:0017053//transcriptional repressor complex;GO:0005730//nucleolus;GO:0016514//SWI/SNF complex
DMDEPSPVPNVEEVTLPK	N-Term(iTRAQ8plex);K18(iTRAQ8plex)		1	S6	S6(100.0);S6(100.0);S6(100.0);S6(100.0);S6(100.0)	A0A2I2U4L3	P180785_451_450_1_3.raw_40597;P180785_451_450_1_3.raw_40599;P180785_451_450_1_3.raw_40944;P180785_451_450_1_2.raw_41906;P180785_451_450_1_2.raw_42099	5	1.36	1.11,1.75,1.23,1.15,1.96,1.27,1.04,1.63,1.14	0.227504	9	0.01053	A0A2I2U4L3	-	98.14	0	gi|472364312|ref|XP_004401719.1|	PREDICTED: SWI/SNF complex subunit SMARCC2 isoform 2 [Odobenus rosmarus divergens]	98.94	0	sp|Q8TAQ2|SMRC2_HUMAN	SWI/SNF complex subunit SMARCC2 OS=Homo sapiens GN=SMARCC2 PE=1 SV=1	98.94	0	tr|G3QL85|G3QL85_GORGO	Uncharacterized protein OS=Gorilla gorilla gorilla GN=SMARCC2 PE=4 SV=1	-	-	-	-	-	-	-	K11649|1|0.0|1741|oor:101285952|	GO:0006357//regulation of transcription from RNA polymerase II promoter;GO:0007399//nervous system development;GO:0045892//negative regulation of transcription, DNA-templated;GO:0045893//positive regulation of transcription, DNA-templated;GO:0006338//chromatin remodeling;GO:0006337//nucleosome disassembly	GO:0003677//DNA binding;GO:0005515//protein binding;GO:0003713//transcription coactivator activity	GO:0071564//npBAF complex;GO:0071565//nBAF complex;GO:0017053//transcriptional repressor complex;GO:0005730//nucleolus;GO:0016514//SWI/SNF complex
RSPSPSPTPEAK	N-Term(iTRAQ8plex);K12(iTRAQ8plex)		2	S2,S4	S2(100.0),S4(100.0)	A0A2I2U4L3	P180785_451_450_1_2.raw_10162	1	0.8	0.76,0.89,0.82,0.84,0.98,0.91,0.62,0.72,0.67	0.139181	9	0.0009952	A0A2I2U4L3	-	98.14	0	gi|472364312|ref|XP_004401719.1|	PREDICTED: SWI/SNF complex subunit SMARCC2 isoform 2 [Odobenus rosmarus divergens]	98.94	0	sp|Q8TAQ2|SMRC2_HUMAN	SWI/SNF complex subunit SMARCC2 OS=Homo sapiens GN=SMARCC2 PE=1 SV=1	98.94	0	tr|G3QL85|G3QL85_GORGO	Uncharacterized protein OS=Gorilla gorilla gorilla GN=SMARCC2 PE=4 SV=1	-	-	-	-	-	-	-	K11649|1|0.0|1741|oor:101285952|	GO:0006357//regulation of transcription from RNA polymerase II promoter;GO:0007399//nervous system development;GO:0045892//negative regulation of transcription, DNA-templated;GO:0045893//positive regulation of transcription, DNA-templated;GO:0006338//chromatin remodeling;GO:0006337//nucleosome disassembly	GO:0003677//DNA binding;GO:0005515//protein binding;GO:0003713//transcription coactivator activity	GO:0071564//npBAF complex;GO:0071565//nBAF complex;GO:0017053//transcriptional repressor complex;GO:0005730//nucleolus;GO:0016514//SWI/SNF complex
DMDEPSPVPNVEEVTLPK	N-Term(iTRAQ8plex);K18(iTRAQ8plex)	M2(Oxidation)	1	S6	S6(100.0)	A0A2I2U4L3	P180785_451_450_1_2.raw_38764	1	1.3	1.25,1.7,1.2,1.06,1.45,1.02,1.2,1.63,1.15	0.176806	9	0.006498	A0A2I2U4L3	-	98.14	0	gi|472364312|ref|XP_004401719.1|	PREDICTED: SWI/SNF complex subunit SMARCC2 isoform 2 [Odobenus rosmarus divergens]	98.94	0	sp|Q8TAQ2|SMRC2_HUMAN	SWI/SNF complex subunit SMARCC2 OS=Homo sapiens GN=SMARCC2 PE=1 SV=1	98.94	0	tr|G3QL85|G3QL85_GORGO	Uncharacterized protein OS=Gorilla gorilla gorilla GN=SMARCC2 PE=4 SV=1	-	-	-	-	-	-	-	K11649|1|0.0|1741|oor:101285952|	GO:0006357//regulation of transcription from RNA polymerase II promoter;GO:0007399//nervous system development;GO:0045892//negative regulation of transcription, DNA-templated;GO:0045893//positive regulation of transcription, DNA-templated;GO:0006338//chromatin remodeling;GO:0006337//nucleosome disassembly	GO:0003677//DNA binding;GO:0005515//protein binding;GO:0003713//transcription coactivator activity	GO:0071564//npBAF complex;GO:0071565//nBAF complex;GO:0017053//transcriptional repressor complex;GO:0005730//nucleolus;GO:0016514//SWI/SNF complex
TLTDEVNSPDSDRR	N-Term(iTRAQ8plex)		1	S8	S8(98.6);S8(100.0);S8(100.0)	A0A2I2U4L3	P180785_451_450_1_1.raw_13945;P180785_451_450_1_2.raw_15914;P180785_451_450_1_2.raw_15932	3	1.07	1.1,0.96,1.14,1.25,1.08,1.29,0.96,0.83,0.99	0.130653	9	0.213	A0A2I2U4L3	-	98.14	0	gi|472364312|ref|XP_004401719.1|	PREDICTED: SWI/SNF complex subunit SMARCC2 isoform 2 [Odobenus rosmarus divergens]	98.94	0	sp|Q8TAQ2|SMRC2_HUMAN	SWI/SNF complex subunit SMARCC2 OS=Homo sapiens GN=SMARCC2 PE=1 SV=1	98.94	0	tr|G3QL85|G3QL85_GORGO	Uncharacterized protein OS=Gorilla gorilla gorilla GN=SMARCC2 PE=4 SV=1	-	-	-	-	-	-	-	K11649|1|0.0|1741|oor:101285952|	GO:0006357//regulation of transcription from RNA polymerase II promoter;GO:0007399//nervous system development;GO:0045892//negative regulation of transcription, DNA-templated;GO:0045893//positive regulation of transcription, DNA-templated;GO:0006338//chromatin remodeling;GO:0006337//nucleosome disassembly	GO:0003677//DNA binding;GO:0005515//protein binding;GO:0003713//transcription coactivator activity	GO:0071564//npBAF complex;GO:0071565//nBAF complex;GO:0017053//transcriptional repressor complex;GO:0005730//nucleolus;GO:0016514//SWI/SNF complex
AVENNAEDAQSNDGNEVVEVDQK	N-Term(iTRAQ8plex);K23(iTRAQ8plex)	N5(Deamidated)	1	S11	S11(100.0);S11(100.0)	A0A2I2U4Q1	P180785_451_450_1_1.raw_20969;P180785_451_450_1_1.raw_22801	2	1.95	1.15,3.75,1.47,1,3.21,1.28,0.99,3.45,1.27	0.558089	9	0.03859	A0A2I2U4Q1	UP	99.42	0	gi|591307373|ref|XP_007080366.1|	PREDICTED: STE20-like serine/threonine-protein kinase [Panthera tigris altaica]	87.04	0	sp|Q9H2G2|SLK_HUMAN	STE20-like serine/threonine-protein kinase OS=Homo sapiens GN=SLK PE=1 SV=1	94.14	0	tr|J9P499|J9P499_CANLF	Uncharacterized protein OS=Canis lupus familiaris GN=SLK PE=4 SV=1	gi|116619364|ref|YP_821520.1|	115	6e-25	COG0515	Serine/threonine protein kinase	T	Signal transduction mechanisms	K08836|1|0.0|2077|fca:101096609|	GO:0046777//protein autophosphorylation	GO:0005524//ATP binding;GO:0004674//protein serine/threonine kinase activity;GO:0042803//protein homodimerization activity	GO:0005737//cytoplasm;GO:0005886//plasma membrane
SLEDKDEEQSLSSLENIVK	N-Term(iTRAQ8plex);K5(iTRAQ8plex);K19(iTRAQ8plex)		1	S12	S12(97.4)	A0A2I2U4Q1	P180785_451_450_1_2.raw_43835	1	1.09	1.12,1.12,0.8,1.31,1.3,0.94,1.18,1.17,0.84	0.161677	9	0.2004	A0A2I2U4Q1	UP	99.42	0	gi|591307373|ref|XP_007080366.1|	PREDICTED: STE20-like serine/threonine-protein kinase [Panthera tigris altaica]	87.04	0	sp|Q9H2G2|SLK_HUMAN	STE20-like serine/threonine-protein kinase OS=Homo sapiens GN=SLK PE=1 SV=1	94.14	0	tr|J9P499|J9P499_CANLF	Uncharacterized protein OS=Canis lupus familiaris GN=SLK PE=4 SV=1	gi|116619364|ref|YP_821520.1|	115	6e-25	COG0515	Serine/threonine protein kinase	T	Signal transduction mechanisms	K08836|1|0.0|2077|fca:101096609|	GO:0046777//protein autophosphorylation	GO:0005524//ATP binding;GO:0004674//protein serine/threonine kinase activity;GO:0042803//protein homodimerization activity	GO:0005737//cytoplasm;GO:0005886//plasma membrane
AVENNAEDAQSNDGNEVVEVDQK	N-Term(iTRAQ8plex);K23(iTRAQ8plex)	N5(Deamidated);Q10(Deamidated);N12(Deamidated)	1	S11	S11(100.0);S11(100.0)	A0A2I2U4Q1	P180785_451_450_1_1.raw_22877;P180785_451_450_1_2.raw_24315	2	1.31	1.01,2.14,1.39,0.82,1.85,1.17,0.74,1.61,1.03	0.345077	9	0.09059	A0A2I2U4Q1	UP	99.42	0	gi|591307373|ref|XP_007080366.1|	PREDICTED: STE20-like serine/threonine-protein kinase [Panthera tigris altaica]	87.04	0	sp|Q9H2G2|SLK_HUMAN	STE20-like serine/threonine-protein kinase OS=Homo sapiens GN=SLK PE=1 SV=1	94.14	0	tr|J9P499|J9P499_CANLF	Uncharacterized protein OS=Canis lupus familiaris GN=SLK PE=4 SV=1	gi|116619364|ref|YP_821520.1|	115	6e-25	COG0515	Serine/threonine protein kinase	T	Signal transduction mechanisms	K08836|1|0.0|2077|fca:101096609|	GO:0046777//protein autophosphorylation	GO:0005524//ATP binding;GO:0004674//protein serine/threonine kinase activity;GO:0042803//protein homodimerization activity	GO:0005737//cytoplasm;GO:0005886//plasma membrane
AVENNAEDAQSNDGNEVVEVDQK	N-Term(iTRAQ8plex);K23(iTRAQ8plex)	N5(Deamidated);N15(Deamidated)	1	S11	S11(100.0);S11(100.0)	A0A2I2U4Q1	P180785_451_450_1_1.raw_22167;P180785_451_450_1_1.raw_22481	2	1.53	1.35,1.94,1.78,1.13,1.62,1.48,1.2,1.71,1.57	0.165298	9	0.0003475	A0A2I2U4Q1	UP	99.42	0	gi|591307373|ref|XP_007080366.1|	PREDICTED: STE20-like serine/threonine-protein kinase [Panthera tigris altaica]	87.04	0	sp|Q9H2G2|SLK_HUMAN	STE20-like serine/threonine-protein kinase OS=Homo sapiens GN=SLK PE=1 SV=1	94.14	0	tr|J9P499|J9P499_CANLF	Uncharacterized protein OS=Canis lupus familiaris GN=SLK PE=4 SV=1	gi|116619364|ref|YP_821520.1|	115	6e-25	COG0515	Serine/threonine protein kinase	T	Signal transduction mechanisms	K08836|1|0.0|2077|fca:101096609|	GO:0046777//protein autophosphorylation	GO:0005524//ATP binding;GO:0004674//protein serine/threonine kinase activity;GO:0042803//protein homodimerization activity	GO:0005737//cytoplasm;GO:0005886//plasma membrane
AVENNAEDAQSNDGNEVVEVDQK	N-Term(iTRAQ8plex);K23(iTRAQ8plex)		1	S11	S11(100.0);S11(100.0);S11(100.0)	A0A2I2U4Q1	P180785_451_450_1_1.raw_21157;P180785_451_450_1_1.raw_21517;P180785_451_450_1_2.raw_23691	3	2.22	1.27,3.77,1.82,1.21,3.87,1.77,1.16,3.42,1.68	0.481314	9	0.01209	A0A2I2U4Q1	UP	99.42	0	gi|591307373|ref|XP_007080366.1|	PREDICTED: STE20-like serine/threonine-protein kinase [Panthera tigris altaica]	87.04	0	sp|Q9H2G2|SLK_HUMAN	STE20-like serine/threonine-protein kinase OS=Homo sapiens GN=SLK PE=1 SV=1	94.14	0	tr|J9P499|J9P499_CANLF	Uncharacterized protein OS=Canis lupus familiaris GN=SLK PE=4 SV=1	gi|116619364|ref|YP_821520.1|	115	6e-25	COG0515	Serine/threonine protein kinase	T	Signal transduction mechanisms	K08836|1|0.0|2077|fca:101096609|	GO:0046777//protein autophosphorylation	GO:0005524//ATP binding;GO:0004674//protein serine/threonine kinase activity;GO:0042803//protein homodimerization activity	GO:0005737//cytoplasm;GO:0005886//plasma membrane
SLEDKDEEQSLSSLENIVK	N-Term(iTRAQ8plex);K5(iTRAQ8plex);K19(iTRAQ8plex)	Q9(Deamidated)	1	S13	S13(96.4)	A0A2I2U4Q1	P180785_451_450_1_3.raw_42433	1	1.44	1.28,2.02,1.25,1.26,1.99,1.23,1.11,1.75,1.09	0.242907	9	0.007288	A0A2I2U4Q1	UP	99.42	0	gi|591307373|ref|XP_007080366.1|	PREDICTED: STE20-like serine/threonine-protein kinase [Panthera tigris altaica]	87.04	0	sp|Q9H2G2|SLK_HUMAN	STE20-like serine/threonine-protein kinase OS=Homo sapiens GN=SLK PE=1 SV=1	94.14	0	tr|J9P499|J9P499_CANLF	Uncharacterized protein OS=Canis lupus familiaris GN=SLK PE=4 SV=1	gi|116619364|ref|YP_821520.1|	115	6e-25	COG0515	Serine/threonine protein kinase	T	Signal transduction mechanisms	K08836|1|0.0|2077|fca:101096609|	GO:0046777//protein autophosphorylation	GO:0005524//ATP binding;GO:0004674//protein serine/threonine kinase activity;GO:0042803//protein homodimerization activity	GO:0005737//cytoplasm;GO:0005886//plasma membrane
AVENNAEDAQSNDGNEVVEVDQK	N-Term(iTRAQ8plex);K23(iTRAQ8plex)	Q10(Deamidated);N15(Deamidated)	1	S11	S11(100.0)	A0A2I2U4Q1	P180785_451_450_1_1.raw_21825	1	1.31	0.81,1.91,1.43,0.9,2.11,1.58,0.6,1.42,1.06	0.366398	9	0.1028	A0A2I2U4Q1	UP	99.42	0	gi|591307373|ref|XP_007080366.1|	PREDICTED: STE20-like serine/threonine-protein kinase [Panthera tigris altaica]	87.04	0	sp|Q9H2G2|SLK_HUMAN	STE20-like serine/threonine-protein kinase OS=Homo sapiens GN=SLK PE=1 SV=1	94.14	0	tr|J9P499|J9P499_CANLF	Uncharacterized protein OS=Canis lupus familiaris GN=SLK PE=4 SV=1	gi|116619364|ref|YP_821520.1|	115	6e-25	COG0515	Serine/threonine protein kinase	T	Signal transduction mechanisms	K08836|1|0.0|2077|fca:101096609|	GO:0046777//protein autophosphorylation	GO:0005524//ATP binding;GO:0004674//protein serine/threonine kinase activity;GO:0042803//protein homodimerization activity	GO:0005737//cytoplasm;GO:0005886//plasma membrane
AVENNAEDAQSNDGNEVVEVDQK	N-Term(iTRAQ8plex);K23(iTRAQ8plex)	N4(Deamidated);N5(Deamidated);Q10(Deamidated)	1	S11	S11(100.0)	A0A2I2U4Q1	P180785_451_450_1_1.raw_22016	1	1.28	0.77,1.93,1.21,0.76,1.91,1.2,0.73,1.83,1.15	0.367674	9	0.134	A0A2I2U4Q1	UP	99.42	0	gi|591307373|ref|XP_007080366.1|	PREDICTED: STE20-like serine/threonine-protein kinase [Panthera tigris altaica]	87.04	0	sp|Q9H2G2|SLK_HUMAN	STE20-like serine/threonine-protein kinase OS=Homo sapiens GN=SLK PE=1 SV=1	94.14	0	tr|J9P499|J9P499_CANLF	Uncharacterized protein OS=Canis lupus familiaris GN=SLK PE=4 SV=1	gi|116619364|ref|YP_821520.1|	115	6e-25	COG0515	Serine/threonine protein kinase	T	Signal transduction mechanisms	K08836|1|0.0|2077|fca:101096609|	GO:0046777//protein autophosphorylation	GO:0005524//ATP binding;GO:0004674//protein serine/threonine kinase activity;GO:0042803//protein homodimerization activity	GO:0005737//cytoplasm;GO:0005886//plasma membrane
SLEDKDEEQSLSSLENIVK	N-Term(iTRAQ8plex);K5(iTRAQ8plex);K19(iTRAQ8plex)	N16(Deamidated)	1	S13	S13(98.1)	A0A2I2U4Q1	P180785_451_450_1_3.raw_42399	1	1.19	1.11,1.23,1.08,1.26,1.4,1.23,1.1,1.22,1.07	0.0860016	9	0.0007968	A0A2I2U4Q1	UP	99.42	0	gi|591307373|ref|XP_007080366.1|	PREDICTED: STE20-like serine/threonine-protein kinase [Panthera tigris altaica]	87.04	0	sp|Q9H2G2|SLK_HUMAN	STE20-like serine/threonine-protein kinase OS=Homo sapiens GN=SLK PE=1 SV=1	94.14	0	tr|J9P499|J9P499_CANLF	Uncharacterized protein OS=Canis lupus familiaris GN=SLK PE=4 SV=1	gi|116619364|ref|YP_821520.1|	115	6e-25	COG0515	Serine/threonine protein kinase	T	Signal transduction mechanisms	K08836|1|0.0|2077|fca:101096609|	GO:0046777//protein autophosphorylation	GO:0005524//ATP binding;GO:0004674//protein serine/threonine kinase activity;GO:0042803//protein homodimerization activity	GO:0005737//cytoplasm;GO:0005886//plasma membrane
AVENNAEDAQSNDGNEVVEVDQK	N-Term(iTRAQ8plex);K23(iTRAQ8plex)	N4(Deamidated);N15(Deamidated)	1	S11	S11(100.0)	A0A2I2U4Q1	P180785_451_450_1_2.raw_24615	1	1.27	1.33,1.49,1.5,1.13,1.27,1.28,1.05,1.18,1.19	0.113748	9	0.0007559	A0A2I2U4Q1	UP	99.42	0	gi|591307373|ref|XP_007080366.1|	PREDICTED: STE20-like serine/threonine-protein kinase [Panthera tigris altaica]	87.04	0	sp|Q9H2G2|SLK_HUMAN	STE20-like serine/threonine-protein kinase OS=Homo sapiens GN=SLK PE=1 SV=1	94.14	0	tr|J9P499|J9P499_CANLF	Uncharacterized protein OS=Canis lupus familiaris GN=SLK PE=4 SV=1	gi|116619364|ref|YP_821520.1|	115	6e-25	COG0515	Serine/threonine protein kinase	T	Signal transduction mechanisms	K08836|1|0.0|2077|fca:101096609|	GO:0046777//protein autophosphorylation	GO:0005524//ATP binding;GO:0004674//protein serine/threonine kinase activity;GO:0042803//protein homodimerization activity	GO:0005737//cytoplasm;GO:0005886//plasma membrane
RDSFIGTPYWMAPEVVMCETSK	N-Term(iTRAQ8plex);K22(iTRAQ8plex)	C18(Carbamidomethyl)	1	S3	S3(100.0);S3(100.0)	A0A2I2U4Q1	P180785_451_450_1_2.raw_53361;P180785_451_450_1_2.raw_53376	2	1.05	0.84,1.38,0.83,0.95,1.62,0.94,0.79,1.28,0.78	0.274551	9	0.6654	A0A2I2U4Q1	UP	99.42	0	gi|591307373|ref|XP_007080366.1|	PREDICTED: STE20-like serine/threonine-protein kinase [Panthera tigris altaica]	87.04	0	sp|Q9H2G2|SLK_HUMAN	STE20-like serine/threonine-protein kinase OS=Homo sapiens GN=SLK PE=1 SV=1	94.14	0	tr|J9P499|J9P499_CANLF	Uncharacterized protein OS=Canis lupus familiaris GN=SLK PE=4 SV=1	gi|116619364|ref|YP_821520.1|	115	6e-25	COG0515	Serine/threonine protein kinase	T	Signal transduction mechanisms	K08836|1|0.0|2077|fca:101096609|	GO:0046777//protein autophosphorylation	GO:0005524//ATP binding;GO:0004674//protein serine/threonine kinase activity;GO:0042803//protein homodimerization activity	GO:0005737//cytoplasm;GO:0005886//plasma membrane
AVENNAEDAQSNDGNEVVEVDQK	N-Term(iTRAQ8plex);K23(iTRAQ8plex)	Q10(Deamidated);N12(Deamidated);N15(Deamidated)	1	S11	S11(100.0);S11(100.0)	A0A2I2U4Q1	P180785_451_450_1_1.raw_20952;P180785_451_450_1_2.raw_23563	2	1.65	1.78,3.05,2.25,1.05,1.72,1.3,0.96,1.58,1.19	0.378087	9	0.01825	A0A2I2U4Q1	UP	99.42	0	gi|591307373|ref|XP_007080366.1|	PREDICTED: STE20-like serine/threonine-protein kinase [Panthera tigris altaica]	87.04	0	sp|Q9H2G2|SLK_HUMAN	STE20-like serine/threonine-protein kinase OS=Homo sapiens GN=SLK PE=1 SV=1	94.14	0	tr|J9P499|J9P499_CANLF	Uncharacterized protein OS=Canis lupus familiaris GN=SLK PE=4 SV=1	gi|116619364|ref|YP_821520.1|	115	6e-25	COG0515	Serine/threonine protein kinase	T	Signal transduction mechanisms	K08836|1|0.0|2077|fca:101096609|	GO:0046777//protein autophosphorylation	GO:0005524//ATP binding;GO:0004674//protein serine/threonine kinase activity;GO:0042803//protein homodimerization activity	GO:0005737//cytoplasm;GO:0005886//plasma membrane
AVENNAEDAQSNDGNEVVEVDQK	N-Term(iTRAQ8plex);K23(iTRAQ8plex)	N4(Deamidated)	1	S11	S11(100.0)	A0A2I2U4Q1	P180785_451_450_1_1.raw_22199	1	2.1	1.62,2.9,2.3,1.45,2.59,2.05,1.43,2.56,2.03	0.237231	9	0.0002445	A0A2I2U4Q1	UP	99.42	0	gi|591307373|ref|XP_007080366.1|	PREDICTED: STE20-like serine/threonine-protein kinase [Panthera tigris altaica]	87.04	0	sp|Q9H2G2|SLK_HUMAN	STE20-like serine/threonine-protein kinase OS=Homo sapiens GN=SLK PE=1 SV=1	94.14	0	tr|J9P499|J9P499_CANLF	Uncharacterized protein OS=Canis lupus familiaris GN=SLK PE=4 SV=1	gi|116619364|ref|YP_821520.1|	115	6e-25	COG0515	Serine/threonine protein kinase	T	Signal transduction mechanisms	K08836|1|0.0|2077|fca:101096609|	GO:0046777//protein autophosphorylation	GO:0005524//ATP binding;GO:0004674//protein serine/threonine kinase activity;GO:0042803//protein homodimerization activity	GO:0005737//cytoplasm;GO:0005886//plasma membrane
RDSFIGTPYWMAPEVVMCETSK	N-Term(iTRAQ8plex);K22(iTRAQ8plex)	M11(Oxidation);M17(Oxidation);C18(Carbamidomethyl)	1	S3	S3(98.3)	A0A2I2U4Q1	P180785_451_450_1_1.raw_43186	1	0.77	1,0.84,0.86,0.74,0.62,0.64,0.81,0.68,0.7	0.151222	9	0.0004407	A0A2I2U4Q1	UP	99.42	0	gi|591307373|ref|XP_007080366.1|	PREDICTED: STE20-like serine/threonine-protein kinase [Panthera tigris altaica]	87.04	0	sp|Q9H2G2|SLK_HUMAN	STE20-like serine/threonine-protein kinase OS=Homo sapiens GN=SLK PE=1 SV=1	94.14	0	tr|J9P499|J9P499_CANLF	Uncharacterized protein OS=Canis lupus familiaris GN=SLK PE=4 SV=1	gi|116619364|ref|YP_821520.1|	115	6e-25	COG0515	Serine/threonine protein kinase	T	Signal transduction mechanisms	K08836|1|0.0|2077|fca:101096609|	GO:0046777//protein autophosphorylation	GO:0005524//ATP binding;GO:0004674//protein serine/threonine kinase activity;GO:0042803//protein homodimerization activity	GO:0005737//cytoplasm;GO:0005886//plasma membrane
AVENNAEDAQSNDGNEVVEVDQK	N-Term(iTRAQ8plex);K23(iTRAQ8plex)	N12(Deamidated);N15(Deamidated)	1	S11	S11(100.0);S11(100.0);S11(100.0)	A0A2I2U4Q1	P180785_451_450_1_1.raw_21322;P180785_451_450_1_2.raw_23584;P180785_451_450_1_2.raw_23952	3	1.53	1.43,2.13,2.13,1.01,1.42,1.63,1,1.43,1.62	0.249896	9	0.004314	A0A2I2U4Q1	UP	99.42	0	gi|591307373|ref|XP_007080366.1|	PREDICTED: STE20-like serine/threonine-protein kinase [Panthera tigris altaica]	87.04	0	sp|Q9H2G2|SLK_HUMAN	STE20-like serine/threonine-protein kinase OS=Homo sapiens GN=SLK PE=1 SV=1	94.14	0	tr|J9P499|J9P499_CANLF	Uncharacterized protein OS=Canis lupus familiaris GN=SLK PE=4 SV=1	gi|116619364|ref|YP_821520.1|	115	6e-25	COG0515	Serine/threonine protein kinase	T	Signal transduction mechanisms	K08836|1|0.0|2077|fca:101096609|	GO:0046777//protein autophosphorylation	GO:0005524//ATP binding;GO:0004674//protein serine/threonine kinase activity;GO:0042803//protein homodimerization activity	GO:0005737//cytoplasm;GO:0005886//plasma membrane
DPSSNDVNGGVEPTPSTVSTPSPSADLLGLR	N-Term(iTRAQ8plex)	N5(Deamidated);N8(Deamidated)	1	S22	S22(97.8);S22(98.0);S22(96.6)	A0A2I2U4V1	P180785_451_450_1_5.raw_43650;P180785_451_450_1_4.raw_44676;P180785_451_450_1_4.raw_44945	3	0.88	0.93,0.89,1.05,0.78,0.74,0.85,0.86,0.83,0.97	0.102571	9	0.004954	A0A2I2U4V1	-	99.79	0	gi|511895417|ref|XP_004767316.1|	PREDICTED: AP-2 complex subunit alpha-1 isoform X6 [Mustela putorius furo]	95.91	0	sp|O95782|AP2A1_HUMAN	AP-2 complex subunit alpha-1 OS=Homo sapiens GN=AP2A1 PE=1 SV=3	99.69	0	tr|J9NWS6|J9NWS6_CANLF	Uncharacterized protein OS=Canis lupus familiaris GN=AP2A1 PE=4 SV=1	-	-	-	-	-	-	-	K11824|1|0.0|1849|cfa:484375|	GO:0016192//vesicle-mediated transport;GO:0006886//intracellular protein transport	GO:0008565//protein transporter activity	GO:0030131//clathrin adaptor complex
RDPSSNDVNGGVEPTPSTVSTPSPSADLLGLR	N-Term(iTRAQ8plex)	N9(Deamidated)	1	S23	S23(100.0);S23(95.4)	A0A2I2U4V1	P180785_451_450_1_5.raw_38776;P180785_451_450_1_5.raw_39035	2	1.02	1.17,0.98,0.88,1.12,0.92,0.83,1.24,1.06,0.94	0.129649	9	0.7467	A0A2I2U4V1	-	99.79	0	gi|511895417|ref|XP_004767316.1|	PREDICTED: AP-2 complex subunit alpha-1 isoform X6 [Mustela putorius furo]	95.91	0	sp|O95782|AP2A1_HUMAN	AP-2 complex subunit alpha-1 OS=Homo sapiens GN=AP2A1 PE=1 SV=3	99.69	0	tr|J9NWS6|J9NWS6_CANLF	Uncharacterized protein OS=Canis lupus familiaris GN=AP2A1 PE=4 SV=1	-	-	-	-	-	-	-	K11824|1|0.0|1849|cfa:484375|	GO:0016192//vesicle-mediated transport;GO:0006886//intracellular protein transport	GO:0008565//protein transporter activity	GO:0030131//clathrin adaptor complex
RDPSSNDVNGGVEPTPSTVSTPSPSADLLGLR	N-Term(iTRAQ8plex)	N6(Deamidated);N9(Deamidated)	1	S23	S23(92.3);S23(93.2);S23(98.1);S23(97.3);S23(98.2);S23(97.9)	A0A2I2U4V1	P180785_451_450_1_6.raw_37851;P180785_451_450_1_6.raw_37913;P180785_451_450_1_5.raw_38679;P180785_451_450_1_5.raw_39119;P180785_451_450_1_5.raw_39423;P180785_451_450_1_4.raw_40287	6	0.99	1.04,0.99,0.96,0.95,0.91,0.88,1.09,1.05,1.03	0.0663017	9	0.6449	A0A2I2U4V1	-	99.79	0	gi|511895417|ref|XP_004767316.1|	PREDICTED: AP-2 complex subunit alpha-1 isoform X6 [Mustela putorius furo]	95.91	0	sp|O95782|AP2A1_HUMAN	AP-2 complex subunit alpha-1 OS=Homo sapiens GN=AP2A1 PE=1 SV=3	99.69	0	tr|J9NWS6|J9NWS6_CANLF	Uncharacterized protein OS=Canis lupus familiaris GN=AP2A1 PE=4 SV=1	-	-	-	-	-	-	-	K11824|1|0.0|1849|cfa:484375|	GO:0016192//vesicle-mediated transport;GO:0006886//intracellular protein transport	GO:0008565//protein transporter activity	GO:0030131//clathrin adaptor complex
YDIPATAATAASPTPNPVPSVPANPPK	N-Term(iTRAQ8plex);K27(iTRAQ8plex)	N16(Deamidated)	1	T6	T6(91.4)	A0A2I2U583	P180785_451_450_1_1.raw_33532	1	1.22	1.38,1.32,0.92,1.34,1.28,0.89,1.47,1.41,0.98	0.17451	9	0.01886	A0A2I2U583	UP	95.68	0	gi|545559848|ref|XP_005642062.1|	PREDICTED: host cell factor 1 isoform X3 [Canis lupus familiaris]	91.94	0	sp|P51611|HCFC1_MESAU	Host cell factor 1 OS=Mesocricetus auratus GN=HCFC1 PE=1 SV=1	95.29	0	tr|G1MJG9|G1MJG9_AILME	Uncharacterized protein OS=Ailuropoda melanoleuca GN=HCFC1 PE=4 SV=1	gi|392411628|ref|YP_006448235.1|	57.8	4e-06	COG3055	N-acetylneuraminic acid mutarotase	M	Cell wall/membrane/envelope biogenesis	K14966|1|0.0|2999|fca:101089996|	-	-	-
GTNVMVTHYFLPPDDAVPSDDDSGAVPDYSQLK	N-Term(iTRAQ8plex);K33(iTRAQ8plex)	M5(Oxidation)	1	S19	S19(99.8)	A0A2I2U583	P180785_451_450_1_1.raw_46697	1	0.85	0.75,0.91,0.87,0.83,1.01,0.97,0.67,0.82,0.78	0.119846	9	0.002578	A0A2I2U583	UP	95.68	0	gi|545559848|ref|XP_005642062.1|	PREDICTED: host cell factor 1 isoform X3 [Canis lupus familiaris]	91.94	0	sp|P51611|HCFC1_MESAU	Host cell factor 1 OS=Mesocricetus auratus GN=HCFC1 PE=1 SV=1	95.29	0	tr|G1MJG9|G1MJG9_AILME	Uncharacterized protein OS=Ailuropoda melanoleuca GN=HCFC1 PE=4 SV=1	gi|392411628|ref|YP_006448235.1|	57.8	4e-06	COG3055	N-acetylneuraminic acid mutarotase	M	Cell wall/membrane/envelope biogenesis	K14966|1|0.0|2999|fca:101089996|	-	-	-
ASAVSPANSPAVLLQPR		N-Term(Acetyl);N8(Deamidated)	1	S5	S5(98.7)	A0A2I2U583	P180785_451_450_1_1.raw_43691	1	n/a		NA	0	NA	A0A2I2U583	UP	95.68	0	gi|545559848|ref|XP_005642062.1|	PREDICTED: host cell factor 1 isoform X3 [Canis lupus familiaris]	91.94	0	sp|P51611|HCFC1_MESAU	Host cell factor 1 OS=Mesocricetus auratus GN=HCFC1 PE=1 SV=1	95.29	0	tr|G1MJG9|G1MJG9_AILME	Uncharacterized protein OS=Ailuropoda melanoleuca GN=HCFC1 PE=4 SV=1	gi|392411628|ref|YP_006448235.1|	57.8	4e-06	COG3055	N-acetylneuraminic acid mutarotase	M	Cell wall/membrane/envelope biogenesis	K14966|1|0.0|2999|fca:101089996|	-	-	-
YDIPATAATAASPTPNPVPSVPANPPK	N-Term(iTRAQ8plex);K27(iTRAQ8plex)		1	S12	S12(100.0);S12(97.7)	A0A2I2U583	P180785_451_450_1_1.raw_33886;P180785_451_450_1_1.raw_33961	2	1.55	1.31,1.61,1.43,1.48,1.83,1.63,1.42,1.74,1.54	0.100174	9	8.043e-06	A0A2I2U583	UP	95.68	0	gi|545559848|ref|XP_005642062.1|	PREDICTED: host cell factor 1 isoform X3 [Canis lupus familiaris]	91.94	0	sp|P51611|HCFC1_MESAU	Host cell factor 1 OS=Mesocricetus auratus GN=HCFC1 PE=1 SV=1	95.29	0	tr|G1MJG9|G1MJG9_AILME	Uncharacterized protein OS=Ailuropoda melanoleuca GN=HCFC1 PE=4 SV=1	gi|392411628|ref|YP_006448235.1|	57.8	4e-06	COG3055	N-acetylneuraminic acid mutarotase	M	Cell wall/membrane/envelope biogenesis	K14966|1|0.0|2999|fca:101089996|	-	-	-
YDIPATAATAASPTPNPVPSVPANPPK	N-Term(iTRAQ8plex);K27(iTRAQ8plex)		1	S20	S20(99.0)	A0A2I2U583	P180785_451_450_1_1.raw_33677	1	1.29	1.46,1.04,1.23,1.43,1.02,1.2,1.65,1.17,1.39	0.153037	9	0.003298	A0A2I2U583	UP	95.68	0	gi|545559848|ref|XP_005642062.1|	PREDICTED: host cell factor 1 isoform X3 [Canis lupus familiaris]	91.94	0	sp|P51611|HCFC1_MESAU	Host cell factor 1 OS=Mesocricetus auratus GN=HCFC1 PE=1 SV=1	95.29	0	tr|G1MJG9|G1MJG9_AILME	Uncharacterized protein OS=Ailuropoda melanoleuca GN=HCFC1 PE=4 SV=1	gi|392411628|ref|YP_006448235.1|	57.8	4e-06	COG3055	N-acetylneuraminic acid mutarotase	M	Cell wall/membrane/envelope biogenesis	K14966|1|0.0|2999|fca:101089996|	-	-	-
GTNVMVTHYFLPPDDAVPSDDDSGAVPDYSQLK	N-Term(iTRAQ8plex);K33(iTRAQ8plex)	N3(Deamidated);M5(Oxidation);Q31(Deamidated)	1	S19	S19(99.9)	A0A2I2U583	P180785_451_450_1_1.raw_46622	1	0.99	1.06,0.63,0.83,1.44,0.86,1.13,1.25,0.75,0.98	0.243267	9	0.9297	A0A2I2U583	UP	95.68	0	gi|545559848|ref|XP_005642062.1|	PREDICTED: host cell factor 1 isoform X3 [Canis lupus familiaris]	91.94	0	sp|P51611|HCFC1_MESAU	Host cell factor 1 OS=Mesocricetus auratus GN=HCFC1 PE=1 SV=1	95.29	0	tr|G1MJG9|G1MJG9_AILME	Uncharacterized protein OS=Ailuropoda melanoleuca GN=HCFC1 PE=4 SV=1	gi|392411628|ref|YP_006448235.1|	57.8	4e-06	COG3055	N-acetylneuraminic acid mutarotase	M	Cell wall/membrane/envelope biogenesis	K14966|1|0.0|2999|fca:101089996|	-	-	-
ASAVSPANSPAVLLQPR		N-Term(Acetyl)	1	S9	S9(100.0)	A0A2I2U583	P180785_451_450_1_5.raw_38226	1	n/a		NA	0	NA	A0A2I2U583	UP	95.68	0	gi|545559848|ref|XP_005642062.1|	PREDICTED: host cell factor 1 isoform X3 [Canis lupus familiaris]	91.94	0	sp|P51611|HCFC1_MESAU	Host cell factor 1 OS=Mesocricetus auratus GN=HCFC1 PE=1 SV=1	95.29	0	tr|G1MJG9|G1MJG9_AILME	Uncharacterized protein OS=Ailuropoda melanoleuca GN=HCFC1 PE=4 SV=1	gi|392411628|ref|YP_006448235.1|	57.8	4e-06	COG3055	N-acetylneuraminic acid mutarotase	M	Cell wall/membrane/envelope biogenesis	K14966|1|0.0|2999|fca:101089996|	-	-	-
GTNVMVTHYFLPPDDAVPSDDDSGAVPDYSQLK	N-Term(iTRAQ8plex);K33(iTRAQ8plex)	N3(Deamidated);M5(Oxidation)	1	S19	S19(99.9)	A0A2I2U583	P180785_451_450_1_1.raw_46258	1	0.96	0.9,1.02,0.9,0.98,1.12,0.99,0.86,0.98,0.86	0.0839136	9	0.1654	A0A2I2U583	UP	95.68	0	gi|545559848|ref|XP_005642062.1|	PREDICTED: host cell factor 1 isoform X3 [Canis lupus familiaris]	91.94	0	sp|P51611|HCFC1_MESAU	Host cell factor 1 OS=Mesocricetus auratus GN=HCFC1 PE=1 SV=1	95.29	0	tr|G1MJG9|G1MJG9_AILME	Uncharacterized protein OS=Ailuropoda melanoleuca GN=HCFC1 PE=4 SV=1	gi|392411628|ref|YP_006448235.1|	57.8	4e-06	COG3055	N-acetylneuraminic acid mutarotase	M	Cell wall/membrane/envelope biogenesis	K14966|1|0.0|2999|fca:101089996|	-	-	-
ASAVSPANSPAVLLQPR		N-Term(Acetyl);N8(Deamidated)	1	S9	S9(100.0)	A0A2I2U583	P180785_451_450_1_5.raw_38295	1	n/a		NA	0	NA	A0A2I2U583	UP	95.68	0	gi|545559848|ref|XP_005642062.1|	PREDICTED: host cell factor 1 isoform X3 [Canis lupus familiaris]	91.94	0	sp|P51611|HCFC1_MESAU	Host cell factor 1 OS=Mesocricetus auratus GN=HCFC1 PE=1 SV=1	95.29	0	tr|G1MJG9|G1MJG9_AILME	Uncharacterized protein OS=Ailuropoda melanoleuca GN=HCFC1 PE=4 SV=1	gi|392411628|ref|YP_006448235.1|	57.8	4e-06	COG3055	N-acetylneuraminic acid mutarotase	M	Cell wall/membrane/envelope biogenesis	K14966|1|0.0|2999|fca:101089996|	-	-	-
ADEAALALQPGGSPSAVVAER		N-Term(Acetyl)	1	S13	S13(98.5)	A0A2I2U5A9	P180785_451_450_1_3.raw_43264	1	n/a		NA	0	NA	A0A2I2U5A9	-	99.2	0	gi|589811522|ref|NP_001277175.1|	sirtuin 1 [Felis catus]	88.28	0	sp|Q96EB6|SIR1_HUMAN	NAD-dependent protein deacetylase sirtuin-1 OS=Homo sapiens GN=SIRT1 PE=1 SV=2	99.2	0	tr|U3U720|U3U720_FELCA	NAD-dependent protein deacetylase sirtuin-1 OS=Felis catus GN=SIRT1 PE=2 SV=1	gi|499079228|ref|YP_007976837.1|	134	1e-33	COG0846	NAD-dependent protein deacetylase, SIR2 family	O	Posttranslational modification, protein turnover, chaperones	K11411|1|0.0|1266|fca:101087610|	GO:0001678//cellular glucose homeostasis;GO:0000731//DNA synthesis involved in DNA repair;GO:0006346//methylation-dependent chromatin silencing;GO:0000012//single strand break repair;GO:2000111//positive regulation of macrophage apoptotic process;GO:0043280//positive regulation of cysteine-type endopeptidase activity involved in apoptotic process;GO:0045599//negative regulation of fat cell differ…	GO:0042393//histone binding;GO:0008270//zinc ion binding;GO:0042802//identical protein binding;GO:0043425//bHLH transcription factor binding;GO:0070403//NAD+ binding;GO:0046969//NAD-dependent histone deacetylase activity (H3-K9 specific);GO:0008022//protein C-terminus binding;GO:0002039//p53 binding;GO:0003950//NAD+ ADP-ribosyltransferase activity;GO:0043398//HLH domain binding;GO:0051019//mitoge…	GO:0005637//nuclear inner membrane;GO:0005737//cytoplasm;GO:0016605//PML body;GO:0005677//chromatin silencing complex;GO:0033553//rDNA heterochromatin;GO:0035098//ESC/E(Z) complex;GO:0005730//nucleolus;GO:0005719//nuclear euchromatin;GO:0005720//nuclear heterochromatin
RPPGGTSPPNGGLPGPLASTSAPPGPPAAATPCLGPAAAAGSGLR	N-Term(iTRAQ8plex)	N10(Deamidated);C33(Carbamidomethyl)	1	S7	S7(97.3);S7(96.1)	A0A2I2U5C5	P180785_451_450_1_3.raw_42432;P180785_451_450_1_3.raw_42776	2	1.19	1.31,1.34,1.16,1.25,1.26,1.08,1.12,1.15,1	0.0892761	9	0.001109	A0A2I2U5C5	-	95.62	0	gi|345802021|ref|XP_859667.2|	PREDICTED: ataxin 2-like isoformX8 [Canis lupus familiaris]	96.32	0	sp|Q8WWM7|ATX2L_HUMAN	Ataxin-2-like protein OS=Homo sapiens GN=ATXN2L PE=1 SV=2	97.24	0	tr|H3BUF6|H3BUF6_HUMAN	Ataxin-2-like protein OS=Homo sapiens GN=ATXN2L PE=1 SV=1	-	-	-	-	-	-	-	-			GO:0016020//membrane
GPPQSPVFEGVYSNSR	N-Term(iTRAQ8plex)		1	S5	S5(100.0);S5(100.0);S5(100.0);S5(100.0)	A0A2I2U5C5	P180785_451_450_1_5.raw_28230;P180785_451_450_1_5.raw_28705;P180785_451_450_1_4.raw_29221;P180785_451_450_1_4.raw_29573	4	0.99	1.03,1.01,1.15,0.86,0.84,0.96,0.98,0.96,1.09	0.0948356	9	0.6977	A0A2I2U5C5	-	95.62	0	gi|345802021|ref|XP_859667.2|	PREDICTED: ataxin 2-like isoformX8 [Canis lupus familiaris]	96.32	0	sp|Q8WWM7|ATX2L_HUMAN	Ataxin-2-like protein OS=Homo sapiens GN=ATXN2L PE=1 SV=2	97.24	0	tr|H3BUF6|H3BUF6_HUMAN	Ataxin-2-like protein OS=Homo sapiens GN=ATXN2L PE=1 SV=1	-	-	-	-	-	-	-	-			GO:0016020//membrane
EKEVDGLLTSEPMGSPVSSK	N-Term(iTRAQ8plex);K2(iTRAQ8plex);K20(iTRAQ8plex)		1	S15	S15(100.0);S15(100.0)	A0A2I2U5C5	P180785_451_450_1_4.raw_36315;P180785_451_450_1_3.raw_37577	2	1.4	1.32,1.55,1.28,1.26,1.5,1.23,1.4,1.66,1.36	0.0987197	9	3.917e-05	A0A2I2U5C5	-	95.62	0	gi|345802021|ref|XP_859667.2|	PREDICTED: ataxin 2-like isoformX8 [Canis lupus familiaris]	96.32	0	sp|Q8WWM7|ATX2L_HUMAN	Ataxin-2-like protein OS=Homo sapiens GN=ATXN2L PE=1 SV=2	97.24	0	tr|H3BUF6|H3BUF6_HUMAN	Ataxin-2-like protein OS=Homo sapiens GN=ATXN2L PE=1 SV=1	-	-	-	-	-	-	-	-			GO:0016020//membrane
APLPPAGATEGPEQPPPPCPSQTGSPPVGLIK	N-Term(iTRAQ8plex);K32(iTRAQ8plex)	C19(Carbamidomethyl)	1	S21	S21(98.1)	A0A2I2U5C5	P180785_451_450_1_1.raw_36814	1	1.02	0.83,1.33,1.13,0.7,1.11,0.94,0.8,1.28,1.09	0.201323	9	0.7568	A0A2I2U5C5	-	95.62	0	gi|345802021|ref|XP_859667.2|	PREDICTED: ataxin 2-like isoformX8 [Canis lupus familiaris]	96.32	0	sp|Q8WWM7|ATX2L_HUMAN	Ataxin-2-like protein OS=Homo sapiens GN=ATXN2L PE=1 SV=2	97.24	0	tr|H3BUF6|H3BUF6_HUMAN	Ataxin-2-like protein OS=Homo sapiens GN=ATXN2L PE=1 SV=1	-	-	-	-	-	-	-	-			GO:0016020//membrane
EVDGLLTSEPMGSPVSSK	N-Term(iTRAQ8plex);K18(iTRAQ8plex)	M11(Oxidation)	1	S13	S13(98.8);S13(100.0)	A0A2I2U5C5	P180785_451_450_1_4.raw_31781;P180785_451_450_1_4.raw_31900	2	1.13	0.98,1.18,1.17,0.99,1.19,1.17,1.02,1.23,1.21	0.0835766	9	0.005194	A0A2I2U5C5	-	95.62	0	gi|345802021|ref|XP_859667.2|	PREDICTED: ataxin 2-like isoformX8 [Canis lupus familiaris]	96.32	0	sp|Q8WWM7|ATX2L_HUMAN	Ataxin-2-like protein OS=Homo sapiens GN=ATXN2L PE=1 SV=2	97.24	0	tr|H3BUF6|H3BUF6_HUMAN	Ataxin-2-like protein OS=Homo sapiens GN=ATXN2L PE=1 SV=1	-	-	-	-	-	-	-	-			GO:0016020//membrane
GPPQSPVFEGVYSNSR	N-Term(iTRAQ8plex)	N14(Deamidated)	1	S5	S5(100.0);S5(100.0);S5(100.0);S5(100.0);S5(100.0);S5(100.0);S5(100.0)	A0A2I2U5C5	P180785_451_450_1_4.raw_28511;P180785_451_450_1_4.raw_28864;P180785_451_450_1_3.raw_29593;P180785_451_450_1_3.raw_29860;P180785_451_450_1_3.raw_29947;P180785_451_450_1_3.raw_31483;P180785_451_450_1_3.raw_31671	7	1.06	1.15,1,1.05,0.99,0.81,0.91,1.3,1.11,1.18	0.132489	9	0.2937	A0A2I2U5C5	-	95.62	0	gi|345802021|ref|XP_859667.2|	PREDICTED: ataxin 2-like isoformX8 [Canis lupus familiaris]	96.32	0	sp|Q8WWM7|ATX2L_HUMAN	Ataxin-2-like protein OS=Homo sapiens GN=ATXN2L PE=1 SV=2	97.24	0	tr|H3BUF6|H3BUF6_HUMAN	Ataxin-2-like protein OS=Homo sapiens GN=ATXN2L PE=1 SV=1	-	-	-	-	-	-	-	-			GO:0016020//membrane
EVDGLLTSEPMGSPVSSK	N-Term(iTRAQ8plex);K18(iTRAQ8plex)		1	S13	S13(100.0);S13(100.0);S13(100.0)	A0A2I2U5C5	P180785_451_450_1_4.raw_37989;P180785_451_450_1_3.raw_39195;P180785_451_450_1_3.raw_39335	3	0.94	0.76,1.11,0.88,0.77,1.1,0.89,0.83,1.2,0.96	0.158558	9	0.3247	A0A2I2U5C5	-	95.62	0	gi|345802021|ref|XP_859667.2|	PREDICTED: ataxin 2-like isoformX8 [Canis lupus familiaris]	96.32	0	sp|Q8WWM7|ATX2L_HUMAN	Ataxin-2-like protein OS=Homo sapiens GN=ATXN2L PE=1 SV=2	97.24	0	tr|H3BUF6|H3BUF6_HUMAN	Ataxin-2-like protein OS=Homo sapiens GN=ATXN2L PE=1 SV=1	-	-	-	-	-	-	-	-			GO:0016020//membrane
ELSSTEAQLHDAQELLQEETR	N-Term(iTRAQ8plex)	Q8(Deamidated);Q13(Deamidated)	1	S3	S3(94.6)	A0A2I2U5G3	P180785_451_450_1_3.raw_51484	1	1.06	1.23,1.14,1.11,1.16,1.07,1.04,0.99,0.92,0.89	0.100174	9	0.1426	A0A2I2U5G3	DOWN	95.31	0	gi|359318588|ref|XP_003432769.2|	PREDICTED: myosin-14 isoform 1 [Canis lupus familiaris]	92.61	0	sp|Q7Z406|MYH14_HUMAN	Myosin-14 OS=Homo sapiens GN=MYH14 PE=1 SV=2	93.86	0	tr|J9NU82|J9NU82_CANLF	Uncharacterized protein OS=Canis lupus familiaris GN=MYH14 PE=3 SV=1	-	-	-	-	-	-	-	K10352|1|0.0|2892|fca:101099674|		GO:0000166//nucleotide binding
GPGVGGGPGGAGTSPQVEWTAR	N-Term(iTRAQ8plex)		1	S14	S14(100.0);S14(100.0);S14(98.0)	A0A2I2U5G3	P180785_451_450_1_6.raw_24647;P180785_451_450_1_5.raw_25386;P180785_451_450_1_5.raw_25739	3	1.15	0.98,1.2,1.21,0.73,0.89,0.9,1.27,1.61,1.58	0.250931	9	0.1747	A0A2I2U5G3	DOWN	95.31	0	gi|359318588|ref|XP_003432769.2|	PREDICTED: myosin-14 isoform 1 [Canis lupus familiaris]	92.61	0	sp|Q7Z406|MYH14_HUMAN	Myosin-14 OS=Homo sapiens GN=MYH14 PE=1 SV=2	93.86	0	tr|J9NU82|J9NU82_CANLF	Uncharacterized protein OS=Canis lupus familiaris GN=MYH14 PE=3 SV=1	-	-	-	-	-	-	-	K10352|1|0.0|2892|fca:101099674|		GO:0000166//nucleotide binding
AAPRPSPVPEAAQPYLFTPR	N-Term(iTRAQ8plex)		1	S6	S6(100.0);S6(100.0)	A0A2I2U5G3	P180785_451_450_1_1.raw_36330;P180785_451_450_1_2.raw_38591	2	1.08	1.12,1.75,1.73,0.62,0.98,0.97,0.61,0.97,0.95	0.36022	9	0.5865	A0A2I2U5G3	DOWN	95.31	0	gi|359318588|ref|XP_003432769.2|	PREDICTED: myosin-14 isoform 1 [Canis lupus familiaris]	92.61	0	sp|Q7Z406|MYH14_HUMAN	Myosin-14 OS=Homo sapiens GN=MYH14 PE=1 SV=2	93.86	0	tr|J9NU82|J9NU82_CANLF	Uncharacterized protein OS=Canis lupus familiaris GN=MYH14 PE=3 SV=1	-	-	-	-	-	-	-	K10352|1|0.0|2892|fca:101099674|		GO:0000166//nucleotide binding
QLVSTLEK	N-Term(iTRAQ8plex);K8(iTRAQ8plex)		1	T5	T5(100.0);T5(100.0)	A0A2I2U5G3	P180785_451_450_1_3.raw_24223;P180785_451_450_1_3.raw_24270	2	0.65	0.69,0.55,0.88,0.76,0.62,0.98,0.45,0.36,0.58	0.287001	9	0.0007694	A0A2I2U5G3	DOWN	95.31	0	gi|359318588|ref|XP_003432769.2|	PREDICTED: myosin-14 isoform 1 [Canis lupus familiaris]	92.61	0	sp|Q7Z406|MYH14_HUMAN	Myosin-14 OS=Homo sapiens GN=MYH14 PE=1 SV=2	93.86	0	tr|J9NU82|J9NU82_CANLF	Uncharacterized protein OS=Canis lupus familiaris GN=MYH14 PE=3 SV=1	-	-	-	-	-	-	-	K10352|1|0.0|2892|fca:101099674|		GO:0000166//nucleotide binding
RLESQLQEVQGR	N-Term(iTRAQ8plex)		1	S4	S4(100.0);S4(100.0);S4(100.0);S4(100.0);S4(100.0);S4(100.0);S4(100.0)	A0A2I2U5G3	P180785_451_450_1_3.raw_26001;P180785_451_450_1_3.raw_26181;P180785_451_450_1_3.raw_26252;P180785_451_450_1_3.raw_26484;P180785_451_450_1_3.raw_26562;P180785_451_450_1_3.raw_26811;P180785_451_450_1_3.raw_26899	7	0.72	0.61,0.69,0.72,0.73,0.8,0.87,0.63,0.69,0.74	0.104961	9	5.969e-06	A0A2I2U5G3	DOWN	95.31	0	gi|359318588|ref|XP_003432769.2|	PREDICTED: myosin-14 isoform 1 [Canis lupus familiaris]	92.61	0	sp|Q7Z406|MYH14_HUMAN	Myosin-14 OS=Homo sapiens GN=MYH14 PE=1 SV=2	93.86	0	tr|J9NU82|J9NU82_CANLF	Uncharacterized protein OS=Canis lupus familiaris GN=MYH14 PE=3 SV=1	-	-	-	-	-	-	-	K10352|1|0.0|2892|fca:101099674|		GO:0000166//nucleotide binding
DHSPTPSVFNSDEER	N-Term(iTRAQ8plex)		1	S3	S3(100.0);S3(100.0)	A0A2I2U5G5	P180785_451_450_1_2.raw_19400;P180785_451_450_1_2.raw_19423	2	1.97	1.5,2.88,2.13,1.29,2.45,1.81,1.3,2.49,1.84	0.269693	9	0.0008721	A0A2I2U5G5	UP	100	0	gi|410957640|ref|XP_003985433.1|	PREDICTED: pre-mRNA 3'-end-processing factor FIP1 isoform X3 [Felis catus]	93.3	0	sp|Q5U317|FIP1_RAT	Pre-mRNA 3'-end-processing factor FIP1 OS=Rattus norvegicus GN=Fip1l1 PE=1 SV=1	99.04	0	tr|H9YUP2|H9YUP2_MACMU	Pre-mRNA 3'-end-processing factor FIP1 isoform 3 OS=Macaca mulatta GN=FIP1L1 PE=2 SV=1	-	-	-	-	-	-	-	K14405|1|0.0|561|ccan:109685088|			GO:0005730//nucleolus
ERDHSPTPSVFNSDEER	N-Term(iTRAQ8plex)		1	S5	S5(100.0);S5(100.0);S5(100.0)	A0A2I2U5G5	P180785_451_450_1_4.raw_14902;P180785_451_450_1_2.raw_16328;P180785_451_450_1_2.raw_16391	3	1.27	1.12,1.48,1.35,1.09,1.44,1.29,1.05,1.39,1.25	0.116426	9	0.000807	A0A2I2U5G5	UP	100	0	gi|410957640|ref|XP_003985433.1|	PREDICTED: pre-mRNA 3'-end-processing factor FIP1 isoform X3 [Felis catus]	93.3	0	sp|Q5U317|FIP1_RAT	Pre-mRNA 3'-end-processing factor FIP1 OS=Rattus norvegicus GN=Fip1l1 PE=1 SV=1	99.04	0	tr|H9YUP2|H9YUP2_MACMU	Pre-mRNA 3'-end-processing factor FIP1 isoform 3 OS=Macaca mulatta GN=FIP1L1 PE=2 SV=1	-	-	-	-	-	-	-	K14405|1|0.0|561|ccan:109685088|			GO:0005730//nucleolus
ERDHSPTPSVFNSDEER	N-Term(iTRAQ8plex)		2	S5,S13	S5(98.1),S13(100.0)	A0A2I2U5G5	P180785_451_450_1_2.raw_17689	1	1.4	1.17,1.57,1.42,1.12,1.5,1.36,1.26,1.68,1.52	0.127019	9	0.0002176	A0A2I2U5G5	UP	100	0	gi|410957640|ref|XP_003985433.1|	PREDICTED: pre-mRNA 3'-end-processing factor FIP1 isoform X3 [Felis catus]	93.3	0	sp|Q5U317|FIP1_RAT	Pre-mRNA 3'-end-processing factor FIP1 OS=Rattus norvegicus GN=Fip1l1 PE=1 SV=1	99.04	0	tr|H9YUP2|H9YUP2_MACMU	Pre-mRNA 3'-end-processing factor FIP1 isoform 3 OS=Macaca mulatta GN=FIP1L1 PE=2 SV=1	-	-	-	-	-	-	-	K14405|1|0.0|561|ccan:109685088|			GO:0005730//nucleolus
AALGLQDSDDEDAAVDIDEQIESMFNSK	N-Term(iTRAQ8plex);K28(iTRAQ8plex)	N26(Deamidated)	1	S8	S8(100.0)	A0A2I2U5L8	P180785_451_450_1_4.raw_51750	1	2.27	2.91,1.77,1.93,2.82,1.71,1.87,3.28,2,2.18	0.238676	9	0.0001625	A0A2I2U5L8	UP	100	0	gi|410948190|ref|XP_003980824.1|	PREDICTED: probable ATP-dependent RNA helicase DDX46 isoform X1 [Felis catus]	99.68	0	sp|Q7L014|DDX46_HUMAN	Probable ATP-dependent RNA helicase DDX46 OS=Homo sapiens GN=DDX46 PE=1 SV=2	99.89	0	tr|M3WRD5|M3WRD5_FELCA	Uncharacterized protein OS=Felis catus GN=DDX46 PE=4 SV=1	gi|481850010|ref|YP_007874450.1|	283	9e-84	COG0513	Superfamily II DNA and RNA helicase	L	Replication, recombination and repair	K12811|1|0.0|1531|fca:101100939|		GO:0008026//ATP-dependent helicase activity;GO:0003676//nucleic acid binding;GO:0005524//ATP binding	GO:0005730//nucleolus
AALGLQDSDDEDAAVDIDEQIESMFNSK	N-Term(iTRAQ8plex);K28(iTRAQ8plex)	Q20(Deamidated);N26(Deamidated)	1	S8	S8(100.0);S8(100.0)	A0A2I2U5L8	P180785_451_450_1_6.raw_49852;P180785_451_450_1_1.raw_51499	2	6.28	5.41,8.23,2.55,5.48,8.52,2.54,7.91,12.24,3.68	0.483389	9	0.001164	A0A2I2U5L8	UP	100	0	gi|410948190|ref|XP_003980824.1|	PREDICTED: probable ATP-dependent RNA helicase DDX46 isoform X1 [Felis catus]	99.68	0	sp|Q7L014|DDX46_HUMAN	Probable ATP-dependent RNA helicase DDX46 OS=Homo sapiens GN=DDX46 PE=1 SV=2	99.89	0	tr|M3WRD5|M3WRD5_FELCA	Uncharacterized protein OS=Felis catus GN=DDX46 PE=4 SV=1	gi|481850010|ref|YP_007874450.1|	283	9e-84	COG0513	Superfamily II DNA and RNA helicase	L	Replication, recombination and repair	K12811|1|0.0|1531|fca:101100939|		GO:0008026//ATP-dependent helicase activity;GO:0003676//nucleic acid binding;GO:0005524//ATP binding	GO:0005730//nucleolus
AALGLQDSDDEDAAVDIDEQIESMFNSK	N-Term(iTRAQ8plex);K28(iTRAQ8plex)		1	S8	S8(100.0);S8(100.0);S8(100.0);S8(100.0)	A0A2I2U5L8	P180785_451_450_1_6.raw_49849;P180785_451_450_1_5.raw_50825;P180785_451_450_1_5.raw_50862;P180785_451_450_1_5.raw_50889	4	3.92	4.12,3.21,2.5,4.22,3.11,2.47,6.55,5.1,3.96	0.315326	9	0.000156	A0A2I2U5L8	UP	100	0	gi|410948190|ref|XP_003980824.1|	PREDICTED: probable ATP-dependent RNA helicase DDX46 isoform X1 [Felis catus]	99.68	0	sp|Q7L014|DDX46_HUMAN	Probable ATP-dependent RNA helicase DDX46 OS=Homo sapiens GN=DDX46 PE=1 SV=2	99.89	0	tr|M3WRD5|M3WRD5_FELCA	Uncharacterized protein OS=Felis catus GN=DDX46 PE=4 SV=1	gi|481850010|ref|YP_007874450.1|	283	9e-84	COG0513	Superfamily II DNA and RNA helicase	L	Replication, recombination and repair	K12811|1|0.0|1531|fca:101100939|		GO:0008026//ATP-dependent helicase activity;GO:0003676//nucleic acid binding;GO:0005524//ATP binding	GO:0005730//nucleolus
SLSDSESDDSK	N-Term(iTRAQ8plex);K11(iTRAQ8plex)		1	S3	S3(100.0);S3(99.2)	A0A2I2U5M9	P180785_451_450_1_1.raw_11765;P180785_451_450_1_2.raw_13813	2	1.76	0.91,3.29,1.12,0.93,3.78,1.18,0.73,2.95,0.92	0.650752	9	0.09807	A0A2I2U5M9	-	98.91	3e-87	gi|126341829|ref|XP_001363165.1|	PREDICTED: chromobox protein homolog 3 isoform X1 [Monodelphis domestica]	100	2e-88	sp|Q5R6X7|CBX3_PONAB	Chromobox protein homolog 3 OS=Pongo abelii GN=CBX3 PE=2 SV=1	98.91	2e-86	tr|F6X461|F6X461_MONDO	Uncharacterized protein OS=Monodelphis domestica GN=CBX3 PE=4 SV=1	-	-	-	-	-	-	-	K11586|1|7e-88|260|mdo:100010415|	GO:0045892//negative regulation of transcription, DNA-templated;GO:0006338//chromatin remodeling	GO:0042802//identical protein binding;GO:0019899//enzyme binding;GO:0019904//protein domain specific binding	GO:0005719//nuclear euchromatin;GO:0005819//spindle;GO:0010369//chromocenter;GO:0000779//condensed chromosome, centromeric region;GO:0005637//nuclear inner membrane;GO:0031618//nuclear pericentric heterochromatin
RKSLSDSESDDSK	N-Term(iTRAQ8plex);K2(iTRAQ8plex);K13(iTRAQ8plex)		1	S3	S3(98.7)	A0A2I2U5M9	P180785_451_450_1_2.raw_10343	1	1.75	0.83,3.11,1.5,0.83,3.11,1.5,0.75,2.79,1.35	0.529883	9	0.05114	A0A2I2U5M9	-	98.91	3e-87	gi|126341829|ref|XP_001363165.1|	PREDICTED: chromobox protein homolog 3 isoform X1 [Monodelphis domestica]	100	2e-88	sp|Q5R6X7|CBX3_PONAB	Chromobox protein homolog 3 OS=Pongo abelii GN=CBX3 PE=2 SV=1	98.91	2e-86	tr|F6X461|F6X461_MONDO	Uncharacterized protein OS=Monodelphis domestica GN=CBX3 PE=4 SV=1	-	-	-	-	-	-	-	K11586|1|7e-88|260|mdo:100010415|	GO:0045892//negative regulation of transcription, DNA-templated;GO:0006338//chromatin remodeling	GO:0042802//identical protein binding;GO:0019899//enzyme binding;GO:0019904//protein domain specific binding	GO:0005719//nuclear euchromatin;GO:0005819//spindle;GO:0010369//chromocenter;GO:0000779//condensed chromosome, centromeric region;GO:0005637//nuclear inner membrane;GO:0031618//nuclear pericentric heterochromatin
AEPYVASEYK	N-Term(iTRAQ8plex);K10(iTRAQ8plex)		1	S7	S7(100.0);S7(100.0);S7(100.0)	A0A2I2U5P0	P180785_451_450_1_3.raw_23297;P180785_451_450_1_2.raw_24399;P180785_451_450_1_2.raw_24417	3	1.03	1.09,1.13,0.97,1.13,1.16,1.01,0.94,0.96,0.84	0.0993447	9	0.498	A0A2I2U5P0	-	98.69	0	gi|472370988|ref|XP_004404999.1|	PREDICTED: dedicator of cytokinesis protein 9 isoform 3 [Odobenus rosmarus divergens]	94.25	0	sp|Q9BZ29|DOCK9_HUMAN	Dedicator of cytokinesis protein 9 OS=Homo sapiens GN=DOCK9 PE=1 SV=2	97.39	0	tr|F1PNV3|F1PNV3_CANLF	Uncharacterized protein OS=Canis lupus familiaris GN=DOCK9 PE=3 SV=2	-	-	-	-	-	-	-	K21853|1|0.0|4140|oro:101377220|	-	-	-
GVCPEVGEEDDDGFIEDNYIQPGAGGLGTEGGR	N-Term(iTRAQ8plex)	C3(Carbamidomethyl)	1	Y19	Y19(100.0);Y19(100.0)	A0A2I2U5T3	P180785_451_450_1_5.raw_47644;P180785_451_450_1_4.raw_48491	2	0.99	1.21,1.06,0.99,1.01,0.9,0.83,1.05,0.96,0.86	0.11147	9	0.7199	A0A2I2U5T3	-	98.21	5e-59	gi|591300916|ref|XP_007077407.1|	PREDICTED: putative uncharacterized protein C1orf210 homolog [Panthera tigris altaica]	78.76	2e-43	sp|Q8IVY1|CA210_HUMAN	Type III endosome membrane protein TEMP OS=Homo sapiens GN=C1orf210 PE=3 SV=1	86.61	9e-50	tr|U6CSQ1|U6CSQ1_NEOVI	Uncharacterized protein OS=Neovison vison GN=CA210 PE=2 SV=1	-	-	-	-	-	-	-	-	-	-	-
EDDDVIVNKPHVSDEEEEEPPFYHHPFK	N-Term(iTRAQ8plex);K9(iTRAQ8plex);K28(iTRAQ8plex)		1	S13	S13(100.0);S13(97.0);S13(100.0)	A0A2I2U5W4	P180785_451_450_1_6.raw_30090;P180785_451_450_1_5.raw_30756;P180785_451_450_1_1.raw_31970	3	1.75	1.57,2.49,1.4,1.42,2.24,1.28,1.53,2.46,1.37	0.267128	9	0.001895	A0A2I2U5W4	UP	99.78	0	gi|34535081|dbj|BAC87202.1|	unnamed protein product [Homo sapiens]	99.46	0	sp|Q9QX47|SON_MOUSE	Protein SON OS=Mus musculus GN=Son PE=1 SV=2	99.78	0	tr|F7FL36|F7FL36_MACMU	Uncharacterized protein OS=Macaca mulatta PE=4 SV=2	-	-	-	-	-	-	-	K11798|1|2e-60|219|zne:110838923|	GO:0000073//spindle pole body separation;GO:0043484//regulation of RNA splicing;GO:0000910//cytokinesis;GO:0051726//regulation of cell cycle;GO:0006397//mRNA processing	GO:0050733//RS domain binding;GO:0003677//DNA binding;GO:0003725//double-stranded RNA binding	GO:0005730//nucleolus;GO:0016607//nuclear speck
EDDDVIVNKPHVSDEEEEEPPFYHHPFK	N-Term(iTRAQ8plex);K9(iTRAQ8plex);K28(iTRAQ8plex)	N8(Deamidated)	1	S13	S13(100.0);S13(100.0)	A0A2I2U5W4	P180785_451_450_1_6.raw_30431;P180785_451_450_1_4.raw_31545	2	1.64	1.48,2.21,1.38,1.33,1.99,1.23,1.51,2.25,1.41	0.226473	9	0.00121	A0A2I2U5W4	UP	99.78	0	gi|34535081|dbj|BAC87202.1|	unnamed protein product [Homo sapiens]	99.46	0	sp|Q9QX47|SON_MOUSE	Protein SON OS=Mus musculus GN=Son PE=1 SV=2	99.78	0	tr|F7FL36|F7FL36_MACMU	Uncharacterized protein OS=Macaca mulatta PE=4 SV=2	-	-	-	-	-	-	-	K11798|1|2e-60|219|zne:110838923|	GO:0000073//spindle pole body separation;GO:0043484//regulation of RNA splicing;GO:0000910//cytokinesis;GO:0051726//regulation of cell cycle;GO:0006397//mRNA processing	GO:0050733//RS domain binding;GO:0003677//DNA binding;GO:0003725//double-stranded RNA binding	GO:0005730//nucleolus;GO:0016607//nuclear speck
VSTGDTSPCGTEEDSSPASPMHER	N-Term(iTRAQ8plex)	C9(Carbamidomethyl)	1	T6	T6(93.7)	A0A2I2U5X5	P180785_451_450_1_2.raw_17768	1	1.18	1.01,1.53,1.47,0.89,1.34,1.29,0.77,1.17,1.12	0.206041	9	0.07322	A0A2I2U5X5	-	94.16	0	gi|397482456|ref|XP_003812441.1|	PREDICTED: uncharacterized protein KIAA0930 homolog isoform X1 [Pan paniscus]	97.13	0	sp|Q6ICG6|K0930_HUMAN	Uncharacterized protein KIAA0930 OS=Homo sapiens GN=KIAA0930 PE=1 SV=1	99.23	0	tr|M3W026|M3W026_FELCA	Uncharacterized protein OS=Felis catus GN=KIAA0930 PE=4 SV=1	-	-	-	-	-	-	-	-	-	-	-
DQSPPPSPPPSYHPPPPPTK	N-Term(iTRAQ8plex);K20(iTRAQ8plex)		1	S7	S7(98.2);S7(99.0)	A0A2I2U622	P180785_451_450_1_5.raw_16907;P180785_451_450_1_5.raw_17580	2	1.44	1.07,2.42,1.08,1.11,2.57,1.09,0.83,1.94,0.81	0.449891	9	0.09288	A0A2I2U622	UP	94.03	0	gi|585164186|ref|XP_006734240.1|	PREDICTED: uncharacterized protein KIAA1522 homolog isoform X1 [Leptonychotes weddellii]	90.05	0	sp|Q9P206|K1522_HUMAN	Uncharacterized protein KIAA1522 OS=Homo sapiens GN=KIAA1522 PE=1 SV=2	98.68	0	tr|M3X7D5|M3X7D5_FELCA	Uncharacterized protein OS=Felis catus GN=KIAA1522 PE=4 SV=1	-	-	-	-	-	-	-	K19527|1|6e-23|112|sbq:101043189|	-	-	-
DQSPPPSPPPSYHPPPPPTK	N-Term(iTRAQ8plex);K20(iTRAQ8plex)		2	S3,S7	S3(100.0),S7(96.5);S3(100.0),S7(99.8);S3(100.0),S7(100.0);S3(100.0),S7(100.0);S3(100.0),S7(100.0);S3(100.0),S7(100.0);S3(100.0),S7(100.0);S3(100.0),S7(100.0);S3(100.0),S7(100.0);S3(100.0),S7(100.0);S3(100.0),S7(100.0);S3(100.0),S7(100.0);S3(100.0),S7(100.0);S3(100.0),S7(100.0);S3(100.0),S7(100.0);S3(100.0),S7(100.0);S3(100.0),S7(100.0);S3(100.0),S7(100.0);S3(100.0),S7(100.0);S3(100.0),S7(100.0);S…	A0A2I2U622	P180785_451_450_1_5.raw_17291;P180785_451_450_1_5.raw_17382;P180785_451_450_1_5.raw_17407;P180785_451_450_1_5.raw_17735;P180785_451_450_1_5.raw_17750;P180785_451_450_1_4.raw_18042;P180785_451_450_1_5.raw_18074;P180785_451_450_1_5.raw_18088;P180785_451_450_1_4.raw_18236;P180785_451_450_1_4.raw_18388;P180785_451_450_1_4.raw_18589;P180785_451_450_1_4.raw_18752;P180785_451_450_1_4.raw_18943;P180785_4…	22	1.54	1.15,2.19,1.5,1.02,1.93,1.34,1.09,2.14,1.46	0.275219	9	0.007142	A0A2I2U622	UP	94.03	0	gi|585164186|ref|XP_006734240.1|	PREDICTED: uncharacterized protein KIAA1522 homolog isoform X1 [Leptonychotes weddellii]	90.05	0	sp|Q9P206|K1522_HUMAN	Uncharacterized protein KIAA1522 OS=Homo sapiens GN=KIAA1522 PE=1 SV=2	98.68	0	tr|M3X7D5|M3X7D5_FELCA	Uncharacterized protein OS=Felis catus GN=KIAA1522 PE=4 SV=1	-	-	-	-	-	-	-	K19527|1|6e-23|112|sbq:101043189|	-	-	-
DQSPPPSPPPSYHPPPPPTK	N-Term(iTRAQ8plex);Y12(iTRAQ8plex);K20(iTRAQ8plex)	Q2(Deamidated)	2	S3,S7	S3(100.0),S7(100.0);S3(100.0),S7(98.5);S3(100.0),S7(98.7)	A0A2I2U622	P180785_451_450_1_5.raw_16680;P180785_451_450_1_6.raw_16729;P180785_451_450_1_4.raw_18759	3	2.47	1.5,3.39,2.19,1.61,3.71,2.4,1.54,3.58,2.3	0.338173	9	0.001085	A0A2I2U622	UP	94.03	0	gi|585164186|ref|XP_006734240.1|	PREDICTED: uncharacterized protein KIAA1522 homolog isoform X1 [Leptonychotes weddellii]	90.05	0	sp|Q9P206|K1522_HUMAN	Uncharacterized protein KIAA1522 OS=Homo sapiens GN=KIAA1522 PE=1 SV=2	98.68	0	tr|M3X7D5|M3X7D5_FELCA	Uncharacterized protein OS=Felis catus GN=KIAA1522 PE=4 SV=1	-	-	-	-	-	-	-	K19527|1|6e-23|112|sbq:101043189|	-	-	-
DQSPPPSPPPSYHPPPPPTK	N-Term(iTRAQ8plex);K20(iTRAQ8plex)	Q2(Deamidated)	2	S3,S7	S3(100.0),S7(99.8);S3(100.0),S7(99.9)	A0A2I2U622	P180785_451_450_1_5.raw_18207;P180785_451_450_1_3.raw_20273	2	1.22	1.1,1.24,1.34,0.96,1.08,1.16,1.23,1.39,1.49	0.128585	9	0.004042	A0A2I2U622	UP	94.03	0	gi|585164186|ref|XP_006734240.1|	PREDICTED: uncharacterized protein KIAA1522 homolog isoform X1 [Leptonychotes weddellii]	90.05	0	sp|Q9P206|K1522_HUMAN	Uncharacterized protein KIAA1522 OS=Homo sapiens GN=KIAA1522 PE=1 SV=2	98.68	0	tr|M3X7D5|M3X7D5_FELCA	Uncharacterized protein OS=Felis catus GN=KIAA1522 PE=4 SV=1	-	-	-	-	-	-	-	K19527|1|6e-23|112|sbq:101043189|	-	-	-
DQSPPPSPPPSYHPPPPPTK	N-Term(iTRAQ8plex);Y12(iTRAQ8plex);K20(iTRAQ8plex)		2	S3,S7	S3(100.0),S7(100.0);S3(100.0),S7(100.0);S3(100.0),S7(100.0);S3(100.0),S7(100.0);S3(100.0),S7(94.1)	A0A2I2U622	P180785_451_450_1_5.raw_17012;P180785_451_450_1_6.raw_17026;P180785_451_450_1_5.raw_17320;P180785_451_450_1_5.raw_17686;P180785_451_450_1_5.raw_17748	5	2.44	1.24,3.91,2.12,1.35,4.29,2.32,1.14,3.61,1.96	0.46606	9	0.007195	A0A2I2U622	UP	94.03	0	gi|585164186|ref|XP_006734240.1|	PREDICTED: uncharacterized protein KIAA1522 homolog isoform X1 [Leptonychotes weddellii]	90.05	0	sp|Q9P206|K1522_HUMAN	Uncharacterized protein KIAA1522 OS=Homo sapiens GN=KIAA1522 PE=1 SV=2	98.68	0	tr|M3X7D5|M3X7D5_FELCA	Uncharacterized protein OS=Felis catus GN=KIAA1522 PE=4 SV=1	-	-	-	-	-	-	-	K19527|1|6e-23|112|sbq:101043189|	-	-	-
DQSPPPSPPPSYHPPPPPTK	N-Term(iTRAQ8plex);K20(iTRAQ8plex)		1	S3	S3(97.8);S3(100.0);S3(100.0);S3(100.0)	A0A2I2U622	P180785_451_450_1_5.raw_16564;P180785_451_450_1_5.raw_17054;P180785_451_450_1_5.raw_17239;P180785_451_450_1_5.raw_17391	4	1.31	1,2.25,1.03,0.91,2.06,0.95,0.81,1.94,0.84	0.424105	9	0.1532	A0A2I2U622	UP	94.03	0	gi|585164186|ref|XP_006734240.1|	PREDICTED: uncharacterized protein KIAA1522 homolog isoform X1 [Leptonychotes weddellii]	90.05	0	sp|Q9P206|K1522_HUMAN	Uncharacterized protein KIAA1522 OS=Homo sapiens GN=KIAA1522 PE=1 SV=2	98.68	0	tr|M3X7D5|M3X7D5_FELCA	Uncharacterized protein OS=Felis catus GN=KIAA1522 PE=4 SV=1	-	-	-	-	-	-	-	K19527|1|6e-23|112|sbq:101043189|	-	-	-
GLTGAPASPGK	N-Term(iTRAQ8plex);K11(iTRAQ8plex)		1	S8	S8(100.0);S8(100.0)	A0A2I2U622	P180785_451_450_1_4.raw_14532;P180785_451_450_1_4.raw_14577	2	2.39	1.77,3.99,2.76,1.26,2.89,1.93,1.43,3.25,2.21	0.356277	9	0.001723	A0A2I2U622	UP	94.03	0	gi|585164186|ref|XP_006734240.1|	PREDICTED: uncharacterized protein KIAA1522 homolog isoform X1 [Leptonychotes weddellii]	90.05	0	sp|Q9P206|K1522_HUMAN	Uncharacterized protein KIAA1522 OS=Homo sapiens GN=KIAA1522 PE=1 SV=2	98.68	0	tr|M3X7D5|M3X7D5_FELCA	Uncharacterized protein OS=Felis catus GN=KIAA1522 PE=4 SV=1	-	-	-	-	-	-	-	K19527|1|6e-23|112|sbq:101043189|	-	-	-
GSPSGGSTADASDTVSVR	N-Term(iTRAQ8plex)		1	S2	S2(100.0)	A0A2I2U622	P180785_451_450_1_2.raw_14865	1	2.47	1.58,4.64,2.5,1.04,3.04,1.64,1.41,4.14,2.23	0.47793	9	0.007834	A0A2I2U622	UP	94.03	0	gi|585164186|ref|XP_006734240.1|	PREDICTED: uncharacterized protein KIAA1522 homolog isoform X1 [Leptonychotes weddellii]	90.05	0	sp|Q9P206|K1522_HUMAN	Uncharacterized protein KIAA1522 OS=Homo sapiens GN=KIAA1522 PE=1 SV=2	98.68	0	tr|M3X7D5|M3X7D5_FELCA	Uncharacterized protein OS=Felis catus GN=KIAA1522 PE=4 SV=1	-	-	-	-	-	-	-	K19527|1|6e-23|112|sbq:101043189|	-	-	-
DQSPPPSPPPSYHPPPPPTK	N-Term(iTRAQ8plex);Y12(iTRAQ8plex);K20(iTRAQ8plex)		1	S3	S3(98.3)	A0A2I2U622	P180785_451_450_1_6.raw_16370	1	1.67	1.87,2.62,1.19,2.08,2.9,1.32,1.01,1.42,0.64	0.424512	9	0.02799	A0A2I2U622	UP	94.03	0	gi|585164186|ref|XP_006734240.1|	PREDICTED: uncharacterized protein KIAA1522 homolog isoform X1 [Leptonychotes weddellii]	90.05	0	sp|Q9P206|K1522_HUMAN	Uncharacterized protein KIAA1522 OS=Homo sapiens GN=KIAA1522 PE=1 SV=2	98.68	0	tr|M3X7D5|M3X7D5_FELCA	Uncharacterized protein OS=Felis catus GN=KIAA1522 PE=4 SV=1	-	-	-	-	-	-	-	K19527|1|6e-23|112|sbq:101043189|	-	-	-
AEEEAHPVTPADGDFLLTPR	N-Term(iTRAQ8plex)		1	T18	T18(100.0)	A0A2I2U630	P180785_451_450_1_3.raw_36361	1	0.89	0.95,1,0.88,0.89,0.93,0.82,0.85,0.89,0.79	0.0690335	9	0.0009071	A0A2I2U630	-	97.38	0	gi|586990853|ref|XP_006933205.1|	PREDICTED: exocyst complex component 3-like 4 [Felis catus]	74.2	0	sp|Q17RC7|EX3L4_HUMAN	Exocyst complex component 3-like protein 4 OS=Homo sapiens GN=EXOC3L4 PE=1 SV=2	97.38	0	tr|M3WCJ4|M3WCJ4_FELCA	Uncharacterized protein OS=Felis catus GN=EXOC3L4 PE=4 SV=1	-	-	-	-	-	-	-	K06110|1|4e-32|139|cmk:103175320| !K19989|3|1e-23|112|cpic:101930884|	-	-	-
AEEEAHPVTPADGDFLLTPR	N-Term(iTRAQ8plex)		1	T9	T9(100.0)	A0A2I2U630	P180785_451_450_1_3.raw_38073	1	0.88	0.93,0.96,0.95,0.91,0.94,0.93,0.77,0.79,0.78	0.084964	9	0.00245	A0A2I2U630	-	97.38	0	gi|586990853|ref|XP_006933205.1|	PREDICTED: exocyst complex component 3-like 4 [Felis catus]	74.2	0	sp|Q17RC7|EX3L4_HUMAN	Exocyst complex component 3-like protein 4 OS=Homo sapiens GN=EXOC3L4 PE=1 SV=2	97.38	0	tr|M3WCJ4|M3WCJ4_FELCA	Uncharacterized protein OS=Felis catus GN=EXOC3L4 PE=4 SV=1	-	-	-	-	-	-	-	K06110|1|4e-32|139|cmk:103175320| !K19989|3|1e-23|112|cpic:101930884|	-	-	-
SLSSSLQGPALSMR	N-Term(iTRAQ8plex)	M13(Oxidation)	1	S5	S5(97.6)	A0A2I2U642	P180785_451_450_1_5.raw_27236	1	1.26	1.3,1.56,1.5,1.08,1.31,1.25,1.01,1.21,1.16	0.134168	9	0.002259	A0A2I2U642	-	95.38	0	gi|410981059|ref|XP_003996890.1|	PREDICTED: keratin, type I cytoskeletal 20 [Felis catus]	68.05	0	sp|Q9D312|K1C20_MOUSE	Keratin, type I cytoskeletal 20 OS=Mus musculus GN=Krt20 PE=1 SV=1	95.41	0	tr|M3VXR3|M3VXR3_FELCA	Uncharacterized protein OS=Felis catus GN=KRT20 PE=3 SV=1	-	-	-	-	-	-	-	K07604|1|0.0|814|fca:105261177|	GO:0050708//regulation of protein secretion;GO:0045109//intermediate filament organization;GO:0033554//cellular response to stress	GO:0005515//protein binding	GO:0005794//Golgi apparatus
SLSSSLQGPALSMR	N-Term(iTRAQ8plex)	M13(Oxidation)	1	S3	S3(100.0);S3(96.3)	A0A2I2U642	P180785_451_450_1_6.raw_26456;P180785_451_450_1_6.raw_26486	2	40.19	1.86,205.73,3.86,0.55,37.75,1.04,0.98,107.9,2.03	1.677	9	0.1387	A0A2I2U642	-	95.38	0	gi|410981059|ref|XP_003996890.1|	PREDICTED: keratin, type I cytoskeletal 20 [Felis catus]	68.05	0	sp|Q9D312|K1C20_MOUSE	Keratin, type I cytoskeletal 20 OS=Mus musculus GN=Krt20 PE=1 SV=1	95.41	0	tr|M3VXR3|M3VXR3_FELCA	Uncharacterized protein OS=Felis catus GN=KRT20 PE=3 SV=1	-	-	-	-	-	-	-	K07604|1|0.0|814|fca:105261177|	GO:0050708//regulation of protein secretion;GO:0045109//intermediate filament organization;GO:0033554//cellular response to stress	GO:0005515//protein binding	GO:0005794//Golgi apparatus
SLSSSLQGPALSMR	N-Term(iTRAQ8plex)		1	S3	S3(100.0);S3(100.0);S3(98.6);S3(100.0);S3(99.2);S3(98.8);S3(100.0);S3(98.8);S3(100.0)	A0A2I2U642	P180785_451_450_1_1.raw_35685;P180785_451_450_1_1.raw_35736;P180785_451_450_1_1.raw_35761;P180785_451_450_1_4.raw_35891;P180785_451_450_1_1.raw_36088;P180785_451_450_1_1.raw_36101;P180785_451_450_1_3.raw_37021;P180785_451_450_1_2.raw_38319;P180785_451_450_1_2.raw_38349	9	1.8	1.46,4.35,2.51,0.58,1.31,0.9,0.95,2.59,1.57	0.615108	9	0.07487	A0A2I2U642	-	95.38	0	gi|410981059|ref|XP_003996890.1|	PREDICTED: keratin, type I cytoskeletal 20 [Felis catus]	68.05	0	sp|Q9D312|K1C20_MOUSE	Keratin, type I cytoskeletal 20 OS=Mus musculus GN=Krt20 PE=1 SV=1	95.41	0	tr|M3VXR3|M3VXR3_FELCA	Uncharacterized protein OS=Felis catus GN=KRT20 PE=3 SV=1	-	-	-	-	-	-	-	K07604|1|0.0|814|fca:105261177|	GO:0050708//regulation of protein secretion;GO:0045109//intermediate filament organization;GO:0033554//cellular response to stress	GO:0005515//protein binding	GO:0005794//Golgi apparatus
SLSSSLQGPALSMR	N-Term(iTRAQ8plex)	Q7(Deamidated)	1	S3	S3(94.9);S3(99.1);S3(99.3)	A0A2I2U642	P180785_451_450_1_6.raw_36917;P180785_451_450_1_6.raw_37072;P180785_451_450_1_2.raw_38674	3	1.16	1.27,1.59,1.61,0.82,1.01,1.03,0.88,1.09,1.11	0.230584	9	0.1352	A0A2I2U642	-	95.38	0	gi|410981059|ref|XP_003996890.1|	PREDICTED: keratin, type I cytoskeletal 20 [Felis catus]	68.05	0	sp|Q9D312|K1C20_MOUSE	Keratin, type I cytoskeletal 20 OS=Mus musculus GN=Krt20 PE=1 SV=1	95.41	0	tr|M3VXR3|M3VXR3_FELCA	Uncharacterized protein OS=Felis catus GN=KRT20 PE=3 SV=1	-	-	-	-	-	-	-	K07604|1|0.0|814|fca:105261177|	GO:0050708//regulation of protein secretion;GO:0045109//intermediate filament organization;GO:0033554//cellular response to stress	GO:0005515//protein binding	GO:0005794//Golgi apparatus
AVGMPSPVSPK	N-Term(iTRAQ8plex);K11(iTRAQ8plex)	M4(Oxidation)	1	S9	S9(100.0)	A0A2I2U697	P180785_451_450_1_4.raw_15150	1	1.28	1.62,1.38,1.47,1.26,1.07,1.15,1.28,1.09,1.16	0.136646	9	0.00208	A0A2I2U697	UP	99.83	0	gi|591323483|ref|XP_007087816.1|	PREDICTED: AF4/FMR2 family member 4 [Panthera tigris altaica]	97.08	0	sp|Q9UHB7|AFF4_HUMAN	AF4/FMR2 family member 4 OS=Homo sapiens GN=AFF4 PE=1 SV=1	99.31	0	tr|D2GVI4|D2GVI4_AILME	Putative uncharacterized protein (Fragment) OS=Ailuropoda melanoleuca GN=AFF4 PE=4 SV=1	-	-	-	-	-	-	-	K15185|1|0.0|1702|fca:101085687|	-	-	-
AVGMPSPVSPK	N-Term(iTRAQ8plex);K11(iTRAQ8plex)		1	S9	S9(99.2);S9(100.0)	A0A2I2U697	P180785_451_450_1_5.raw_22544;P180785_451_450_1_5.raw_22895	2	1.45	1.48,1.5,1.73,1.26,1.2,1.42,1.41,1.39,1.62	0.106976	9	3.821e-05	A0A2I2U697	UP	99.83	0	gi|591323483|ref|XP_007087816.1|	PREDICTED: AF4/FMR2 family member 4 [Panthera tigris altaica]	97.08	0	sp|Q9UHB7|AFF4_HUMAN	AF4/FMR2 family member 4 OS=Homo sapiens GN=AFF4 PE=1 SV=1	99.31	0	tr|D2GVI4|D2GVI4_AILME	Putative uncharacterized protein (Fragment) OS=Ailuropoda melanoleuca GN=AFF4 PE=4 SV=1	-	-	-	-	-	-	-	K15185|1|0.0|1702|fca:101085687|	-	-	-
ELLSPLSEPDDRYPLIVK	N-Term(iTRAQ8plex);K18(iTRAQ8plex)		1	Y13	Y13(97.9)	A0A2I2U697	P180785_451_450_1_1.raw_49053	1	1.51	2.02,1.23,1.7,1.69,1.03,1.42,1.83,1.11,1.54	0.210749	9	0.001951	A0A2I2U697	UP	99.83	0	gi|591323483|ref|XP_007087816.1|	PREDICTED: AF4/FMR2 family member 4 [Panthera tigris altaica]	97.08	0	sp|Q9UHB7|AFF4_HUMAN	AF4/FMR2 family member 4 OS=Homo sapiens GN=AFF4 PE=1 SV=1	99.31	0	tr|D2GVI4|D2GVI4_AILME	Putative uncharacterized protein (Fragment) OS=Ailuropoda melanoleuca GN=AFF4 PE=4 SV=1	-	-	-	-	-	-	-	K15185|1|0.0|1702|fca:101085687|	-	-	-
ETVSPPGFDEYK	N-Term(iTRAQ8plex);K12(iTRAQ8plex)		1	S4	S4(100.0);S4(100.0)	A0A2I2U6C7	P180785_451_450_1_3.raw_30989;P180785_451_450_1_3.raw_31407	2	1.21	1.26,1.25,1.25,1.1,1.07,1.08,1.28,1.3,1.28	0.0741356	9	0.000176	A0A2I2U6C7	UP	99.94	0	gi|586994273|ref|XP_006934365.1|	PREDICTED: PR domain zinc finger protein 2 isoform X2 [Felis catus]	86.79	0	sp|Q13029|PRDM2_HUMAN	PR domain zinc finger protein 2 OS=Homo sapiens GN=PRDM2 PE=1 SV=3	90.91	0	tr|D2HST3|D2HST3_AILME	Putative uncharacterized protein (Fragment) OS=Ailuropoda melanoleuca GN=PANDA_015154 PE=4 SV=1	-	-	-	-	-	-	-	K11432|1|0.0|2291|pon:100436958|	GO:0006355//regulation of transcription, DNA-templated	GO:0008270//zinc ion binding;GO:0003676//nucleic acid binding;GO:0003700//sequence-specific DNA binding transcription factor activity	GO:0005794//Golgi apparatus;GO:0005634//nucleus
TASPPALPK	N-Term(iTRAQ8plex);K9(iTRAQ8plex)		1	S3	S3(100.0)	A0A2I2U6C7	P180785_451_450_1_4.raw_20736	1	1.51	0.94,2.15,1.22,1,2.28,1.29,1.03,2.34,1.32	0.361603	9	0.02998	A0A2I2U6C7	UP	99.94	0	gi|586994273|ref|XP_006934365.1|	PREDICTED: PR domain zinc finger protein 2 isoform X2 [Felis catus]	86.79	0	sp|Q13029|PRDM2_HUMAN	PR domain zinc finger protein 2 OS=Homo sapiens GN=PRDM2 PE=1 SV=3	90.91	0	tr|D2HST3|D2HST3_AILME	Putative uncharacterized protein (Fragment) OS=Ailuropoda melanoleuca GN=PANDA_015154 PE=4 SV=1	-	-	-	-	-	-	-	K11432|1|0.0|2291|pon:100436958|	GO:0006355//regulation of transcription, DNA-templated	GO:0008270//zinc ion binding;GO:0003676//nucleic acid binding;GO:0003700//sequence-specific DNA binding transcription factor activity	GO:0005794//Golgi apparatus;GO:0005634//nucleus
EIQNGNLPESDSESVPR	N-Term(iTRAQ8plex)	N4(Deamidated);N6(Deamidated)	1	S10	S10(100.0);S10(100.0);S10(100.0)	A0A2I2U6F1	P180785_451_450_1_1.raw_22007;P180785_451_450_1_1.raw_22017;P180785_451_450_1_2.raw_24447	3	1.22	1.02,2.11,1.28,0.82,1.71,1.04,0.7,1.43,0.89	0.354709	9	0.1851	A0A2I2U6F1	-	97.85	0	gi|591313876|ref|XP_007083378.1|	PREDICTED: kinectin isoform X6 [Panthera tigris altaica]	93.14	0	sp|O97961|KTN1_VULVU	Kinectin OS=Vulpes vulpes GN=KTN1 PE=2 SV=1	96.45	0	tr|M3W8G9|M3W8G9_FELCA	Uncharacterized protein OS=Felis catus GN=KTN1 PE=4 SV=1	-	-	-	-	-	-	-	K17975|1|0.0|2030|fca:101082241|	GO:0007018//microtubule-based movement	GO:0019894//kinesin binding	GO:0016021//integral component of membrane;GO:0005789//endoplasmic reticulum membrane
EIQNGNLPESDSESVPR	N-Term(iTRAQ8plex)	N4(Deamidated)	1	S10	S10(100.0);S10(100.0);S10(100.0);S10(98.4);S10(100.0);S10(100.0);S10(98.6);S10(100.0)	A0A2I2U6F1	P180785_451_450_1_1.raw_20765;P180785_451_450_1_1.raw_21001;P180785_451_450_1_1.raw_21120;P180785_451_450_1_1.raw_22317;P180785_451_450_1_1.raw_22376;P180785_451_450_1_1.raw_22572;P180785_451_450_1_2.raw_23421;P180785_451_450_1_2.raw_24846	8	1.69	1,3.71,1.42,0.83,2.76,1.16,0.75,2.54,1.05	0.585068	9	0.0836	A0A2I2U6F1	-	97.85	0	gi|591313876|ref|XP_007083378.1|	PREDICTED: kinectin isoform X6 [Panthera tigris altaica]	93.14	0	sp|O97961|KTN1_VULVU	Kinectin OS=Vulpes vulpes GN=KTN1 PE=2 SV=1	96.45	0	tr|M3W8G9|M3W8G9_FELCA	Uncharacterized protein OS=Felis catus GN=KTN1 PE=4 SV=1	-	-	-	-	-	-	-	K17975|1|0.0|2030|fca:101082241|	GO:0007018//microtubule-based movement	GO:0019894//kinesin binding	GO:0016021//integral component of membrane;GO:0005789//endoplasmic reticulum membrane
EIQNGNLPESDSESVPR	N-Term(iTRAQ8plex)	Q3(Deamidated);N4(Deamidated);N6(Deamidated)	1	S10	S10(100.0)	A0A2I2U6F1	P180785_451_450_1_1.raw_21984	1	1.1	0.8,1.87,1.03,0.74,1.73,0.96,0.59,1.39,0.77	0.394381	9	0.5408	A0A2I2U6F1	-	97.85	0	gi|591313876|ref|XP_007083378.1|	PREDICTED: kinectin isoform X6 [Panthera tigris altaica]	93.14	0	sp|O97961|KTN1_VULVU	Kinectin OS=Vulpes vulpes GN=KTN1 PE=2 SV=1	96.45	0	tr|M3W8G9|M3W8G9_FELCA	Uncharacterized protein OS=Felis catus GN=KTN1 PE=4 SV=1	-	-	-	-	-	-	-	K17975|1|0.0|2030|fca:101082241|	GO:0007018//microtubule-based movement	GO:0019894//kinesin binding	GO:0016021//integral component of membrane;GO:0005789//endoplasmic reticulum membrane
NCPHIVVGTPGR	N-Term(iTRAQ8plex)	C2(Carbamidomethyl)	1	T9	T9(100.0)	A0A2I2U6G2	P180785_451_450_1_4.raw_15708	1	0.8	0.95,0.56,1.12,0.75,0.45,0.89,0.9,0.53,1.05	0.282904	9	0.03699	A0A2I2U6G2	-	100	0	gi|301789323|ref|XP_002930057.1|	PREDICTED: spliceosome RNA helicase BAT1-like [Ailuropoda melanoleuca]	99.77	0	sp|Q5WR10|DX39B_CANLF	Spliceosome RNA helicase DDX39B OS=Canis lupus familiaris GN=DDX39B PE=3 SV=1	100	0	tr|M3YJ08|M3YJ08_MUSPF	Uncharacterized protein OS=Mustela putorius furo GN=DDX39B PE=4 SV=1	gi|322831220|ref|YP_004211247.1|	246	3e-73	COG0513	Superfamily II DNA and RNA helicase	L	Replication, recombination and repair	K12812|1|0.0|884|fca:101083847|	GO:0010501//RNA secondary structure unwinding;GO:0000245//spliceosomal complex assembly;GO:0046784//viral mRNA export from host cell nucleus	GO:0043008//ATP-dependent protein binding;GO:0004004//ATP-dependent RNA helicase activity;GO:0005524//ATP binding;GO:0030621//U4 snRNA binding;GO:0017070//U6 snRNA binding	GO:0005687//U4 snRNP;GO:0005681//spliceosomal complex;GO:0016607//nuclear speck;GO:0005688//U6 snRNP;GO:0000346//transcription export complex;GO:0005737//cytoplasm
NMALLSQLYHSPAR	N-Term(iTRAQ8plex)		1	S11	S11(100.0)	A0A2I2U6H1	P180785_451_450_1_3.raw_43579	1	1	0.84,0.74,0.97,0.97,0.86,1.12,1.15,1.01,1.32	0.168354	9	0.9712	A0A2I2U6H1	-	100	0	gi|586976612|ref|XP_006928407.1|	PREDICTED: ELAV-like protein 1 [Felis catus]	98.77	0	sp|B5DF91|ELAV1_RAT	ELAV-like protein 1 OS=Rattus norvegicus GN=Elavl1 PE=1 SV=1	100	0	tr|M3XB14|M3XB14_FELCA	ELAV-like protein OS=Felis catus GN=ELAVL1 PE=3 SV=1	gi|194334049|ref|YP_002015909.1|	67.8	9e-13	COG0724	RNA recognition motif (RRM) domain	J	Translation, ribosomal structure and biogenesis	K13088|1|0.0|682|aju:106970816|	GO:0016071//mRNA metabolic process;GO:0045727//positive regulation of translation;GO:0070935//3'-UTR-mediated mRNA stabilization;GO:0007275//multicellular organismal development	GO:0003730//mRNA 3'-UTR binding;GO:0017091//AU-rich element binding;GO:0000166//nucleotide binding;GO:0019901//protein kinase binding	GO:0005829//cytosol;GO:0005654//nucleoplasm
TKPADDEMLFIYGHYK	N-Term(iTRAQ8plex);K2(iTRAQ8plex);K16(iTRAQ8plex)		1	Y12	Y12(100.0)	A0A2I2U6R0	P180785_451_450_1_5.raw_33733	1	0.88	0.94,0.44,0.98,1.26,0.58,1.31,0.95,0.44,0.99	0.347862	9	0.2858	A0A2I2U6R0	-	100	9e-58	gi|410968528|ref|XP_003990754.1|	PREDICTED: acyl-CoA-binding protein [Felis catus]	95.4	6e-57	sp|Q9TQX6|ACBP_CANLF	Acyl-CoA-binding protein OS=Canis lupus familiaris GN=DBI PE=1 SV=2	98.85	3e-56	tr|G1LPH3|G1LPH3_AILME	Uncharacterized protein OS=Ailuropoda melanoleuca GN=DBI PE=4 SV=1	gi|148654288|ref|YP_001274493.1|	83.6	4e-21	COG4281	Acyl-CoA-binding protein	I	Lipid transport and metabolism	K08762|1|3e-58|177|fca:101082679|	GO:0006810//transport;GO:0042742//defense response to bacterium;GO:0006641//triglyceride metabolic process;GO:0043588//skin development;GO:0001942//hair follicle development	GO:0000062//fatty-acyl-CoA binding;GO:0030156//benzodiazepine receptor binding;GO:0008289//lipid binding	GO:0005739//mitochondrion;GO:0016021//integral component of membrane;GO:0005778//peroxisomal membrane;GO:0005783//endoplasmic reticulum;GO:0005794//Golgi apparatus
SQAEFDK	K7(iTRAQ8plex)	N-Term(Acetyl)	1	S1	S1(100.0)	A0A2I2U6R0	P180785_451_450_1_1.raw_18214	1	0.69	0.9,0.46,0.8,0.88,0.45,0.78,0.82,0.42,0.73	0.264292	9	0.001477	A0A2I2U6R0	-	100	9e-58	gi|410968528|ref|XP_003990754.1|	PREDICTED: acyl-CoA-binding protein [Felis catus]	95.4	6e-57	sp|Q9TQX6|ACBP_CANLF	Acyl-CoA-binding protein OS=Canis lupus familiaris GN=DBI PE=1 SV=2	98.85	3e-56	tr|G1LPH3|G1LPH3_AILME	Uncharacterized protein OS=Ailuropoda melanoleuca GN=DBI PE=4 SV=1	gi|148654288|ref|YP_001274493.1|	83.6	4e-21	COG4281	Acyl-CoA-binding protein	I	Lipid transport and metabolism	K08762|1|3e-58|177|fca:101082679|	GO:0006810//transport;GO:0042742//defense response to bacterium;GO:0006641//triglyceride metabolic process;GO:0043588//skin development;GO:0001942//hair follicle development	GO:0000062//fatty-acyl-CoA binding;GO:0030156//benzodiazepine receptor binding;GO:0008289//lipid binding	GO:0005739//mitochondrion;GO:0016021//integral component of membrane;GO:0005778//peroxisomal membrane;GO:0005783//endoplasmic reticulum;GO:0005794//Golgi apparatus
ASSLSVLNVGGK	N-Term(iTRAQ8plex);K12(iTRAQ8plex)		1	S2	S2(99.3)	A0A2I2U6U5	P180785_451_450_1_6.raw_30639	1	1.44	1.77,1.04,1.46,1.58,0.93,1.3,2.03,1.2,1.68	0.23459	9	0.006013	A0A2I2U6U5	-	97.42	0	gi|33186844|tpg|DAA01295.1|	TPA_exp: kinesin light chain 1P [Homo sapiens]	98.72	0	sp|Q5R581|KLC1_PONAB	Kinesin light chain 1 OS=Pongo abelii GN=KLC1 PE=2 SV=3	97.77	0	tr|F7H167|F7H167_MACMU	Uncharacterized protein OS=Macaca mulatta GN=KLC1 PE=4 SV=2	gi|37521795|ref|NP_925172.1|	205	8e-55	COG4995	Uncharacterized conserved protein, contains CHAT domain	S	Function unknown	K10407|1|0.0|989|ptr:453188|	GO:0008088//axon cargo transport;GO:0019886//antigen processing and presentation of exogenous peptide antigen via MHC class II;GO:0035617//stress granule disassembly;GO:0007596//blood coagulation	GO:0003777//microtubule motor activity;GO:0005515//protein binding	GO:0005829//cytosol;GO:0030424//axon;GO:0005874//microtubule;GO:0031410//cytoplasmic vesicle;GO:0043227//membrane-bounded organelle;GO:0035253//ciliary rootlet;GO:0005871//kinesin complex
VDSPTVTTTLK	N-Term(iTRAQ8plex);K11(iTRAQ8plex)		1	S3	S3(98.9)	A0A2I2U6U5	P180785_451_450_1_3.raw_23851	1	1	1.3,0.84,1.04,1.12,0.72,0.89,1.26,0.81,1.01	0.190501	9	0.9874	A0A2I2U6U5	-	97.42	0	gi|33186844|tpg|DAA01295.1|	TPA_exp: kinesin light chain 1P [Homo sapiens]	98.72	0	sp|Q5R581|KLC1_PONAB	Kinesin light chain 1 OS=Pongo abelii GN=KLC1 PE=2 SV=3	97.77	0	tr|F7H167|F7H167_MACMU	Uncharacterized protein OS=Macaca mulatta GN=KLC1 PE=4 SV=2	gi|37521795|ref|NP_925172.1|	205	8e-55	COG4995	Uncharacterized conserved protein, contains CHAT domain	S	Function unknown	K10407|1|0.0|989|ptr:453188|	GO:0008088//axon cargo transport;GO:0019886//antigen processing and presentation of exogenous peptide antigen via MHC class II;GO:0035617//stress granule disassembly;GO:0007596//blood coagulation	GO:0003777//microtubule motor activity;GO:0005515//protein binding	GO:0005829//cytosol;GO:0030424//axon;GO:0005874//microtubule;GO:0031410//cytoplasmic vesicle;GO:0043227//membrane-bounded organelle;GO:0035253//ciliary rootlet;GO:0005871//kinesin complex
GKLEAIITPPPAK	N-Term(iTRAQ8plex);K2(iTRAQ8plex);K13(iTRAQ8plex)		1	T8	T8(100.0)	A0A2I2U6X1	P180785_451_450_1_6.raw_27414	1	1.42	1.28,1.75,1.17,1.4,1.91,1.27,1.21,1.65,1.1	0.190319	9	0.002403	A0A2I2U6X1	-	99.44	2e-95	gi|530380263|ref|XP_005272192.1|	PREDICTED: core histone macro-H2A.1 isoform X6 [Homo sapiens]	97.73	2e-90	sp|Q02874|H2AY_RAT	Core histone macro-H2A.1 OS=Rattus norvegicus GN=H2afy PE=1 SV=4	99.44	1e-94	tr|F7BA42|F7BA42_MACMU	Histone H2A OS=Macaca mulatta GN=H2AFY PE=3 SV=2	-	-	-	-	-	-	-	K11251|1|6e-92|276|aam:106487218|	GO:0016568//chromatin modification;GO:0006334//nucleosome assembly;GO:0007549//dosage compensation	GO:0003677//DNA binding;GO:0046982//protein heterodimerization activity;GO:0003682//chromatin binding	GO:0000786//nucleosome;GO:0005813//centrosome;GO:0000793//condensed chromosome;GO:0001740//Barr body
AASADSTTEGTPADGFTVLSTK	N-Term(iTRAQ8plex);K22(iTRAQ8plex)		1	S6	S6(98.7)	A0A2I2U6X1	P180785_451_450_1_5.raw_35574	1	1.06	1.39,1.27,0.81,1.12,1.02,0.65,1.32,1.22,0.77	0.23584	9	0.4953	A0A2I2U6X1	-	99.44	2e-95	gi|530380263|ref|XP_005272192.1|	PREDICTED: core histone macro-H2A.1 isoform X6 [Homo sapiens]	97.73	2e-90	sp|Q02874|H2AY_RAT	Core histone macro-H2A.1 OS=Rattus norvegicus GN=H2afy PE=1 SV=4	99.44	1e-94	tr|F7BA42|F7BA42_MACMU	Histone H2A OS=Macaca mulatta GN=H2AFY PE=3 SV=2	-	-	-	-	-	-	-	K11251|1|6e-92|276|aam:106487218|	GO:0016568//chromatin modification;GO:0006334//nucleosome assembly;GO:0007549//dosage compensation	GO:0003677//DNA binding;GO:0046982//protein heterodimerization activity;GO:0003682//chromatin binding	GO:0000786//nucleosome;GO:0005813//centrosome;GO:0000793//condensed chromosome;GO:0001740//Barr body
DLSQSPTSNFIR	N-Term(iTRAQ8plex)		1	S5	S5(100.0)	A0A2I2U6X7	P180785_451_450_1_4.raw_28205	1	1.08	1.31,1,0.92,1.66,1.27,1.15,0.98,0.75,0.68	0.265719	9	0.4531	A0A2I2U6X7	UP	99.63	0	gi|586998147|ref|XP_006935695.1|	PREDICTED: dedicator of cytokinesis protein 10 [Felis catus]	94.83	0	sp|Q96BY6|DOC10_HUMAN	Dedicator of cytokinesis protein 10 OS=Homo sapiens GN=DOCK10 PE=1 SV=3	96.51	0	tr|M3YZ32|M3YZ32_MUSPF	Uncharacterized protein OS=Mustela putorius furo GN=DOCK10 PE=3 SV=1	-	-	-	-	-	-	-	K21853|1|0.0|4319|fca:101086588|		GO:0005543//phospholipid binding;GO:0017048//Rho GTPase binding;GO:0005089//Rho guanyl-nucleotide exchange factor activity;GO:0005525//GTP binding
EKDLSQSPTSNFIR	N-Term(iTRAQ8plex);K2(iTRAQ8plex)	N11(Deamidated)	1	S7	S7(100.0)	A0A2I2U6X7	P180785_451_450_1_3.raw_25659	1	1.15	1.07,1.47,0.74,1.42,1.96,0.99,0.87,1.2,0.6	0.345771	9	0.326	A0A2I2U6X7	UP	99.63	0	gi|586998147|ref|XP_006935695.1|	PREDICTED: dedicator of cytokinesis protein 10 [Felis catus]	94.83	0	sp|Q96BY6|DOC10_HUMAN	Dedicator of cytokinesis protein 10 OS=Homo sapiens GN=DOCK10 PE=1 SV=3	96.51	0	tr|M3YZ32|M3YZ32_MUSPF	Uncharacterized protein OS=Mustela putorius furo GN=DOCK10 PE=3 SV=1	-	-	-	-	-	-	-	K21853|1|0.0|4319|fca:101086588|		GO:0005543//phospholipid binding;GO:0017048//Rho GTPase binding;GO:0005089//Rho guanyl-nucleotide exchange factor activity;GO:0005525//GTP binding
HANSVDTSFSK	N-Term(iTRAQ8plex);K11(iTRAQ8plex)		1	S4	S4(100.0)	A0A2I2U6X7	P180785_451_450_1_3.raw_16348	1	2.5	2.74,4.13,3.49,1.92,2.91,2.45,1.28,1.94,1.64	0.346236	9	0.001192	A0A2I2U6X7	UP	99.63	0	gi|586998147|ref|XP_006935695.1|	PREDICTED: dedicator of cytokinesis protein 10 [Felis catus]	94.83	0	sp|Q96BY6|DOC10_HUMAN	Dedicator of cytokinesis protein 10 OS=Homo sapiens GN=DOCK10 PE=1 SV=3	96.51	0	tr|M3YZ32|M3YZ32_MUSPF	Uncharacterized protein OS=Mustela putorius furo GN=DOCK10 PE=3 SV=1	-	-	-	-	-	-	-	K21853|1|0.0|4319|fca:101086588|		GO:0005543//phospholipid binding;GO:0017048//Rho GTPase binding;GO:0005089//Rho guanyl-nucleotide exchange factor activity;GO:0005525//GTP binding
ASLASLDSNPSTNEK	N-Term(iTRAQ8plex);K15(iTRAQ8plex)		1	S5	S5(100.0)	A0A2I2U6X7	P180785_451_450_1_3.raw_24471	1	0.98	1.34,0.89,0.93,1.31,0.87,0.9,1.11,0.74,0.76	0.211803	9	0.8267	A0A2I2U6X7	UP	99.63	0	gi|586998147|ref|XP_006935695.1|	PREDICTED: dedicator of cytokinesis protein 10 [Felis catus]	94.83	0	sp|Q96BY6|DOC10_HUMAN	Dedicator of cytokinesis protein 10 OS=Homo sapiens GN=DOCK10 PE=1 SV=3	96.51	0	tr|M3YZ32|M3YZ32_MUSPF	Uncharacterized protein OS=Mustela putorius furo GN=DOCK10 PE=3 SV=1	-	-	-	-	-	-	-	K21853|1|0.0|4319|fca:101086588|		GO:0005543//phospholipid binding;GO:0017048//Rho GTPase binding;GO:0005089//Rho guanyl-nucleotide exchange factor activity;GO:0005525//GTP binding
EKDLSQSPTSNFIR	N-Term(iTRAQ8plex);K2(iTRAQ8plex)		1	S7	S7(100.0)	A0A2I2U6X7	P180785_451_450_1_5.raw_23813	1	1.58	1.04,2.24,1.04,1.61,3.47,1.6,0.77,1.66,0.77	0.513635	9	0.07847	A0A2I2U6X7	UP	99.63	0	gi|586998147|ref|XP_006935695.1|	PREDICTED: dedicator of cytokinesis protein 10 [Felis catus]	94.83	0	sp|Q96BY6|DOC10_HUMAN	Dedicator of cytokinesis protein 10 OS=Homo sapiens GN=DOCK10 PE=1 SV=3	96.51	0	tr|M3YZ32|M3YZ32_MUSPF	Uncharacterized protein OS=Mustela putorius furo GN=DOCK10 PE=3 SV=1	-	-	-	-	-	-	-	K21853|1|0.0|4319|fca:101086588|		GO:0005543//phospholipid binding;GO:0017048//Rho GTPase binding;GO:0005089//Rho guanyl-nucleotide exchange factor activity;GO:0005525//GTP binding
HSPPPPPPPVPQHQEPQLER	N-Term(iTRAQ8plex)		1	S2	S2(100.0);S2(100.0)	A0A2I2U728	P180785_451_450_1_4.raw_16208;P180785_451_450_1_4.raw_16284	2	1.1	1.09,1.14,1.2,1.03,1.08,1.14,1.04,1.08,1.14	0.046778	9	0.0004446	A0A2I2U728	-	97.22	0	gi|410954636|ref|XP_003983969.1|	PREDICTED: transmembrane protein 131 isoform X1 [Felis catus]	92.55	0	sp|Q92545|TM131_HUMAN	Transmembrane protein 131 OS=Homo sapiens GN=TMEM131 PE=1 SV=3	94.93	0	tr|F1PJS6|F1PJS6_CANLF	Uncharacterized protein OS=Canis lupus familiaris GN=TMEM131 PE=4 SV=2	-	-	-	-	-	-	-	-			GO:0016021//integral component of membrane
RGSDPASGEVEASQLR	N-Term(iTRAQ8plex)		1	S3	S3(100.0)	A0A2I2U7C6	P180785_451_450_1_2.raw_16890	1	0.54	0.75,0.19,0.75,0.69,0.17,0.69,0.73,0.18,0.73	0.473941	9	0.001004	A0A2I2U7C6	DOWN	100	3e-135	gi|586978463|ref|XP_006929057.1|	PREDICTED: transmembrane protein 40 isoform X1 [Felis catus]	83.4	7e-106	sp|Q8WWA1|TMM40_HUMAN	Transmembrane protein 40 OS=Homo sapiens GN=TMEM40 PE=1 SV=2	85.11	2e-105	tr|H2P9A4|H2P9A4_PONAB	Uncharacterized protein OS=Pongo abelii GN=TMEM40 PE=4 SV=1	-	-	-	-	-	-	-	-	-	-	-
NDISPDAEDPNSADK	N-Term(iTRAQ8plex);K15(iTRAQ8plex)		1	S4	S4(100.0)	A0A2I2U7G6	P180785_451_450_1_1.raw_14133	1	1.72	1.35,2.1,1.94,1.24,1.93,1.78,1.28,1.99,1.83	0.182913	9	0.0001983	A0A2I2U7G6	UP	100	0	gi|410964181|ref|XP_003988634.1|	PREDICTED: protein SCAF11 [Felis catus]	80.37	0	sp|Q99590|SCAFB_HUMAN	Protein SCAF11 OS=Homo sapiens GN=SCAF11 PE=1 SV=2	100	0	tr|M3WHP9|M3WHP9_FELCA	Uncharacterized protein OS=Felis catus GN=SCAF11 PE=4 SV=1	-	-	-	-	-	-	-	K17586|1|4e-27|127|els:105018341|	GO:0000245//spliceosomal complex assembly	GO:0046872//metal ion binding;GO:0005515//protein binding	GO:0005730//nucleolus
VMESPIVEIVDHK	N-Term(iTRAQ8plex);K13(iTRAQ8plex)	M2(Oxidation)	1	S4	S4(100.0)	A0A2I2U7G6	P180785_451_450_1_3.raw_38476	1	1.12	1.57,0.93,1.05,1.35,0.8,0.91,1.53,0.91,1.03	0.242372	9	0.2465	A0A2I2U7G6	UP	100	0	gi|410964181|ref|XP_003988634.1|	PREDICTED: protein SCAF11 [Felis catus]	80.37	0	sp|Q99590|SCAFB_HUMAN	Protein SCAF11 OS=Homo sapiens GN=SCAF11 PE=1 SV=2	100	0	tr|M3WHP9|M3WHP9_FELCA	Uncharacterized protein OS=Felis catus GN=SCAF11 PE=4 SV=1	-	-	-	-	-	-	-	K17586|1|4e-27|127|els:105018341|	GO:0000245//spliceosomal complex assembly	GO:0046872//metal ion binding;GO:0005515//protein binding	GO:0005730//nucleolus
FHSPSTTWSPNR	N-Term(iTRAQ8plex)		1	S3	S3(100.0)	A0A2I2U7G6	P180785_451_450_1_1.raw_21141	1	1.83	1.23,1.66,2.51,1.28,1.73,2.61,1.23,1.67,2.52	0.296149	9	0.002538	A0A2I2U7G6	UP	100	0	gi|410964181|ref|XP_003988634.1|	PREDICTED: protein SCAF11 [Felis catus]	80.37	0	sp|Q99590|SCAFB_HUMAN	Protein SCAF11 OS=Homo sapiens GN=SCAF11 PE=1 SV=2	100	0	tr|M3WHP9|M3WHP9_FELCA	Uncharacterized protein OS=Felis catus GN=SCAF11 PE=4 SV=1	-	-	-	-	-	-	-	K17586|1|4e-27|127|els:105018341|	GO:0000245//spliceosomal complex assembly	GO:0046872//metal ion binding;GO:0005515//protein binding	GO:0005730//nucleolus
LDTSLEEKTESPVEHSR	N-Term(iTRAQ8plex);K8(iTRAQ8plex)		1	S11	S11(100.0)	A0A2I2U7G6	P180785_451_450_1_2.raw_25970	1	1.32	1.48,1.32,1.07,1.45,1.29,1.05,1.6,1.43,1.16	0.137457	9	0.001123	A0A2I2U7G6	UP	100	0	gi|410964181|ref|XP_003988634.1|	PREDICTED: protein SCAF11 [Felis catus]	80.37	0	sp|Q99590|SCAFB_HUMAN	Protein SCAF11 OS=Homo sapiens GN=SCAF11 PE=1 SV=2	100	0	tr|M3WHP9|M3WHP9_FELCA	Uncharacterized protein OS=Felis catus GN=SCAF11 PE=4 SV=1	-	-	-	-	-	-	-	K17586|1|4e-27|127|els:105018341|	GO:0000245//spliceosomal complex assembly	GO:0046872//metal ion binding;GO:0005515//protein binding	GO:0005730//nucleolus
FHSPSTTWSPNR	N-Term(iTRAQ8plex)		2	S3,S9	S3(100.0),S9(100.0)	A0A2I2U7G6	P180785_451_450_1_4.raw_22091	1	1.32	1.69,1.02,1.38,1.45,0.88,1.18,1.78,1.08,1.45	0.217647	9	0.01309	A0A2I2U7G6	UP	100	0	gi|410964181|ref|XP_003988634.1|	PREDICTED: protein SCAF11 [Felis catus]	80.37	0	sp|Q99590|SCAFB_HUMAN	Protein SCAF11 OS=Homo sapiens GN=SCAF11 PE=1 SV=2	100	0	tr|M3WHP9|M3WHP9_FELCA	Uncharacterized protein OS=Felis catus GN=SCAF11 PE=4 SV=1	-	-	-	-	-	-	-	K17586|1|4e-27|127|els:105018341|	GO:0000245//spliceosomal complex assembly	GO:0046872//metal ion binding;GO:0005515//protein binding	GO:0005730//nucleolus
RESLTSFGNGPLSPGGPSKPGGGAGGSGSSSTSR	N-Term(iTRAQ8plex);K19(iTRAQ8plex)	N9(Deamidated)	1	S3	S3(95.3)	A0A2I2U7Q3	P180785_451_450_1_1.raw_26607	1	0.78	0.64,0.99,0.79,0.61,0.94,0.75,0.61,0.94,0.75	0.178569	9	0.00209	A0A2I2U7Q3	-	99.18	0	gi|664701218|ref|XP_008517343.1|	PREDICTED: inositol 1,4,5-trisphosphate receptor type 1 isoform X4 [Equus przewalskii]	96.48	0	sp|Q14643|ITPR1_HUMAN	Inositol 1,4,5-trisphosphate receptor type 1 OS=Homo sapiens GN=ITPR1 PE=1 SV=3	98.89	0	tr|F1PW86|F1PW86_CANLF	Uncharacterized protein OS=Canis lupus familiaris GN=ITPR1 PE=4 SV=2	-	-	-	-	-	-	-	K04958|1|0.0|5329|ptg:102963245|	GO:0048011//neurotrophin TRK receptor signaling pathway;GO:0030168//platelet activation;GO:0007202//activation of phospholipase C activity;GO:0007204//positive regulation of cytosolic calcium ion concentration;GO:0006816//calcium ion transport;GO:0050882//voluntary musculoskeletal movement;GO:0006112//energy reserve metabolic process;GO:0009791//post-embryonic development;GO:0050796//regulation o…	GO:0005515//protein binding;GO:0035091//phosphatidylinositol binding;GO:0005218//intracellular ligand-gated calcium channel activity;GO:0005220//inositol 1,4,5-trisphosphate-sensitive calcium-release channel activity	GO:0045121//membrane raft;GO:0016529//sarcoplasmic reticulum;GO:0005637//nuclear inner membrane;GO:0005955//calcineurin complex;GO:0031095//platelet dense tubular network membrane;GO:0016021//integral component of membrane;GO:0005789//endoplasmic reticulum membrane;GO:0005730//nucleolus;GO:0014069//postsynaptic density;GO:0031088//platelet dense granule membrane;GO:0005886//plasma membrane
PAQLPIAGETPQSPGVEDAPIAK	N-Term(iTRAQ8plex);K23(iTRAQ8plex)	Q12(Deamidated)	1	S13	S13(100.0);S13(100.0);S13(100.0);S13(100.0)	A0A2I2U7X3	P180785_451_450_1_6.raw_34958;P180785_451_450_1_5.raw_35613;P180785_451_450_1_4.raw_36647;P180785_451_450_1_4.raw_37454	4	1.6	1.35,2.21,1.5,1.19,1.9,1.33,1.33,2.12,1.48	0.22163	9	0.00137	A0A2I2U7X3	UP	100	0	gi|410964384|ref|XP_003988735.1|	PREDICTED: LIM domain and actin-binding protein 1 isoform X1 [Felis catus]	83.27	0	sp|Q9UHB6|LIMA1_HUMAN	LIM domain and actin-binding protein 1 OS=Homo sapiens GN=LIMA1 PE=1 SV=1	99.73	0	tr|M3WBI0|M3WBI0_FELCA	Uncharacterized protein OS=Felis catus GN=LIMA1 PE=4 SV=1	-	-	-	-	-	-	-	K19947|1|4e-14|82.8|aqu:105311991|	GO:0051017//actin filament bundle assembly;GO:0030835//negative regulation of actin filament depolymerization;GO:0031529//ruffle organization	GO:0003785//actin monomer binding;GO:0008270//zinc ion binding;GO:0051015//actin filament binding	GO:0001725//stress fiber;GO:0005925//focal adhesion;GO:0005737//cytoplasm
NESEGTLERPAQLPIAGETPQSPGVEDAPIAK	N-Term(iTRAQ8plex);K32(iTRAQ8plex)	Q12(Deamidated)	1	S22	S22(97.1);S22(97.0);S22(100.0)	A0A2I2U7X3	P180785_451_450_1_1.raw_34872;P180785_451_450_1_4.raw_35372;P180785_451_450_1_3.raw_37413	3	1.23	1.09,1.69,1.1,1.06,1.63,1.07,0.96,1.47,0.96	0.221935	9	0.047	A0A2I2U7X3	UP	100	0	gi|410964384|ref|XP_003988735.1|	PREDICTED: LIM domain and actin-binding protein 1 isoform X1 [Felis catus]	83.27	0	sp|Q9UHB6|LIMA1_HUMAN	LIM domain and actin-binding protein 1 OS=Homo sapiens GN=LIMA1 PE=1 SV=1	99.73	0	tr|M3WBI0|M3WBI0_FELCA	Uncharacterized protein OS=Felis catus GN=LIMA1 PE=4 SV=1	-	-	-	-	-	-	-	K19947|1|4e-14|82.8|aqu:105311991|	GO:0051017//actin filament bundle assembly;GO:0030835//negative regulation of actin filament depolymerization;GO:0031529//ruffle organization	GO:0003785//actin monomer binding;GO:0008270//zinc ion binding;GO:0051015//actin filament binding	GO:0001725//stress fiber;GO:0005925//focal adhesion;GO:0005737//cytoplasm
RISENSYSLDDLEIGPGQLSSSAFNSEK	N-Term(iTRAQ8plex);K28(iTRAQ8plex)	N5(Deamidated)	1	S3	S3(100.0);S3(100.0);S3(100.0)	A0A2I2U7X3	P180785_451_450_1_6.raw_47302;P180785_451_450_1_6.raw_47382;P180785_451_450_1_1.raw_49164	3	2.2	1.78,3.43,1.95,1.49,2.84,1.63,1.64,3.2,1.8	0.320766	9	0.001353	A0A2I2U7X3	UP	100	0	gi|410964384|ref|XP_003988735.1|	PREDICTED: LIM domain and actin-binding protein 1 isoform X1 [Felis catus]	83.27	0	sp|Q9UHB6|LIMA1_HUMAN	LIM domain and actin-binding protein 1 OS=Homo sapiens GN=LIMA1 PE=1 SV=1	99.73	0	tr|M3WBI0|M3WBI0_FELCA	Uncharacterized protein OS=Felis catus GN=LIMA1 PE=4 SV=1	-	-	-	-	-	-	-	K19947|1|4e-14|82.8|aqu:105311991|	GO:0051017//actin filament bundle assembly;GO:0030835//negative regulation of actin filament depolymerization;GO:0031529//ruffle organization	GO:0003785//actin monomer binding;GO:0008270//zinc ion binding;GO:0051015//actin filament binding	GO:0001725//stress fiber;GO:0005925//focal adhesion;GO:0005737//cytoplasm
ASSLSESSPPK	N-Term(iTRAQ8plex);K11(iTRAQ8plex)		1	S3	S3(99.3);S3(96.0)	A0A2I2U7X3	P180785_451_450_1_2.raw_15800;P180785_451_450_1_2.raw_16975	2	2.64	2.23,5.67,3.27,1.35,3.17,1.84,1.41,3.03,1.78	0.484886	9	0.006756	A0A2I2U7X3	UP	100	0	gi|410964384|ref|XP_003988735.1|	PREDICTED: LIM domain and actin-binding protein 1 isoform X1 [Felis catus]	83.27	0	sp|Q9UHB6|LIMA1_HUMAN	LIM domain and actin-binding protein 1 OS=Homo sapiens GN=LIMA1 PE=1 SV=1	99.73	0	tr|M3WBI0|M3WBI0_FELCA	Uncharacterized protein OS=Felis catus GN=LIMA1 PE=4 SV=1	-	-	-	-	-	-	-	K19947|1|4e-14|82.8|aqu:105311991|	GO:0051017//actin filament bundle assembly;GO:0030835//negative regulation of actin filament depolymerization;GO:0031529//ruffle organization	GO:0003785//actin monomer binding;GO:0008270//zinc ion binding;GO:0051015//actin filament binding	GO:0001725//stress fiber;GO:0005925//focal adhesion;GO:0005737//cytoplasm
NESEGTLERPAQLPIAGETPQSPGVEDAPIAK	N-Term(iTRAQ8plex);K32(iTRAQ8plex)	N1(Deamidated)	1	S22	S22(100.0);S22(100.0);S22(99.9);S22(99.9);S22(100.0);S22(99.9)	A0A2I2U7X3	P180785_451_450_1_3.raw_35715;P180785_451_450_1_4.raw_35808;P180785_451_450_1_4.raw_35839;P180785_451_450_1_4.raw_36526;P180785_451_450_1_3.raw_36915;P180785_451_450_1_3.raw_37036	6	1.28	1.12,1.67,1.16,1.18,1.77,1.21,0.97,1.43,0.99	0.21028	9	0.01917	A0A2I2U7X3	UP	100	0	gi|410964384|ref|XP_003988735.1|	PREDICTED: LIM domain and actin-binding protein 1 isoform X1 [Felis catus]	83.27	0	sp|Q9UHB6|LIMA1_HUMAN	LIM domain and actin-binding protein 1 OS=Homo sapiens GN=LIMA1 PE=1 SV=1	99.73	0	tr|M3WBI0|M3WBI0_FELCA	Uncharacterized protein OS=Felis catus GN=LIMA1 PE=4 SV=1	-	-	-	-	-	-	-	K19947|1|4e-14|82.8|aqu:105311991|	GO:0051017//actin filament bundle assembly;GO:0030835//negative regulation of actin filament depolymerization;GO:0031529//ruffle organization	GO:0003785//actin monomer binding;GO:0008270//zinc ion binding;GO:0051015//actin filament binding	GO:0001725//stress fiber;GO:0005925//focal adhesion;GO:0005737//cytoplasm
SASGAEADQEEPVHPR	N-Term(iTRAQ8plex)		1	S1	S1(99.1);S1(100.0)	A0A2I2U7X3	P180785_451_450_1_1.raw_10133;P180785_451_450_1_1.raw_10144	2	1.44	1.84,1.87,2.01,1.17,1.2,1.27,1.18,1.13,1.28	0.233792	9	0.006129	A0A2I2U7X3	UP	100	0	gi|410964384|ref|XP_003988735.1|	PREDICTED: LIM domain and actin-binding protein 1 isoform X1 [Felis catus]	83.27	0	sp|Q9UHB6|LIMA1_HUMAN	LIM domain and actin-binding protein 1 OS=Homo sapiens GN=LIMA1 PE=1 SV=1	99.73	0	tr|M3WBI0|M3WBI0_FELCA	Uncharacterized protein OS=Felis catus GN=LIMA1 PE=4 SV=1	-	-	-	-	-	-	-	K19947|1|4e-14|82.8|aqu:105311991|	GO:0051017//actin filament bundle assembly;GO:0030835//negative regulation of actin filament depolymerization;GO:0031529//ruffle organization	GO:0003785//actin monomer binding;GO:0008270//zinc ion binding;GO:0051015//actin filament binding	GO:0001725//stress fiber;GO:0005925//focal adhesion;GO:0005737//cytoplasm
STNWSSFAESTSPKEFTTQHQK	N-Term(iTRAQ8plex);K14(iTRAQ8plex);K22(iTRAQ8plex)	N3(Deamidated);Q19(Deamidated)	1	S6	S6(96.9)	A0A2I2U7X3	P180785_451_450_1_1.raw_33321	1	1.95	1.68,2.03,1.86,1.7,2.05,1.88,1.92,2.32,2.13	0.0988196	9	6.71e-07	A0A2I2U7X3	UP	100	0	gi|410964384|ref|XP_003988735.1|	PREDICTED: LIM domain and actin-binding protein 1 isoform X1 [Felis catus]	83.27	0	sp|Q9UHB6|LIMA1_HUMAN	LIM domain and actin-binding protein 1 OS=Homo sapiens GN=LIMA1 PE=1 SV=1	99.73	0	tr|M3WBI0|M3WBI0_FELCA	Uncharacterized protein OS=Felis catus GN=LIMA1 PE=4 SV=1	-	-	-	-	-	-	-	K19947|1|4e-14|82.8|aqu:105311991|	GO:0051017//actin filament bundle assembly;GO:0030835//negative regulation of actin filament depolymerization;GO:0031529//ruffle organization	GO:0003785//actin monomer binding;GO:0008270//zinc ion binding;GO:0051015//actin filament binding	GO:0001725//stress fiber;GO:0005925//focal adhesion;GO:0005737//cytoplasm
RISENSYSLDDLEIGPGQLSSSAFNSEK	N-Term(iTRAQ8plex);K28(iTRAQ8plex)	N5(Deamidated);Q18(Deamidated);N25(Deamidated)	1	S3	S3(95.6);S3(100.0);S3(99.9)	A0A2I2U7X3	P180785_451_450_1_6.raw_47026;P180785_451_450_1_5.raw_48418;P180785_451_450_1_1.raw_49258	3	1.31	1.21,1.58,1.5,1.14,1.49,1.4,0.99,1.28,1.23	0.138552	9	0.001239	A0A2I2U7X3	UP	100	0	gi|410964384|ref|XP_003988735.1|	PREDICTED: LIM domain and actin-binding protein 1 isoform X1 [Felis catus]	83.27	0	sp|Q9UHB6|LIMA1_HUMAN	LIM domain and actin-binding protein 1 OS=Homo sapiens GN=LIMA1 PE=1 SV=1	99.73	0	tr|M3WBI0|M3WBI0_FELCA	Uncharacterized protein OS=Felis catus GN=LIMA1 PE=4 SV=1	-	-	-	-	-	-	-	K19947|1|4e-14|82.8|aqu:105311991|	GO:0051017//actin filament bundle assembly;GO:0030835//negative regulation of actin filament depolymerization;GO:0031529//ruffle organization	GO:0003785//actin monomer binding;GO:0008270//zinc ion binding;GO:0051015//actin filament binding	GO:0001725//stress fiber;GO:0005925//focal adhesion;GO:0005737//cytoplasm
SASGAEADQEEPVHPRPR	N-Term(iTRAQ8plex)		1	S1	S1(100.0);S1(100.0)	A0A2I2U7X3	P180785_451_450_1_2.raw_10217;P180785_451_450_1_2.raw_10323	2	1.31	1.82,0.96,1.9,1.56,0.82,1.62,1.21,0.64,1.25	0.321316	9	0.07141	A0A2I2U7X3	UP	100	0	gi|410964384|ref|XP_003988735.1|	PREDICTED: LIM domain and actin-binding protein 1 isoform X1 [Felis catus]	83.27	0	sp|Q9UHB6|LIMA1_HUMAN	LIM domain and actin-binding protein 1 OS=Homo sapiens GN=LIMA1 PE=1 SV=1	99.73	0	tr|M3WBI0|M3WBI0_FELCA	Uncharacterized protein OS=Felis catus GN=LIMA1 PE=4 SV=1	-	-	-	-	-	-	-	K19947|1|4e-14|82.8|aqu:105311991|	GO:0051017//actin filament bundle assembly;GO:0030835//negative regulation of actin filament depolymerization;GO:0031529//ruffle organization	GO:0003785//actin monomer binding;GO:0008270//zinc ion binding;GO:0051015//actin filament binding	GO:0001725//stress fiber;GO:0005925//focal adhesion;GO:0005737//cytoplasm
RISENSYSLDDLEIGPGQLSSSAFNSEK	N-Term(iTRAQ8plex);K28(iTRAQ8plex)		1	S3	S3(93.2);S3(100.0);S3(100.0)	A0A2I2U7X3	P180785_451_450_1_1.raw_48565;P180785_451_450_1_1.raw_48822;P180785_451_450_1_1.raw_48911	3	3.81	3.76,5.31,3.65,2.96,4.15,2.87,3.42,4.81,3.32	0.203389	9	7.045e-06	A0A2I2U7X3	UP	100	0	gi|410964384|ref|XP_003988735.1|	PREDICTED: LIM domain and actin-binding protein 1 isoform X1 [Felis catus]	83.27	0	sp|Q9UHB6|LIMA1_HUMAN	LIM domain and actin-binding protein 1 OS=Homo sapiens GN=LIMA1 PE=1 SV=1	99.73	0	tr|M3WBI0|M3WBI0_FELCA	Uncharacterized protein OS=Felis catus GN=LIMA1 PE=4 SV=1	-	-	-	-	-	-	-	K19947|1|4e-14|82.8|aqu:105311991|	GO:0051017//actin filament bundle assembly;GO:0030835//negative regulation of actin filament depolymerization;GO:0031529//ruffle organization	GO:0003785//actin monomer binding;GO:0008270//zinc ion binding;GO:0051015//actin filament binding	GO:0001725//stress fiber;GO:0005925//focal adhesion;GO:0005737//cytoplasm
RISENSYSLDDLEIGPGQLSSSAFNSEK	N-Term(iTRAQ8plex);K28(iTRAQ8plex)	N5(Deamidated);Q18(Deamidated);N25(Deamidated)	1	S8	S8(92.9)	A0A2I2U7X3	P180785_451_450_1_6.raw_46861	1	0.98	0.83,0.86,0.99,1.08,1.12,1.29,0.82,0.85,0.97	0.154287	9	0.703	A0A2I2U7X3	UP	100	0	gi|410964384|ref|XP_003988735.1|	PREDICTED: LIM domain and actin-binding protein 1 isoform X1 [Felis catus]	83.27	0	sp|Q9UHB6|LIMA1_HUMAN	LIM domain and actin-binding protein 1 OS=Homo sapiens GN=LIMA1 PE=1 SV=1	99.73	0	tr|M3WBI0|M3WBI0_FELCA	Uncharacterized protein OS=Felis catus GN=LIMA1 PE=4 SV=1	-	-	-	-	-	-	-	K19947|1|4e-14|82.8|aqu:105311991|	GO:0051017//actin filament bundle assembly;GO:0030835//negative regulation of actin filament depolymerization;GO:0031529//ruffle organization	GO:0003785//actin monomer binding;GO:0008270//zinc ion binding;GO:0051015//actin filament binding	GO:0001725//stress fiber;GO:0005925//focal adhesion;GO:0005737//cytoplasm
RISENSYSLDDLEIGPGQLSSSAFNSEK	N-Term(iTRAQ8plex);K28(iTRAQ8plex)	N25(Deamidated)	1	S3	S3(94.4);S3(94.9)	A0A2I2U7X3	P180785_451_450_1_6.raw_47738;P180785_451_450_1_1.raw_49339	2	1.73	1.65,2.44,1.84,1.37,2.03,1.53,1.32,1.94,1.49	0.197101	9	0.000297	A0A2I2U7X3	UP	100	0	gi|410964384|ref|XP_003988735.1|	PREDICTED: LIM domain and actin-binding protein 1 isoform X1 [Felis catus]	83.27	0	sp|Q9UHB6|LIMA1_HUMAN	LIM domain and actin-binding protein 1 OS=Homo sapiens GN=LIMA1 PE=1 SV=1	99.73	0	tr|M3WBI0|M3WBI0_FELCA	Uncharacterized protein OS=Felis catus GN=LIMA1 PE=4 SV=1	-	-	-	-	-	-	-	K19947|1|4e-14|82.8|aqu:105311991|	GO:0051017//actin filament bundle assembly;GO:0030835//negative regulation of actin filament depolymerization;GO:0031529//ruffle organization	GO:0003785//actin monomer binding;GO:0008270//zinc ion binding;GO:0051015//actin filament binding	GO:0001725//stress fiber;GO:0005925//focal adhesion;GO:0005737//cytoplasm
RISENSYSLDDLEIGPGQLSSSAFNSEK	N-Term(iTRAQ8plex);K28(iTRAQ8plex)	N5(Deamidated);N25(Deamidated)	1	S3	S3(92.2)	A0A2I2U7X3	P180785_451_450_1_5.raw_48336	1	1.04	1.27,0.99,1.24,1.16,0.9,1.13,0.97,0.76,0.95	0.153177	9	0.4866	A0A2I2U7X3	UP	100	0	gi|410964384|ref|XP_003988735.1|	PREDICTED: LIM domain and actin-binding protein 1 isoform X1 [Felis catus]	83.27	0	sp|Q9UHB6|LIMA1_HUMAN	LIM domain and actin-binding protein 1 OS=Homo sapiens GN=LIMA1 PE=1 SV=1	99.73	0	tr|M3WBI0|M3WBI0_FELCA	Uncharacterized protein OS=Felis catus GN=LIMA1 PE=4 SV=1	-	-	-	-	-	-	-	K19947|1|4e-14|82.8|aqu:105311991|	GO:0051017//actin filament bundle assembly;GO:0030835//negative regulation of actin filament depolymerization;GO:0031529//ruffle organization	GO:0003785//actin monomer binding;GO:0008270//zinc ion binding;GO:0051015//actin filament binding	GO:0001725//stress fiber;GO:0005925//focal adhesion;GO:0005737//cytoplasm
STNWSSFAESTSPKEFTTQHQK	N-Term(iTRAQ8plex);K14(iTRAQ8plex);K22(iTRAQ8plex)	Q19(Deamidated)	1	S10	S10(96.4)	A0A2I2U7X3	P180785_451_450_1_1.raw_32279	1	4.5	2.62,8.32,3.17,2.31,7.32,2.79,2.6,8.26,3.15	0.549495	9	0.003924	A0A2I2U7X3	UP	100	0	gi|410964384|ref|XP_003988735.1|	PREDICTED: LIM domain and actin-binding protein 1 isoform X1 [Felis catus]	83.27	0	sp|Q9UHB6|LIMA1_HUMAN	LIM domain and actin-binding protein 1 OS=Homo sapiens GN=LIMA1 PE=1 SV=1	99.73	0	tr|M3WBI0|M3WBI0_FELCA	Uncharacterized protein OS=Felis catus GN=LIMA1 PE=4 SV=1	-	-	-	-	-	-	-	K19947|1|4e-14|82.8|aqu:105311991|	GO:0051017//actin filament bundle assembly;GO:0030835//negative regulation of actin filament depolymerization;GO:0031529//ruffle organization	GO:0003785//actin monomer binding;GO:0008270//zinc ion binding;GO:0051015//actin filament binding	GO:0001725//stress fiber;GO:0005925//focal adhesion;GO:0005737//cytoplasm
NESEGTLERPAQLPIAGETPQSPGVEDAPIAK	N-Term(iTRAQ8plex);K32(iTRAQ8plex)	Q12(Deamidated);Q21(Deamidated)	1	S22	S22(99.9);S22(95.7);S22(100.0);S22(100.0);S22(100.0);S22(100.0);S22(99.9)	A0A2I2U7X3	P180785_451_450_1_4.raw_34553;P180785_451_450_1_4.raw_34577;P180785_451_450_1_4.raw_34608;P180785_451_450_1_5.raw_35081;P180785_451_450_1_3.raw_36567;P180785_451_450_1_3.raw_36667;P180785_451_450_1_3.raw_36686	7	1.14	1,1.46,1.09,1.03,1.53,1.13,0.87,1.24,0.94	0.187044	9	0.09456	A0A2I2U7X3	UP	100	0	gi|410964384|ref|XP_003988735.1|	PREDICTED: LIM domain and actin-binding protein 1 isoform X1 [Felis catus]	83.27	0	sp|Q9UHB6|LIMA1_HUMAN	LIM domain and actin-binding protein 1 OS=Homo sapiens GN=LIMA1 PE=1 SV=1	99.73	0	tr|M3WBI0|M3WBI0_FELCA	Uncharacterized protein OS=Felis catus GN=LIMA1 PE=4 SV=1	-	-	-	-	-	-	-	K19947|1|4e-14|82.8|aqu:105311991|	GO:0051017//actin filament bundle assembly;GO:0030835//negative regulation of actin filament depolymerization;GO:0031529//ruffle organization	GO:0003785//actin monomer binding;GO:0008270//zinc ion binding;GO:0051015//actin filament binding	GO:0001725//stress fiber;GO:0005925//focal adhesion;GO:0005737//cytoplasm
NESEGTLERPAQLPIAGETPQSPGVEDAPIAK	N-Term(iTRAQ8plex);K32(iTRAQ8plex)	Q21(Deamidated)	1	S22	S22(100.0);S22(97.5);S22(99.9);S22(100.0);S22(98.2);S22(96.6);S22(100.0)	A0A2I2U7X3	P180785_451_450_1_6.raw_33060;P180785_451_450_1_5.raw_33752;P180785_451_450_1_1.raw_34825;P180785_451_450_1_1.raw_34997;P180785_451_450_1_3.raw_35769;P180785_451_450_1_3.raw_35881;P180785_451_450_1_3.raw_36246	7	1.15	1.08,1.38,1.12,1.11,1.42,1.15,0.93,1.19,0.97	0.134588	9	0.02539	A0A2I2U7X3	UP	100	0	gi|410964384|ref|XP_003988735.1|	PREDICTED: LIM domain and actin-binding protein 1 isoform X1 [Felis catus]	83.27	0	sp|Q9UHB6|LIMA1_HUMAN	LIM domain and actin-binding protein 1 OS=Homo sapiens GN=LIMA1 PE=1 SV=1	99.73	0	tr|M3WBI0|M3WBI0_FELCA	Uncharacterized protein OS=Felis catus GN=LIMA1 PE=4 SV=1	-	-	-	-	-	-	-	K19947|1|4e-14|82.8|aqu:105311991|	GO:0051017//actin filament bundle assembly;GO:0030835//negative regulation of actin filament depolymerization;GO:0031529//ruffle organization	GO:0003785//actin monomer binding;GO:0008270//zinc ion binding;GO:0051015//actin filament binding	GO:0001725//stress fiber;GO:0005925//focal adhesion;GO:0005737//cytoplasm
STNWSSFAESTSPKEFTTQHQK	N-Term(iTRAQ8plex);K14(iTRAQ8plex);K22(iTRAQ8plex)		1	S6	S6(89.5)	A0A2I2U7X3	P180785_451_450_1_1.raw_31799	1	3.55	3.18,3.68,3.51,3.11,3.6,3.44,3.51,4.06,3.87	0.0800732	9	6.228e-09	A0A2I2U7X3	UP	100	0	gi|410964384|ref|XP_003988735.1|	PREDICTED: LIM domain and actin-binding protein 1 isoform X1 [Felis catus]	83.27	0	sp|Q9UHB6|LIMA1_HUMAN	LIM domain and actin-binding protein 1 OS=Homo sapiens GN=LIMA1 PE=1 SV=1	99.73	0	tr|M3WBI0|M3WBI0_FELCA	Uncharacterized protein OS=Felis catus GN=LIMA1 PE=4 SV=1	-	-	-	-	-	-	-	K19947|1|4e-14|82.8|aqu:105311991|	GO:0051017//actin filament bundle assembly;GO:0030835//negative regulation of actin filament depolymerization;GO:0031529//ruffle organization	GO:0003785//actin monomer binding;GO:0008270//zinc ion binding;GO:0051015//actin filament binding	GO:0001725//stress fiber;GO:0005925//focal adhesion;GO:0005737//cytoplasm
PAQLPIAGETPQSPGVEDAPIAK	N-Term(iTRAQ8plex);K23(iTRAQ8plex)		1	S13	S13(98.4);S13(100.0);S13(100.0);S13(100.0);S13(100.0);S13(98.5);S13(100.0);S13(100.0);S13(100.0)	A0A2I2U7X3	P180785_451_450_1_6.raw_34939;P180785_451_450_1_5.raw_35591;P180785_451_450_1_5.raw_35730;P180785_451_450_1_5.raw_35951;P180785_451_450_1_5.raw_35971;P180785_451_450_1_4.raw_36411;P180785_451_450_1_4.raw_36464;P180785_451_450_1_4.raw_36757;P180785_451_450_1_4.raw_36817	9	1.78	1.23,3.39,1.54,1.1,2.93,1.37,0.95,2.39,1.15	0.471495	9	0.02994	A0A2I2U7X3	UP	100	0	gi|410964384|ref|XP_003988735.1|	PREDICTED: LIM domain and actin-binding protein 1 isoform X1 [Felis catus]	83.27	0	sp|Q9UHB6|LIMA1_HUMAN	LIM domain and actin-binding protein 1 OS=Homo sapiens GN=LIMA1 PE=1 SV=1	99.73	0	tr|M3WBI0|M3WBI0_FELCA	Uncharacterized protein OS=Felis catus GN=LIMA1 PE=4 SV=1	-	-	-	-	-	-	-	K19947|1|4e-14|82.8|aqu:105311991|	GO:0051017//actin filament bundle assembly;GO:0030835//negative regulation of actin filament depolymerization;GO:0031529//ruffle organization	GO:0003785//actin monomer binding;GO:0008270//zinc ion binding;GO:0051015//actin filament binding	GO:0001725//stress fiber;GO:0005925//focal adhesion;GO:0005737//cytoplasm
LGSPSEALNR	N-Term(iTRAQ8plex)	N9(Deamidated)	1	S3	S3(99.1)	A0A2I2U7X3	P180785_451_450_1_2.raw_25982	1	2.13	2.21,2.98,2.14,2,2.69,1.93,1.56,2.11,1.51	0.210925	9	0.0001019	A0A2I2U7X3	UP	100	0	gi|410964384|ref|XP_003988735.1|	PREDICTED: LIM domain and actin-binding protein 1 isoform X1 [Felis catus]	83.27	0	sp|Q9UHB6|LIMA1_HUMAN	LIM domain and actin-binding protein 1 OS=Homo sapiens GN=LIMA1 PE=1 SV=1	99.73	0	tr|M3WBI0|M3WBI0_FELCA	Uncharacterized protein OS=Felis catus GN=LIMA1 PE=4 SV=1	-	-	-	-	-	-	-	K19947|1|4e-14|82.8|aqu:105311991|	GO:0051017//actin filament bundle assembly;GO:0030835//negative regulation of actin filament depolymerization;GO:0031529//ruffle organization	GO:0003785//actin monomer binding;GO:0008270//zinc ion binding;GO:0051015//actin filament binding	GO:0001725//stress fiber;GO:0005925//focal adhesion;GO:0005737//cytoplasm
STNWSSFAESTSPK	N-Term(iTRAQ8plex);K14(iTRAQ8plex)	N3(Deamidated)	1	S12	S12(97.9);S12(100.0);S12(100.0)	A0A2I2U7X3	P180785_451_450_1_5.raw_31121;P180785_451_450_1_5.raw_31471;P180785_451_450_1_4.raw_32074	3	1.28	1.68,1.03,1.42,1.55,0.94,1.3,1.47,0.9,1.24	0.203729	9	0.01591	A0A2I2U7X3	UP	100	0	gi|410964384|ref|XP_003988735.1|	PREDICTED: LIM domain and actin-binding protein 1 isoform X1 [Felis catus]	83.27	0	sp|Q9UHB6|LIMA1_HUMAN	LIM domain and actin-binding protein 1 OS=Homo sapiens GN=LIMA1 PE=1 SV=1	99.73	0	tr|M3WBI0|M3WBI0_FELCA	Uncharacterized protein OS=Felis catus GN=LIMA1 PE=4 SV=1	-	-	-	-	-	-	-	K19947|1|4e-14|82.8|aqu:105311991|	GO:0051017//actin filament bundle assembly;GO:0030835//negative regulation of actin filament depolymerization;GO:0031529//ruffle organization	GO:0003785//actin monomer binding;GO:0008270//zinc ion binding;GO:0051015//actin filament binding	GO:0001725//stress fiber;GO:0005925//focal adhesion;GO:0005737//cytoplasm
LGSPSEALNR	N-Term(iTRAQ8plex)		1	S3	S3(100.0);S3(100.0);S3(99.0)	A0A2I2U7X3	P180785_451_450_1_3.raw_22644;P180785_451_450_1_3.raw_22991;P180785_451_450_1_2.raw_24039	3	2.62	3.42,3.43,2.49,2.86,2.9,2.17,2.35,2.24,1.71	0.209023	9	3.164e-05	A0A2I2U7X3	UP	100	0	gi|410964384|ref|XP_003988735.1|	PREDICTED: LIM domain and actin-binding protein 1 isoform X1 [Felis catus]	83.27	0	sp|Q9UHB6|LIMA1_HUMAN	LIM domain and actin-binding protein 1 OS=Homo sapiens GN=LIMA1 PE=1 SV=1	99.73	0	tr|M3WBI0|M3WBI0_FELCA	Uncharacterized protein OS=Felis catus GN=LIMA1 PE=4 SV=1	-	-	-	-	-	-	-	K19947|1|4e-14|82.8|aqu:105311991|	GO:0051017//actin filament bundle assembly;GO:0030835//negative regulation of actin filament depolymerization;GO:0031529//ruffle organization	GO:0003785//actin monomer binding;GO:0008270//zinc ion binding;GO:0051015//actin filament binding	GO:0001725//stress fiber;GO:0005925//focal adhesion;GO:0005737//cytoplasm
NESEGTLERPAQLPIAGETPQSPGVEDAPIAK	N-Term(iTRAQ8plex);K32(iTRAQ8plex)	N1(Deamidated);Q12(Deamidated);Q21(Deamidated)	1	S22	S22(99.9);S22(99.9);S22(99.9);S22(100.0);S22(96.3);S22(100.0);S22(100.0);S22(99.9)	A0A2I2U7X3	P180785_451_450_1_5.raw_34610;P180785_451_450_1_5.raw_35134;P180785_451_450_1_4.raw_35283;P180785_451_450_1_4.raw_35460;P180785_451_450_1_4.raw_35491;P180785_451_450_1_4.raw_35809;P180785_451_450_1_4.raw_36187;P180785_451_450_1_3.raw_37629	8	1.46	1.08,2.31,1.26,1.09,2.22,1.25,0.92,1.91,1.06	0.348771	9	0.03481	A0A2I2U7X3	UP	100	0	gi|410964384|ref|XP_003988735.1|	PREDICTED: LIM domain and actin-binding protein 1 isoform X1 [Felis catus]	83.27	0	sp|Q9UHB6|LIMA1_HUMAN	LIM domain and actin-binding protein 1 OS=Homo sapiens GN=LIMA1 PE=1 SV=1	99.73	0	tr|M3WBI0|M3WBI0_FELCA	Uncharacterized protein OS=Felis catus GN=LIMA1 PE=4 SV=1	-	-	-	-	-	-	-	K19947|1|4e-14|82.8|aqu:105311991|	GO:0051017//actin filament bundle assembly;GO:0030835//negative regulation of actin filament depolymerization;GO:0031529//ruffle organization	GO:0003785//actin monomer binding;GO:0008270//zinc ion binding;GO:0051015//actin filament binding	GO:0001725//stress fiber;GO:0005925//focal adhesion;GO:0005737//cytoplasm
RISENSYSLDDLEIGPGQLSSSAFNSEK	N-Term(iTRAQ8plex);K28(iTRAQ8plex)	N5(Deamidated);Q18(Deamidated)	1	S3	S3(93.8)	A0A2I2U7X3	P180785_451_450_1_2.raw_51251	1	1.36	1.8,1.39,1.2,1.46,1.12,0.97,1.75,1.35,1.17	0.194709	9	0.005098	A0A2I2U7X3	UP	100	0	gi|410964384|ref|XP_003988735.1|	PREDICTED: LIM domain and actin-binding protein 1 isoform X1 [Felis catus]	83.27	0	sp|Q9UHB6|LIMA1_HUMAN	LIM domain and actin-binding protein 1 OS=Homo sapiens GN=LIMA1 PE=1 SV=1	99.73	0	tr|M3WBI0|M3WBI0_FELCA	Uncharacterized protein OS=Felis catus GN=LIMA1 PE=4 SV=1	-	-	-	-	-	-	-	K19947|1|4e-14|82.8|aqu:105311991|	GO:0051017//actin filament bundle assembly;GO:0030835//negative regulation of actin filament depolymerization;GO:0031529//ruffle organization	GO:0003785//actin monomer binding;GO:0008270//zinc ion binding;GO:0051015//actin filament binding	GO:0001725//stress fiber;GO:0005925//focal adhesion;GO:0005737//cytoplasm
NESEGTLERPAQLPIAGETPQSPGVEDAPIAK	N-Term(iTRAQ8plex);K32(iTRAQ8plex)	N1(Deamidated);Q12(Deamidated)	1	S22	S22(97.0)	A0A2I2U7X3	P180785_451_450_1_4.raw_35811	1	1.12	1.07,1.51,1.06,0.96,1.35,0.95,0.94,1.33,0.94	0.181567	9	0.1255	A0A2I2U7X3	UP	100	0	gi|410964384|ref|XP_003988735.1|	PREDICTED: LIM domain and actin-binding protein 1 isoform X1 [Felis catus]	83.27	0	sp|Q9UHB6|LIMA1_HUMAN	LIM domain and actin-binding protein 1 OS=Homo sapiens GN=LIMA1 PE=1 SV=1	99.73	0	tr|M3WBI0|M3WBI0_FELCA	Uncharacterized protein OS=Felis catus GN=LIMA1 PE=4 SV=1	-	-	-	-	-	-	-	K19947|1|4e-14|82.8|aqu:105311991|	GO:0051017//actin filament bundle assembly;GO:0030835//negative regulation of actin filament depolymerization;GO:0031529//ruffle organization	GO:0003785//actin monomer binding;GO:0008270//zinc ion binding;GO:0051015//actin filament binding	GO:0001725//stress fiber;GO:0005925//focal adhesion;GO:0005737//cytoplasm
NESEGTLERPAQLPIAGETPQSPGVEDAPIAK	N-Term(iTRAQ8plex);K32(iTRAQ8plex)	N1(Deamidated);Q21(Deamidated)	1	S22	S22(100.0);S22(100.0);S22(99.9)	A0A2I2U7X3	P180785_451_450_1_4.raw_34935;P180785_451_450_1_5.raw_34961;P180785_451_450_1_5.raw_35321	3	3.64	1.01,8.57,1.34,1.15,10,1.52,0.88,7.15,1.15	0.976571	9	0.06885	A0A2I2U7X3	UP	100	0	gi|410964384|ref|XP_003988735.1|	PREDICTED: LIM domain and actin-binding protein 1 isoform X1 [Felis catus]	83.27	0	sp|Q9UHB6|LIMA1_HUMAN	LIM domain and actin-binding protein 1 OS=Homo sapiens GN=LIMA1 PE=1 SV=1	99.73	0	tr|M3WBI0|M3WBI0_FELCA	Uncharacterized protein OS=Felis catus GN=LIMA1 PE=4 SV=1	-	-	-	-	-	-	-	K19947|1|4e-14|82.8|aqu:105311991|	GO:0051017//actin filament bundle assembly;GO:0030835//negative regulation of actin filament depolymerization;GO:0031529//ruffle organization	GO:0003785//actin monomer binding;GO:0008270//zinc ion binding;GO:0051015//actin filament binding	GO:0001725//stress fiber;GO:0005925//focal adhesion;GO:0005737//cytoplasm
STNWSSFAESTSPK	N-Term(iTRAQ8plex);K14(iTRAQ8plex)		1	S12	S12(100.0);S12(100.0);S12(100.0);S12(100.0);S12(100.0)	A0A2I2U7X3	P180785_451_450_1_6.raw_28050;P180785_451_450_1_6.raw_28393;P180785_451_450_1_5.raw_28924;P180785_451_450_1_5.raw_29271;P180785_451_450_1_1.raw_29980	5	1.61	1.95,1.52,1.68,1.67,1.3,1.47,1.83,1.43,1.62	0.118875	9	1.863e-05	A0A2I2U7X3	UP	100	0	gi|410964384|ref|XP_003988735.1|	PREDICTED: LIM domain and actin-binding protein 1 isoform X1 [Felis catus]	83.27	0	sp|Q9UHB6|LIMA1_HUMAN	LIM domain and actin-binding protein 1 OS=Homo sapiens GN=LIMA1 PE=1 SV=1	99.73	0	tr|M3WBI0|M3WBI0_FELCA	Uncharacterized protein OS=Felis catus GN=LIMA1 PE=4 SV=1	-	-	-	-	-	-	-	K19947|1|4e-14|82.8|aqu:105311991|	GO:0051017//actin filament bundle assembly;GO:0030835//negative regulation of actin filament depolymerization;GO:0031529//ruffle organization	GO:0003785//actin monomer binding;GO:0008270//zinc ion binding;GO:0051015//actin filament binding	GO:0001725//stress fiber;GO:0005925//focal adhesion;GO:0005737//cytoplasm
ASSLSESSPPK	N-Term(iTRAQ8plex);K11(iTRAQ8plex)		1	S7	S7(98.0)	A0A2I2U7X3	P180785_451_450_1_3.raw_15968	1	1.15	1.44,1.19,1.11,1.13,0.93,0.87,1.42,1.17,1.09	0.156468	9	0.04612	A0A2I2U7X3	UP	100	0	gi|410964384|ref|XP_003988735.1|	PREDICTED: LIM domain and actin-binding protein 1 isoform X1 [Felis catus]	83.27	0	sp|Q9UHB6|LIMA1_HUMAN	LIM domain and actin-binding protein 1 OS=Homo sapiens GN=LIMA1 PE=1 SV=1	99.73	0	tr|M3WBI0|M3WBI0_FELCA	Uncharacterized protein OS=Felis catus GN=LIMA1 PE=4 SV=1	-	-	-	-	-	-	-	K19947|1|4e-14|82.8|aqu:105311991|	GO:0051017//actin filament bundle assembly;GO:0030835//negative regulation of actin filament depolymerization;GO:0031529//ruffle organization	GO:0003785//actin monomer binding;GO:0008270//zinc ion binding;GO:0051015//actin filament binding	GO:0001725//stress fiber;GO:0005925//focal adhesion;GO:0005737//cytoplasm
NLKEQSPLEPK	N-Term(iTRAQ8plex);K3(iTRAQ8plex);K11(iTRAQ8plex)		1	S6	S6(100.0)	A0A2I2U7X3	P180785_451_450_1_4.raw_17350	1	1.51	1.72,1.24,1.54,1.97,1.42,1.75,1.52,1.1,1.36	0.168585	9	0.0004591	A0A2I2U7X3	UP	100	0	gi|410964384|ref|XP_003988735.1|	PREDICTED: LIM domain and actin-binding protein 1 isoform X1 [Felis catus]	83.27	0	sp|Q9UHB6|LIMA1_HUMAN	LIM domain and actin-binding protein 1 OS=Homo sapiens GN=LIMA1 PE=1 SV=1	99.73	0	tr|M3WBI0|M3WBI0_FELCA	Uncharacterized protein OS=Felis catus GN=LIMA1 PE=4 SV=1	-	-	-	-	-	-	-	K19947|1|4e-14|82.8|aqu:105311991|	GO:0051017//actin filament bundle assembly;GO:0030835//negative regulation of actin filament depolymerization;GO:0031529//ruffle organization	GO:0003785//actin monomer binding;GO:0008270//zinc ion binding;GO:0051015//actin filament binding	GO:0001725//stress fiber;GO:0005925//focal adhesion;GO:0005737//cytoplasm
NESEGTLERPAQLPIAGETPQSPGVEDAPIAK	N-Term(iTRAQ8plex);K32(iTRAQ8plex)		1	S22	S22(100.0);S22(96.4);S22(100.0);S22(100.0);S22(100.0);S22(100.0);S22(100.0);S22(100.0)	A0A2I2U7X3	P180785_451_450_1_6.raw_33400;P180785_451_450_1_5.raw_34120;P180785_451_450_1_4.raw_34589;P180785_451_450_1_4.raw_34631;P180785_451_450_1_4.raw_34936;P180785_451_450_1_4.raw_35459;P180785_451_450_1_4.raw_36150;P180785_451_450_1_3.raw_37270	8	2.03	1.23,3.81,1.42,1.24,3.99,1.46,0.98,2.99,1.16	0.562604	9	0.03406	A0A2I2U7X3	UP	100	0	gi|410964384|ref|XP_003988735.1|	PREDICTED: LIM domain and actin-binding protein 1 isoform X1 [Felis catus]	83.27	0	sp|Q9UHB6|LIMA1_HUMAN	LIM domain and actin-binding protein 1 OS=Homo sapiens GN=LIMA1 PE=1 SV=1	99.73	0	tr|M3WBI0|M3WBI0_FELCA	Uncharacterized protein OS=Felis catus GN=LIMA1 PE=4 SV=1	-	-	-	-	-	-	-	K19947|1|4e-14|82.8|aqu:105311991|	GO:0051017//actin filament bundle assembly;GO:0030835//negative regulation of actin filament depolymerization;GO:0031529//ruffle organization	GO:0003785//actin monomer binding;GO:0008270//zinc ion binding;GO:0051015//actin filament binding	GO:0001725//stress fiber;GO:0005925//focal adhesion;GO:0005737//cytoplasm
PAQLPIAGETPQSPGVEDAPIAK	N-Term(iTRAQ8plex);K23(iTRAQ8plex)	Q3(Deamidated);Q12(Deamidated)	1	S13	S13(100.0);S13(100.0);S13(99.9)	A0A2I2U7X3	P180785_451_450_1_5.raw_35700;P180785_451_450_1_4.raw_37562;P180785_451_450_1_4.raw_37675	3	1.48	0.94,2.71,1.28,0.9,2.52,1.22,0.78,1.96,1.04	0.462943	9	0.08166	A0A2I2U7X3	UP	100	0	gi|410964384|ref|XP_003988735.1|	PREDICTED: LIM domain and actin-binding protein 1 isoform X1 [Felis catus]	83.27	0	sp|Q9UHB6|LIMA1_HUMAN	LIM domain and actin-binding protein 1 OS=Homo sapiens GN=LIMA1 PE=1 SV=1	99.73	0	tr|M3WBI0|M3WBI0_FELCA	Uncharacterized protein OS=Felis catus GN=LIMA1 PE=4 SV=1	-	-	-	-	-	-	-	K19947|1|4e-14|82.8|aqu:105311991|	GO:0051017//actin filament bundle assembly;GO:0030835//negative regulation of actin filament depolymerization;GO:0031529//ruffle organization	GO:0003785//actin monomer binding;GO:0008270//zinc ion binding;GO:0051015//actin filament binding	GO:0001725//stress fiber;GO:0005925//focal adhesion;GO:0005737//cytoplasm
IEDVGSDEEDDSGK	N-Term(iTRAQ8plex);K14(iTRAQ8plex)		1	S6	S6(100.0);S6(100.0);S6(99.0);S6(100.0);S6(100.0);S6(100.0);S6(100.0);S6(100.0);S6(100.0);S6(100.0);S6(100.0);S6(100.0);S6(100.0);S6(100.0);S6(100.0);S6(100.0);S6(100.0);S6(100.0);S6(100.0)	A0A2I2U7X4;M3WC29	P180785_451_450_1_1.raw_18717;P180785_451_450_1_1.raw_18940;P180785_451_450_1_6.raw_18976;P180785_451_450_1_1.raw_19072;P180785_451_450_1_1.raw_19419;P180785_451_450_1_1.raw_19560;P180785_451_450_1_5.raw_19773;P180785_451_450_1_1.raw_20198;P180785_451_450_1_1.raw_20532;P180785_451_450_1_1.raw_20552;P180785_451_450_1_1.raw_20556;P180785_451_450_1_4.raw_20720;P180785_451_450_1_1.raw_20887;P180785_4…	19	85.17	1.53,298.47,3.61,1.21,204.01,2.7,1.31,250.57,3.11	1.40156	9	0.08122	A0A2I2U7X4	UP	94.66	0	gi|90075818|dbj|BAE87589.1|	unnamed protein product [Macaca fascicularis]	86.62	0	sp|O57521|HS90B_DANRE	Heat shock protein HSP 90-beta OS=Danio rerio GN=hsp90ab1 PE=1 SV=2	94.66	0	tr|I7G8C1|I7G8C1_MACFA	Macaca fascicularis brain cDNA clone: QmoA-11275, similar to human heat shock 90kDa protein 1, beta (HSPCB), mRNA, RefSeq: NM_007355.2 OS=Macaca fascicularis PE=2 SV=1	gi|253999476|ref|YP_003051539.1|	436	2e-143	COG0326	Molecular chaperone, HSP90 family	O	Posttranslational modification, protein turnover, chaperones	K04079|1|0.0|1134|rro:104667373|	GO:0033160//positive regulation of protein import into nucleus, translocation;GO:0032092//positive regulation of protein binding;GO:0006457//protein folding;GO:0060338//regulation of type I interferon-mediated signaling pathway;GO:0071407//cellular response to organic cyclic compound;GO:0009651//response to salt stress;GO:0060334//regulation of interferon-gamma-mediated signaling pathway;GO:00018…	GO:0002135//CTP binding;GO:0019901//protein kinase binding;GO:0005525//GTP binding;GO:0002134//UTP binding;GO:0032564//dATP binding;GO:0051082//unfolded protein binding;GO:0017098//sulfonylurea receptor binding;GO:0044325//ion channel binding;GO:0005524//ATP binding	GO:0016234//inclusion body;GO:0031526//brush border membrane;GO:0016323//basolateral plasma membrane;GO:0042470//melanosome;GO:0005829//cytosol;GO:0009986//cell surface;GO:0008180//COP9 signalosome;GO:0016324//apical plasma membrane;GO:0005739//mitochondrion
IEDVGSDEEDDSGKDK	N-Term(iTRAQ8plex);K14(iTRAQ8plex);K16(iTRAQ8plex)		1	S6	S6(100.0);S6(100.0);S6(100.0);S6(100.0);S6(100.0);S6(100.0);S6(100.0);S6(100.0);S6(100.0)	A0A2I2U7X4;M3WC29	P180785_451_450_1_5.raw_17888;P180785_451_450_1_1.raw_18625;P180785_451_450_1_1.raw_19233;P180785_451_450_1_1.raw_19324;P180785_451_450_1_2.raw_19536;P180785_451_450_1_3.raw_19669;P180785_451_450_1_1.raw_20025;P180785_451_450_1_2.raw_20521;P180785_451_450_1_2.raw_21601	9	1.95	1.28,2.85,2.21,1.11,2.38,1.88,1.19,2.6,2.02	0.307591	9	0.002078	A0A2I2U7X4	UP	94.66	0	gi|90075818|dbj|BAE87589.1|	unnamed protein product [Macaca fascicularis]	86.62	0	sp|O57521|HS90B_DANRE	Heat shock protein HSP 90-beta OS=Danio rerio GN=hsp90ab1 PE=1 SV=2	94.66	0	tr|I7G8C1|I7G8C1_MACFA	Macaca fascicularis brain cDNA clone: QmoA-11275, similar to human heat shock 90kDa protein 1, beta (HSPCB), mRNA, RefSeq: NM_007355.2 OS=Macaca fascicularis PE=2 SV=1	gi|253999476|ref|YP_003051539.1|	436	2e-143	COG0326	Molecular chaperone, HSP90 family	O	Posttranslational modification, protein turnover, chaperones	K04079|1|0.0|1134|rro:104667373|	GO:0033160//positive regulation of protein import into nucleus, translocation;GO:0032092//positive regulation of protein binding;GO:0006457//protein folding;GO:0060338//regulation of type I interferon-mediated signaling pathway;GO:0071407//cellular response to organic cyclic compound;GO:0009651//response to salt stress;GO:0060334//regulation of interferon-gamma-mediated signaling pathway;GO:00018…	GO:0002135//CTP binding;GO:0019901//protein kinase binding;GO:0005525//GTP binding;GO:0002134//UTP binding;GO:0032564//dATP binding;GO:0051082//unfolded protein binding;GO:0017098//sulfonylurea receptor binding;GO:0044325//ion channel binding;GO:0005524//ATP binding	GO:0016234//inclusion body;GO:0031526//brush border membrane;GO:0016323//basolateral plasma membrane;GO:0042470//melanosome;GO:0005829//cytosol;GO:0009986//cell surface;GO:0008180//COP9 signalosome;GO:0016324//apical plasma membrane;GO:0005739//mitochondrion
IEDVGSDEEDDSGKDKK	N-Term(iTRAQ8plex);K14(iTRAQ8plex);K16(iTRAQ8plex);K17(iTRAQ8plex)		1	S6	S6(100.0)	A0A2I2U7X4;M3WC29	P180785_451_450_1_3.raw_18114	1	11.13	2.14,27.14,7.27,1.63,20.65,5.53,2.1,26.61,7.13	0.898928	9	0.02103	A0A2I2U7X4	UP	94.66	0	gi|90075818|dbj|BAE87589.1|	unnamed protein product [Macaca fascicularis]	86.62	0	sp|O57521|HS90B_DANRE	Heat shock protein HSP 90-beta OS=Danio rerio GN=hsp90ab1 PE=1 SV=2	94.66	0	tr|I7G8C1|I7G8C1_MACFA	Macaca fascicularis brain cDNA clone: QmoA-11275, similar to human heat shock 90kDa protein 1, beta (HSPCB), mRNA, RefSeq: NM_007355.2 OS=Macaca fascicularis PE=2 SV=1	gi|253999476|ref|YP_003051539.1|	436	2e-143	COG0326	Molecular chaperone, HSP90 family	O	Posttranslational modification, protein turnover, chaperones	K04079|1|0.0|1134|rro:104667373|	GO:0033160//positive regulation of protein import into nucleus, translocation;GO:0032092//positive regulation of protein binding;GO:0006457//protein folding;GO:0060338//regulation of type I interferon-mediated signaling pathway;GO:0071407//cellular response to organic cyclic compound;GO:0009651//response to salt stress;GO:0060334//regulation of interferon-gamma-mediated signaling pathway;GO:00018…	GO:0002135//CTP binding;GO:0019901//protein kinase binding;GO:0005525//GTP binding;GO:0002134//UTP binding;GO:0032564//dATP binding;GO:0051082//unfolded protein binding;GO:0017098//sulfonylurea receptor binding;GO:0044325//ion channel binding;GO:0005524//ATP binding	GO:0016234//inclusion body;GO:0031526//brush border membrane;GO:0016323//basolateral plasma membrane;GO:0042470//melanosome;GO:0005829//cytosol;GO:0009986//cell surface;GO:0008180//COP9 signalosome;GO:0016324//apical plasma membrane;GO:0005739//mitochondrion
EVHDELEDLPSPPPPLSPPPTTSPHK	N-Term(iTRAQ8plex);K26(iTRAQ8plex)		1	S11	S11(100.0);S11(100.0)	A0A2I2U814	P180785_451_450_1_6.raw_34048;P180785_451_450_1_5.raw_34728	2	0.9	1,0.85,0.88,1.03,0.88,0.91,0.95,0.8,0.84	0.0792359	9	0.005465	A0A2I2U814	DOWN	90.8	0	gi|119601331|gb|EAW80925.1|	gephyrin, isoform CRA_c [Homo sapiens]	76.68	0	sp|Q03555|GEPH_RAT	Gephyrin OS=Rattus norvegicus GN=Gphn PE=1 SV=3	97.91	0	tr|G3V582|G3V582_HUMAN	Gephyrin OS=Homo sapiens GN=GPHN PE=1 SV=1	gi|114567372|ref|YP_754526.1|	104	3e-25	COG0521	Molybdopterin biosynthesis enzyme MoaB	H	Coenzyme transport and metabolism	K15376|1|0.0|620|fca:101096816|	GO:0006777//Mo-molybdopterin cofactor biosynthetic process;GO:0007529//establishment of synaptic specificity at neuromuscular junction;GO:0006767//water-soluble vitamin metabolic process	GO:0046872//metal ion binding;GO:0005524//ATP binding;GO:0016740//transferase activity	GO:0030054//cell junction;GO:0005856//cytoskeleton;GO:0045211//postsynaptic membrane;GO:0005737//cytoplasm;GO:0005886//plasma membrane
EVHDELEDLPSPPPPLSPPPTTSPHK	N-Term(iTRAQ8plex);K26(iTRAQ8plex)		2	S11,S17	S11(100.0),S17(100.0)	A0A2I2U814	P180785_451_450_1_4.raw_34796	1	1.34	1.3,2.16,1.16,1.11,1.85,1,0.97,1.62,0.87	0.312323	9	0.05153	A0A2I2U814	DOWN	90.8	0	gi|119601331|gb|EAW80925.1|	gephyrin, isoform CRA_c [Homo sapiens]	76.68	0	sp|Q03555|GEPH_RAT	Gephyrin OS=Rattus norvegicus GN=Gphn PE=1 SV=3	97.91	0	tr|G3V582|G3V582_HUMAN	Gephyrin OS=Homo sapiens GN=GPHN PE=1 SV=1	gi|114567372|ref|YP_754526.1|	104	3e-25	COG0521	Molybdopterin biosynthesis enzyme MoaB	H	Coenzyme transport and metabolism	K15376|1|0.0|620|fca:101096816|	GO:0006777//Mo-molybdopterin cofactor biosynthetic process;GO:0007529//establishment of synaptic specificity at neuromuscular junction;GO:0006767//water-soluble vitamin metabolic process	GO:0046872//metal ion binding;GO:0005524//ATP binding;GO:0016740//transferase activity	GO:0030054//cell junction;GO:0005856//cytoskeleton;GO:0045211//postsynaptic membrane;GO:0005737//cytoplasm;GO:0005886//plasma membrane
VKEVHDELEDLPSPPPPLSPPPTTSPHK	N-Term(iTRAQ8plex);K2(iTRAQ8plex);K28(iTRAQ8plex)		1	S13	S13(100.0);S13(99.9)	A0A2I2U814	P180785_451_450_1_6.raw_36480;P180785_451_450_1_1.raw_38716	2	0.66	0.67,0.65,0.73,0.6,0.59,0.66,0.68,0.67,0.72	0.0666658	9	2.279e-08	A0A2I2U814	DOWN	90.8	0	gi|119601331|gb|EAW80925.1|	gephyrin, isoform CRA_c [Homo sapiens]	76.68	0	sp|Q03555|GEPH_RAT	Gephyrin OS=Rattus norvegicus GN=Gphn PE=1 SV=3	97.91	0	tr|G3V582|G3V582_HUMAN	Gephyrin OS=Homo sapiens GN=GPHN PE=1 SV=1	gi|114567372|ref|YP_754526.1|	104	3e-25	COG0521	Molybdopterin biosynthesis enzyme MoaB	H	Coenzyme transport and metabolism	K15376|1|0.0|620|fca:101096816|	GO:0006777//Mo-molybdopterin cofactor biosynthetic process;GO:0007529//establishment of synaptic specificity at neuromuscular junction;GO:0006767//water-soluble vitamin metabolic process	GO:0046872//metal ion binding;GO:0005524//ATP binding;GO:0016740//transferase activity	GO:0030054//cell junction;GO:0005856//cytoskeleton;GO:0045211//postsynaptic membrane;GO:0005737//cytoplasm;GO:0005886//plasma membrane
VKEVHDELEDLPSPPPPLSPPPTTSPHK	N-Term(iTRAQ8plex);K2(iTRAQ8plex);K28(iTRAQ8plex)		2	S13,S19	S13(100.0),S19(100.0);S13(100.0),S19(100.0)	A0A2I2U814	P180785_451_450_1_6.raw_36035;P180785_451_450_1_4.raw_37404	2	1.09	1.28,1.05,1.22,1.21,0.92,1.1,1.1,0.87,1.02	0.119408	9	0.09889	A0A2I2U814	DOWN	90.8	0	gi|119601331|gb|EAW80925.1|	gephyrin, isoform CRA_c [Homo sapiens]	76.68	0	sp|Q03555|GEPH_RAT	Gephyrin OS=Rattus norvegicus GN=Gphn PE=1 SV=3	97.91	0	tr|G3V582|G3V582_HUMAN	Gephyrin OS=Homo sapiens GN=GPHN PE=1 SV=1	gi|114567372|ref|YP_754526.1|	104	3e-25	COG0521	Molybdopterin biosynthesis enzyme MoaB	H	Coenzyme transport and metabolism	K15376|1|0.0|620|fca:101096816|	GO:0006777//Mo-molybdopterin cofactor biosynthetic process;GO:0007529//establishment of synaptic specificity at neuromuscular junction;GO:0006767//water-soluble vitamin metabolic process	GO:0046872//metal ion binding;GO:0005524//ATP binding;GO:0016740//transferase activity	GO:0030054//cell junction;GO:0005856//cytoskeleton;GO:0045211//postsynaptic membrane;GO:0005737//cytoplasm;GO:0005886//plasma membrane
LNSPPSSIYK	N-Term(iTRAQ8plex);K10(iTRAQ8plex)		1	S3	S3(100.0)	A0A2I2U825	P180785_451_450_1_5.raw_24544	1	1.15	1.1,0.95,1.03,1.05,0.9,0.98,1.55,1.34,1.46	0.194359	9	0.09245	A0A2I2U825	-	98.92	0	gi|410970987|ref|XP_003991955.1|	PREDICTED: fibronectin type III domain-containing protein 3B [Felis catus]	94.53	0	sp|Q53EP0|FND3B_HUMAN	Fibronectin type III domain-containing protein 3B OS=Homo sapiens GN=FNDC3B PE=1 SV=2	98.92	0	tr|M3VVC9|M3VVC9_FELCA	Uncharacterized protein OS=Felis catus GN=FNDC3B PE=4 SV=1	gi|556567923|ref|YP_008736348.1|	69.3	5e-10	COG4733	Phage-related protein, tail component	X	Mobilome: prophages, transposons	K08531|1|1e-116|387|shr:100928314| !K12567|2|2e-56|222|aplc:110985846|	GO:0045600//positive regulation of fat cell differentiation		GO:0005783//endoplasmic reticulum
SDEFSLADALPEHSPAK	K17(iTRAQ8plex)	N-Term(Acetyl)	1	S14	S14(100.0);S14(100.0);S14(100.0);S14(100.0);S14(100.0)	A0A2I2U8A9	P180785_451_450_1_4.raw_44018;P180785_451_450_1_3.raw_44949;P180785_451_450_1_3.raw_45001;P180785_451_450_1_3.raw_45347;P180785_451_450_1_2.raw_46523	5	1.2	1.38,1.2,1.3,1.07,0.93,1,1.39,1.24,1.3	0.130136	9	0.006598	A0A2I2U8A9	-	98.8	3e-30	gi|431895829|gb|ELK05247.1|	Galectin-3 [Pteropus alecto]	100	1e-18	sp|Q5R623|MISSL_PONAB	MAPK-interacting and spindle-stabilizing protein-like OS=Pongo abelii GN=MAPK1IP1L PE=2 SV=3	98.8	2e-31	tr|G1RQL4|G1RQL4_NOMLE	Uncharacterized protein (Fragment) OS=Nomascus leucogenys GN=MAPK1IP1L PE=4 SV=2	-	-	-	-	-	-	-	-	-	-	-
SDEFSLADALPEHSPAK	K17(iTRAQ8plex)	N-Term(Acetyl)	1	S1	S1(100.0)	A0A2I2U8A9	P180785_451_450_1_3.raw_45857	1	0.87	1.05,0.51,1.04,0.94,0.46,0.93,1.17,0.57,1.16	0.304495	9	0.2026	A0A2I2U8A9	-	98.8	3e-30	gi|431895829|gb|ELK05247.1|	Galectin-3 [Pteropus alecto]	100	1e-18	sp|Q5R623|MISSL_PONAB	MAPK-interacting and spindle-stabilizing protein-like OS=Pongo abelii GN=MAPK1IP1L PE=2 SV=3	98.8	2e-31	tr|G1RQL4|G1RQL4_NOMLE	Uncharacterized protein (Fragment) OS=Nomascus leucogenys GN=MAPK1IP1L PE=4 SV=2	-	-	-	-	-	-	-	-	-	-	-
SPFHSPSPQDSPR	N-Term(iTRAQ8plex)		1	S7	S7(100.0);S7(100.0)	A0A2I2U8L6	P180785_451_450_1_4.raw_15697;P180785_451_450_1_4.raw_16048	2	1.15	1.18,1.17,1.21,1.08,1.07,1.11,1.16,1.16,1.2	0.0415298	9	2.14e-05	A0A2I2U8L6	-	90.06	0	gi|617610487|ref|XP_007524963.1|	PREDICTED: nuclear factor 1 C-type [Erinaceus europaeus]	94.49	4e-151	sp|P70255|NFIC_MOUSE	Nuclear factor 1 C-type OS=Mus musculus GN=Nfic PE=1 SV=1	90.06	0	tr|A0A1S2ZUY5|A0A1S2ZUY5_ERIEU	nuclear factor 1 C-type OS=Erinaceus europaeus GN=NFIC PE=3 SV=1	-	-	-	-	-	-	-	K09170|1|9e-158|452|cfa:485061|	GO:0042475//odontogenesis of dentin-containing tooth;GO:0045944//positive regulation of transcription from RNA polymerase II promoter;GO:0006260//DNA replication;GO:0000122//negative regulation of transcription from RNA polymerase II promoter	GO:0003677//DNA binding;GO:0003700//sequence-specific DNA binding transcription factor activity	GO:0005634//nucleus
VSPPQLPPPQPPR	N-Term(iTRAQ8plex)		1	S2	S2(100.0);S2(100.0);S2(100.0)	A0A2I2U8V5	P180785_451_450_1_6.raw_24628;P180785_451_450_1_6.raw_25126;P180785_451_450_1_6.raw_25472	3	1.29	1.87,0.96,1.18,1.59,0.83,1.03,1.88,1.01,1.24	0.290039	9	0.06094	A0A2I2U8V5	-	99.81	0	gi|335281560|ref|XP_003353830.1|	PREDICTED: splicing factor 1 isoformX2 [Sus scrofa]	100	0	sp|Q15637|SF01_HUMAN	Splicing factor 1 OS=Homo sapiens GN=SF1 PE=1 SV=4	100	0	tr|A0A1S3FKE0|A0A1S3FKE0_DIPOR	splicing factor 1 isoform X3 OS=Dipodomys ordii GN=Sf1 PE=4 SV=1	-	-	-	-	-	-	-	K13095|1|0.0|738|fca:101101414|	GO:0006367//transcription initiation from RNA polymerase II promoter;GO:2000020//positive regulation of male gonad development;GO:0007267//cell-cell signaling;GO:0050810//regulation of steroid biosynthetic process;GO:0000389//mRNA 3'-splice site recognition;GO:0007538//primary sex determination;GO:0030522//intracellular receptor signaling pathway;GO:0045944//positive regulation of transcription f…	GO:0003714//transcription corepressor activity;GO:0004879//ligand-activated sequence-specific DNA binding RNA polymerase II transcription factor activity;GO:0005543//phospholipid binding;GO:0003705//RNA polymerase II distal enhancer sequence-specific DNA binding transcription factor activity;GO:0003713//transcription coactivator activity;GO:0003677//DNA binding;GO:0003723//RNA binding;GO:0019899/…	GO:0005654//nucleoplasm;GO:0005840//ribosome;GO:0005730//nucleolus;GO:0005681//spliceosomal complex
TGDLGIPPNPEDRSPSPEPIYNSEGK	N-Term(iTRAQ8plex);K26(iTRAQ8plex)		2	S14,S16	S14(100.0),S16(100.0);S14(100.0),S16(100.0);S14(100.0),S16(100.0);S14(99.8),S16(99.8);S14(100.0),S16(100.0);S14(100.0),S16(100.0);S14(100.0),S16(100.0);S14(100.0),S16(100.0);S14(100.0),S16(100.0);S14(100.0),S16(100.0);S14(100.0),S16(100.0);S14(100.0),S16(100.0);S14(100.0),S16(100.0);S14(100.0),S16(100.0);S14(100.0),S16(100.0);S14(100.0),S16(100.0);S14(100.0),S16(100.0);S14(100.0),S16(100.0);S14(9…	A0A2I2U8V5	P180785_451_450_1_4.raw_32486;P180785_451_450_1_4.raw_32833;P180785_451_450_1_4.raw_32834;P180785_451_450_1_3.raw_32851;P180785_451_450_1_3.raw_33238;P180785_451_450_1_3.raw_33425;P180785_451_450_1_4.raw_33524;P180785_451_450_1_3.raw_33596;P180785_451_450_1_3.raw_33701;P180785_451_450_1_3.raw_33779;P180785_451_450_1_4.raw_33871;P180785_451_450_1_3.raw_33950;P180785_451_450_1_3.raw_34151;P180785_4…	45	0.91	0.92,0.69,0.96,1.06,0.79,1.1,0.97,0.73,1	0.149591	9	0.1106	A0A2I2U8V5	-	99.81	0	gi|335281560|ref|XP_003353830.1|	PREDICTED: splicing factor 1 isoformX2 [Sus scrofa]	100	0	sp|Q15637|SF01_HUMAN	Splicing factor 1 OS=Homo sapiens GN=SF1 PE=1 SV=4	100	0	tr|A0A1S3FKE0|A0A1S3FKE0_DIPOR	splicing factor 1 isoform X3 OS=Dipodomys ordii GN=Sf1 PE=4 SV=1	-	-	-	-	-	-	-	K13095|1|0.0|738|fca:101101414|	GO:0006367//transcription initiation from RNA polymerase II promoter;GO:2000020//positive regulation of male gonad development;GO:0007267//cell-cell signaling;GO:0050810//regulation of steroid biosynthetic process;GO:0000389//mRNA 3'-splice site recognition;GO:0007538//primary sex determination;GO:0030522//intracellular receptor signaling pathway;GO:0045944//positive regulation of transcription f…	GO:0003714//transcription corepressor activity;GO:0004879//ligand-activated sequence-specific DNA binding RNA polymerase II transcription factor activity;GO:0005543//phospholipid binding;GO:0003705//RNA polymerase II distal enhancer sequence-specific DNA binding transcription factor activity;GO:0003713//transcription coactivator activity;GO:0003677//DNA binding;GO:0003723//RNA binding;GO:0019899/…	GO:0005654//nucleoplasm;GO:0005840//ribosome;GO:0005730//nucleolus;GO:0005681//spliceosomal complex
TGDLGIPPNPEDRSPSPEPIYNSEGK	N-Term(iTRAQ8plex);K26(iTRAQ8plex)	N9(Deamidated);N22(Deamidated)	2	S14,S16	S14(100.0),S16(100.0);S14(99.3),S16(99.3);S14(100.0),S16(100.0);S14(100.0),S16(100.0);S14(99.9),S16(99.9);S14(100.0),S16(100.0);S14(100.0),S16(100.0);S14(100.0),S16(100.0);S14(100.0),S16(100.0);S14(100.0),S16(100.0);S14(100.0),S16(100.0);S14(100.0),S16(100.0);S14(100.0),S16(100.0);S14(100.0),S16(100.0);S14(100.0),S16(100.0);S14(100.0),S16(100.0);S14(100.0),S16(100.0)	A0A2I2U8V5	P180785_451_450_1_4.raw_33937;P180785_451_450_1_3.raw_34431;P180785_451_450_1_4.raw_34629;P180785_451_450_1_4.raw_35735;P180785_451_450_1_3.raw_36065;P180785_451_450_1_2.raw_36868;P180785_451_450_1_3.raw_37185;P180785_451_450_1_2.raw_37264;P180785_451_450_1_3.raw_38032;P180785_451_450_1_3.raw_38196;P180785_451_450_1_3.raw_38252;P180785_451_450_1_2.raw_38326;P180785_451_450_1_3.raw_38377;P180785_4…	17	0.96	1,0.87,0.97,1.09,0.95,1.06,0.95,0.83,0.93	0.0811063	9	0.1961	A0A2I2U8V5	-	99.81	0	gi|335281560|ref|XP_003353830.1|	PREDICTED: splicing factor 1 isoformX2 [Sus scrofa]	100	0	sp|Q15637|SF01_HUMAN	Splicing factor 1 OS=Homo sapiens GN=SF1 PE=1 SV=4	100	0	tr|A0A1S3FKE0|A0A1S3FKE0_DIPOR	splicing factor 1 isoform X3 OS=Dipodomys ordii GN=Sf1 PE=4 SV=1	-	-	-	-	-	-	-	K13095|1|0.0|738|fca:101101414|	GO:0006367//transcription initiation from RNA polymerase II promoter;GO:2000020//positive regulation of male gonad development;GO:0007267//cell-cell signaling;GO:0050810//regulation of steroid biosynthetic process;GO:0000389//mRNA 3'-splice site recognition;GO:0007538//primary sex determination;GO:0030522//intracellular receptor signaling pathway;GO:0045944//positive regulation of transcription f…	GO:0003714//transcription corepressor activity;GO:0004879//ligand-activated sequence-specific DNA binding RNA polymerase II transcription factor activity;GO:0005543//phospholipid binding;GO:0003705//RNA polymerase II distal enhancer sequence-specific DNA binding transcription factor activity;GO:0003713//transcription coactivator activity;GO:0003677//DNA binding;GO:0003723//RNA binding;GO:0019899/…	GO:0005654//nucleoplasm;GO:0005840//ribosome;GO:0005730//nucleolus;GO:0005681//spliceosomal complex
TGDLGIPPNPEDRSPSPEPIYNSEGK	N-Term(iTRAQ8plex);K26(iTRAQ8plex)	N22(Deamidated)	2	S14,S16	S14(95.1),S16(95.1);S14(99.8),S16(99.8);S14(99.7),S16(99.7)	A0A2I2U8V5	P180785_451_450_1_4.raw_32634;P180785_451_450_1_2.raw_36175;P180785_451_450_1_2.raw_36770	3	1.07	1.23,0.75,0.86,1.39,0.84,0.97,1.57,0.97,1.08	0.240036	9	0.444	A0A2I2U8V5	-	99.81	0	gi|335281560|ref|XP_003353830.1|	PREDICTED: splicing factor 1 isoformX2 [Sus scrofa]	100	0	sp|Q15637|SF01_HUMAN	Splicing factor 1 OS=Homo sapiens GN=SF1 PE=1 SV=4	100	0	tr|A0A1S3FKE0|A0A1S3FKE0_DIPOR	splicing factor 1 isoform X3 OS=Dipodomys ordii GN=Sf1 PE=4 SV=1	-	-	-	-	-	-	-	K13095|1|0.0|738|fca:101101414|	GO:0006367//transcription initiation from RNA polymerase II promoter;GO:2000020//positive regulation of male gonad development;GO:0007267//cell-cell signaling;GO:0050810//regulation of steroid biosynthetic process;GO:0000389//mRNA 3'-splice site recognition;GO:0007538//primary sex determination;GO:0030522//intracellular receptor signaling pathway;GO:0045944//positive regulation of transcription f…	GO:0003714//transcription corepressor activity;GO:0004879//ligand-activated sequence-specific DNA binding RNA polymerase II transcription factor activity;GO:0005543//phospholipid binding;GO:0003705//RNA polymerase II distal enhancer sequence-specific DNA binding transcription factor activity;GO:0003713//transcription coactivator activity;GO:0003677//DNA binding;GO:0003723//RNA binding;GO:0019899/…	GO:0005654//nucleoplasm;GO:0005840//ribosome;GO:0005730//nucleolus;GO:0005681//spliceosomal complex
TGDLGIPPNPEDRSPSPEPIYNSEGKR	N-Term(iTRAQ8plex);K26(iTRAQ8plex)	N9(Deamidated);N22(Deamidated)	2	S14,S16	S14(100.0),S16(100.0);S14(100.0),S16(100.0)	A0A2I2U8V5	P180785_451_450_1_3.raw_29967;P180785_451_450_1_3.raw_30332	2	0.99	0.98,0.78,0.86,1.25,1,1.11,1.08,0.86,0.95	0.139296	9	0.7738	A0A2I2U8V5	-	99.81	0	gi|335281560|ref|XP_003353830.1|	PREDICTED: splicing factor 1 isoformX2 [Sus scrofa]	100	0	sp|Q15637|SF01_HUMAN	Splicing factor 1 OS=Homo sapiens GN=SF1 PE=1 SV=4	100	0	tr|A0A1S3FKE0|A0A1S3FKE0_DIPOR	splicing factor 1 isoform X3 OS=Dipodomys ordii GN=Sf1 PE=4 SV=1	-	-	-	-	-	-	-	K13095|1|0.0|738|fca:101101414|	GO:0006367//transcription initiation from RNA polymerase II promoter;GO:2000020//positive regulation of male gonad development;GO:0007267//cell-cell signaling;GO:0050810//regulation of steroid biosynthetic process;GO:0000389//mRNA 3'-splice site recognition;GO:0007538//primary sex determination;GO:0030522//intracellular receptor signaling pathway;GO:0045944//positive regulation of transcription f…	GO:0003714//transcription corepressor activity;GO:0004879//ligand-activated sequence-specific DNA binding RNA polymerase II transcription factor activity;GO:0005543//phospholipid binding;GO:0003705//RNA polymerase II distal enhancer sequence-specific DNA binding transcription factor activity;GO:0003713//transcription coactivator activity;GO:0003677//DNA binding;GO:0003723//RNA binding;GO:0019899/…	GO:0005654//nucleoplasm;GO:0005840//ribosome;GO:0005730//nucleolus;GO:0005681//spliceosomal complex
TGDLGIPPNPEDRSPSPEPIYNSEGK	N-Term(iTRAQ8plex);K26(iTRAQ8plex)	N9(Deamidated)	2	S14,S16	S14(100.0),S16(100.0);S14(99.9),S16(99.9);S14(100.0),S16(100.0);S14(99.3),S16(99.3);S14(100.0),S16(100.0);S14(100.0),S16(100.0);S14(100.0),S16(100.0)	A0A2I2U8V5	P180785_451_450_1_4.raw_32125;P180785_451_450_1_4.raw_32289;P180785_451_450_1_4.raw_33244;P180785_451_450_1_3.raw_33348;P180785_451_450_1_4.raw_34584;P180785_451_450_1_2.raw_34714;P180785_451_450_1_3.raw_34798	7	1.06	1.06,0.88,0.98,1.16,0.95,1.07,1.26,1.02,1.16	0.105522	9	0.1676	A0A2I2U8V5	-	99.81	0	gi|335281560|ref|XP_003353830.1|	PREDICTED: splicing factor 1 isoformX2 [Sus scrofa]	100	0	sp|Q15637|SF01_HUMAN	Splicing factor 1 OS=Homo sapiens GN=SF1 PE=1 SV=4	100	0	tr|A0A1S3FKE0|A0A1S3FKE0_DIPOR	splicing factor 1 isoform X3 OS=Dipodomys ordii GN=Sf1 PE=4 SV=1	-	-	-	-	-	-	-	K13095|1|0.0|738|fca:101101414|	GO:0006367//transcription initiation from RNA polymerase II promoter;GO:2000020//positive regulation of male gonad development;GO:0007267//cell-cell signaling;GO:0050810//regulation of steroid biosynthetic process;GO:0000389//mRNA 3'-splice site recognition;GO:0007538//primary sex determination;GO:0030522//intracellular receptor signaling pathway;GO:0045944//positive regulation of transcription f…	GO:0003714//transcription corepressor activity;GO:0004879//ligand-activated sequence-specific DNA binding RNA polymerase II transcription factor activity;GO:0005543//phospholipid binding;GO:0003705//RNA polymerase II distal enhancer sequence-specific DNA binding transcription factor activity;GO:0003713//transcription coactivator activity;GO:0003677//DNA binding;GO:0003723//RNA binding;GO:0019899/…	GO:0005654//nucleoplasm;GO:0005840//ribosome;GO:0005730//nucleolus;GO:0005681//spliceosomal complex
LAPPSEEDYPQPNSPK	N-Term(iTRAQ8plex);K16(iTRAQ8plex)		2	S5,Y9	S5(100.0),Y9(100.0);S5(100.0),Y9(100.0)	A0A2I2U9A5	P180785_451_450_1_3.raw_26094;P180785_451_450_1_3.raw_26408	2	0.94	0.92,0.74,0.81,0.96,0.78,0.84,1.28,1.04,1.11	0.176091	9	0.3536	A0A2I2U9A5	-	92.38	0	gi|511845007|ref|XP_004746916.1|	PREDICTED: alpha-2-antiplasmin isoform X5 [Mustela putorius furo]	87.8	0	sp|P28800|A2AP_BOVIN	Alpha-2-antiplasmin OS=Bos taurus GN=SERPINF2 PE=1 SV=2	100	0	tr|M3W5N0|M3W5N0_FELCA	Uncharacterized protein OS=Felis catus GN=SERPINF2 PE=3 SV=1	gi|57641717|ref|YP_184195.1|	130	7e-32	COG4826	Serine protease inhibitor	O	Posttranslational modification, protein turnover, chaperones	K03983|1|0.0|731|fca:101100166|	GO:0002034//regulation of blood vessel size by renin-angiotensin;GO:0070374//positive regulation of ERK1 and ERK2 cascade;GO:0010757//negative regulation of plasminogen activation;GO:0048661//positive regulation of smooth muscle cell proliferation;GO:0030199//collagen fibril organization;GO:0046330//positive regulation of JNK cascade;GO:0048514//blood vessel morphogenesis;GO:0051496//positive reg…	GO:0004867//serine-type endopeptidase inhibitor activity;GO:0002020//protease binding;GO:0042803//protein homodimerization activity	GO:0005577//fibrinogen complex
ICDDGPQLPASPHLTTAR	N-Term(iTRAQ8plex)	C2(Carbamidomethyl)	1	S11	S11(100.0);S11(100.0)	A0A2I2U9B1	P180785_451_450_1_5.raw_28208;P180785_451_450_1_4.raw_28980	2	1.11	1.03,1.33,1.23,0.84,1.09,1.01,0.98,1.28,1.18	0.135625	9	0.07694	A0A2I2U9B1	UP	93.27	0	gi|472365406|ref|XP_004402258.1|	PREDICTED: vinexin [Odobenus rosmarus divergens]	88.15	0	sp|O60504|VINEX_HUMAN	Vinexin OS=Homo sapiens GN=SORBS3 PE=1 SV=2	92.02	0	tr|G1L8S2|G1L8S2_AILME	Uncharacterized protein OS=Ailuropoda melanoleuca GN=SORBS3 PE=4 SV=1	-	-	-	-	-	-	-	K06086|1|2e-85|285|gfr:102042220|	GO:0043410//positive regulation of MAPK cascade;GO:0000122//negative regulation of transcription from RNA polymerase II promoter;GO:0031589//cell-substrate adhesion	GO:0008134//transcription factor binding	GO:0005925//focal adhesion;GO:0005737//cytoplasm;GO:0005634//nucleus
HSSSPLAPHSPVDPDWGSQTSPR	N-Term(iTRAQ8plex)		1	S10	S10(100.0);S10(97.8)	A0A2I2U9B1	P180785_451_450_1_6.raw_21216;P180785_451_450_1_5.raw_21763	2	1.76	1.51,2.87,1.73,1.25,2.36,1.42,1.16,2.24,1.34	0.315995	9	0.004688	A0A2I2U9B1	UP	93.27	0	gi|472365406|ref|XP_004402258.1|	PREDICTED: vinexin [Odobenus rosmarus divergens]	88.15	0	sp|O60504|VINEX_HUMAN	Vinexin OS=Homo sapiens GN=SORBS3 PE=1 SV=2	92.02	0	tr|G1L8S2|G1L8S2_AILME	Uncharacterized protein OS=Ailuropoda melanoleuca GN=SORBS3 PE=4 SV=1	-	-	-	-	-	-	-	K06086|1|2e-85|285|gfr:102042220|	GO:0043410//positive regulation of MAPK cascade;GO:0000122//negative regulation of transcription from RNA polymerase II promoter;GO:0031589//cell-substrate adhesion	GO:0008134//transcription factor binding	GO:0005925//focal adhesion;GO:0005737//cytoplasm;GO:0005634//nucleus
KLPSDPDVLEGEVTDEDEEAEMSR	N-Term(iTRAQ8plex);K1(iTRAQ8plex)		1	T14	T14(100.0)	A0A2I2U9B4	P180785_451_450_1_2.raw_36805	1	1.3	1.26,1.41,0.88,1.41,1.57,0.99,1.49,1.66,1.04	0.199186	9	0.01108	A0A2I2U9B4	-	98.22	0	gi|545555758|ref|XP_536020.4|	PREDICTED: phospholipase C-like 1 isoform X2 [Canis lupus familiaris]	97.6	0	sp|Q15111|PLCL1_HUMAN	Inactive phospholipase C-like protein 1 OS=Homo sapiens GN=PLCL1 PE=1 SV=3	99.9	0	tr|M3W717|M3W717_FELCA	Phosphoinositide phospholipase C OS=Felis catus GN=PLCL1 PE=4 SV=1	-	-	-	-	-	-	-	K15375|1|0.0|1907|fca:101090128|	GO:0006629//lipid metabolic process;GO:0035556//intracellular signal transduction;GO:0007610//behavior	GO:0004871//signal transducer activity;GO:0005543//phospholipid binding;GO:0004435//phosphatidylinositol phospholipase C activity;GO:0005509//calcium ion binding	GO:0005737//cytoplasm
QISVSSPGASTDINVK	N-Term(iTRAQ8plex);K16(iTRAQ8plex)		1	S3	S3(95.7)	A0A2I2U9E8	P180785_451_450_1_5.raw_24720	1	0.85	0.74,0.76,0.8,0.89,0.91,0.96,0.82,0.84,0.89	0.0811958	9	0.0002174	A0A2I2U9E8	-	100	0	gi|587019637|ref|XP_003999954.2|	PREDICTED: hepatocyte nuclear factor 4-gamma [Felis catus]	97.3	0	sp|Q14541|HNF4G_HUMAN	Hepatocyte nuclear factor 4-gamma OS=Homo sapiens GN=HNF4G PE=1 SV=3	100	0	tr|M3X5S9|M3X5S9_FELCA	Uncharacterized protein OS=Felis catus GN=HNF4G PE=3 SV=1	-	-	-	-	-	-	-	K08037|1|0.0|811|fca:101082626|	GO:0043401//steroid hormone mediated signaling pathway;GO:0030522//intracellular receptor signaling pathway;GO:0045893//positive regulation of transcription, DNA-templated	GO:0008270//zinc ion binding;GO:0043565//sequence-specific DNA binding;GO:0003707//steroid hormone receptor activity;GO:0004879//ligand-activated sequence-specific DNA binding RNA polymerase II transcription factor activity	GO:0005634//nucleus
QISVSSPGASTDINVK	N-Term(iTRAQ8plex);K16(iTRAQ8plex)	Q1(Deamidated)	1	S6	S6(98.6);S6(96.6)	A0A2I2U9E8	P180785_451_450_1_4.raw_25521;P180785_451_450_1_4.raw_27064	2	0.82	0.8,0.66,0.83,0.94,0.92,1.03,0.76,0.64,0.8	0.14713	9	0.002917	A0A2I2U9E8	-	100	0	gi|587019637|ref|XP_003999954.2|	PREDICTED: hepatocyte nuclear factor 4-gamma [Felis catus]	97.3	0	sp|Q14541|HNF4G_HUMAN	Hepatocyte nuclear factor 4-gamma OS=Homo sapiens GN=HNF4G PE=1 SV=3	100	0	tr|M3X5S9|M3X5S9_FELCA	Uncharacterized protein OS=Felis catus GN=HNF4G PE=3 SV=1	-	-	-	-	-	-	-	K08037|1|0.0|811|fca:101082626|	GO:0043401//steroid hormone mediated signaling pathway;GO:0030522//intracellular receptor signaling pathway;GO:0045893//positive regulation of transcription, DNA-templated	GO:0008270//zinc ion binding;GO:0043565//sequence-specific DNA binding;GO:0003707//steroid hormone receptor activity;GO:0004879//ligand-activated sequence-specific DNA binding RNA polymerase II transcription factor activity	GO:0005634//nucleus
RSTFDGSNIPSINTLAQAEIR	N-Term(iTRAQ8plex)		1	T3	T3(98.4)	A0A2I2U9E8	P180785_451_450_1_2.raw_47788	1	1.05	1.12,1.21,1,1.12,1.22,1,0.94,1.02,0.84	0.112608	9	0.2477	A0A2I2U9E8	-	100	0	gi|587019637|ref|XP_003999954.2|	PREDICTED: hepatocyte nuclear factor 4-gamma [Felis catus]	97.3	0	sp|Q14541|HNF4G_HUMAN	Hepatocyte nuclear factor 4-gamma OS=Homo sapiens GN=HNF4G PE=1 SV=3	100	0	tr|M3X5S9|M3X5S9_FELCA	Uncharacterized protein OS=Felis catus GN=HNF4G PE=3 SV=1	-	-	-	-	-	-	-	K08037|1|0.0|811|fca:101082626|	GO:0043401//steroid hormone mediated signaling pathway;GO:0030522//intracellular receptor signaling pathway;GO:0045893//positive regulation of transcription, DNA-templated	GO:0008270//zinc ion binding;GO:0043565//sequence-specific DNA binding;GO:0003707//steroid hormone receptor activity;GO:0004879//ligand-activated sequence-specific DNA binding RNA polymerase II transcription factor activity	GO:0005634//nucleus
QISVSSPGASTDINVK	N-Term(iTRAQ8plex);K16(iTRAQ8plex)		1	S6	S6(98.4);S6(99.0);S6(98.4);S6(97.4);S6(98.8)	A0A2I2U9E8	P180785_451_450_1_5.raw_24635;P180785_451_450_1_5.raw_24703;P180785_451_450_1_4.raw_25498;P180785_451_450_1_4.raw_25813;P180785_451_450_1_4.raw_25843	5	0.94	0.69,0.99,0.87,0.86,1.26,1.09,0.74,1.01,0.92	0.17665	9	0.3106	A0A2I2U9E8	-	100	0	gi|587019637|ref|XP_003999954.2|	PREDICTED: hepatocyte nuclear factor 4-gamma [Felis catus]	97.3	0	sp|Q14541|HNF4G_HUMAN	Hepatocyte nuclear factor 4-gamma OS=Homo sapiens GN=HNF4G PE=1 SV=3	100	0	tr|M3X5S9|M3X5S9_FELCA	Uncharacterized protein OS=Felis catus GN=HNF4G PE=3 SV=1	-	-	-	-	-	-	-	K08037|1|0.0|811|fca:101082626|	GO:0043401//steroid hormone mediated signaling pathway;GO:0030522//intracellular receptor signaling pathway;GO:0045893//positive regulation of transcription, DNA-templated	GO:0008270//zinc ion binding;GO:0043565//sequence-specific DNA binding;GO:0003707//steroid hormone receptor activity;GO:0004879//ligand-activated sequence-specific DNA binding RNA polymerase II transcription factor activity	GO:0005634//nucleus
SIHEVDISNLEAALR	N-Term(iTRAQ8plex)		1	S1	S1(100.0);S1(100.0);S1(100.0)	A0A2I2U9F3	P180785_451_450_1_6.raw_47410;P180785_451_450_1_6.raw_47430;P180785_451_450_1_5.raw_48422	3	1.01	1.07,1.16,1.19,0.76,0.83,0.85,1.01,1.11,1.12	0.147834	9	0.8386	A0A2I2U9F3	UP	97.88	0	gi|587018541|ref|XP_006942963.1|	PREDICTED: pleckstrin homology domain-containing family A member 6 isoform X2 [Felis catus]	92.77	0	sp|Q9Y2H5|PKHA6_HUMAN	Pleckstrin homology domain-containing family A member 6 OS=Homo sapiens GN=PLEKHA6 PE=1 SV=4	99.8	0	tr|M3WLG7|M3WLG7_FELCA	Uncharacterized protein OS=Felis catus GN=PLEKHA6 PE=4 SV=1	-	-	-	-	-	-	-	K05076|1|1e-12|77.4|ptg:102949045| !K17536|2|3e-11|73.2|xla:108698449|		GO:0005543//phospholipid binding
HRSIHEVDISNLEAALR	N-Term(iTRAQ8plex)		1	S3	S3(100.0)	A0A2I2U9F3	P180785_451_450_1_6.raw_35838	1	2.35	2.34,1.92,2.54,2.03,1.66,2.21,2.9,2.38,3.15	0.188492	9	2.554e-05	A0A2I2U9F3	UP	97.88	0	gi|587018541|ref|XP_006942963.1|	PREDICTED: pleckstrin homology domain-containing family A member 6 isoform X2 [Felis catus]	92.77	0	sp|Q9Y2H5|PKHA6_HUMAN	Pleckstrin homology domain-containing family A member 6 OS=Homo sapiens GN=PLEKHA6 PE=1 SV=4	99.8	0	tr|M3WLG7|M3WLG7_FELCA	Uncharacterized protein OS=Felis catus GN=PLEKHA6 PE=4 SV=1	-	-	-	-	-	-	-	K05076|1|1e-12|77.4|ptg:102949045| !K17536|2|3e-11|73.2|xla:108698449|		GO:0005543//phospholipid binding
TKSPTDEEVTPSR	N-Term(iTRAQ8plex);K2(iTRAQ8plex)		1	S3	S3(98.9)	A0A2I2U9F3	P180785_451_450_1_2.raw_12073	1	1.58	1.23,2.49,1.6,1.08,2.2,1.41,0.97,1.97,1.26	0.316037	9	0.01116	A0A2I2U9F3	UP	97.88	0	gi|587018541|ref|XP_006942963.1|	PREDICTED: pleckstrin homology domain-containing family A member 6 isoform X2 [Felis catus]	92.77	0	sp|Q9Y2H5|PKHA6_HUMAN	Pleckstrin homology domain-containing family A member 6 OS=Homo sapiens GN=PLEKHA6 PE=1 SV=4	99.8	0	tr|M3WLG7|M3WLG7_FELCA	Uncharacterized protein OS=Felis catus GN=PLEKHA6 PE=4 SV=1	-	-	-	-	-	-	-	K05076|1|1e-12|77.4|ptg:102949045| !K17536|2|3e-11|73.2|xla:108698449|		GO:0005543//phospholipid binding
SHSVGGPLQNIDFSQR	N-Term(iTRAQ8plex)		1	S3	S3(99.1);S3(99.2)	A0A2I2U9H0	P180785_451_450_1_6.raw_30385;P180785_451_450_1_1.raw_31914	2	0.99	1.1,0.89,0.95,1.03,0.83,0.89,1.2,0.97,1.04	0.110718	9	0.7816	A0A2I2U9H0	UP	100	0	gi|410978327|ref|XP_003995545.1|	PREDICTED: DENN domain-containing protein 4C [Felis catus]	92.2	0	sp|Q5VZ89|DEN4C_HUMAN	DENN domain-containing protein 4C OS=Homo sapiens GN=DENND4C PE=1 SV=3	92.9	0	tr|F6X7W6|F6X7W6_CANLF	Uncharacterized protein OS=Canis lupus familiaris GN=DENND4C PE=4 SV=1	-	-	-	-	-	-	-	K20163|1|0.0|3677|fca:101098094|	-	-	-
RSSLPLEHGPAAQEVPESEK	N-Term(iTRAQ8plex);K20(iTRAQ8plex)	Q13(Deamidated)	1	S3	S3(98.7)	A0A2I2U9H0	P180785_451_450_1_3.raw_22706	1	2.44	1.85,3.06,2.32,1.52,2.52,1.91,2.24,3.72,2.82	0.262899	9	0.0002207	A0A2I2U9H0	UP	100	0	gi|410978327|ref|XP_003995545.1|	PREDICTED: DENN domain-containing protein 4C [Felis catus]	92.2	0	sp|Q5VZ89|DEN4C_HUMAN	DENN domain-containing protein 4C OS=Homo sapiens GN=DENND4C PE=1 SV=3	92.9	0	tr|F6X7W6|F6X7W6_CANLF	Uncharacterized protein OS=Canis lupus familiaris GN=DENND4C PE=4 SV=1	-	-	-	-	-	-	-	K20163|1|0.0|3677|fca:101098094|	-	-	-
SASMELHGEGSR	N-Term(iTRAQ8plex)		1	S3	S3(98.8)	A0A2I2U9H0	P180785_451_450_1_2.raw_13518	1	1.09	1.07,0.7,1.35,1.21,0.79,1.53,1.08,0.71,1.36	0.262533	9	0.4047	A0A2I2U9H0	UP	100	0	gi|410978327|ref|XP_003995545.1|	PREDICTED: DENN domain-containing protein 4C [Felis catus]	92.2	0	sp|Q5VZ89|DEN4C_HUMAN	DENN domain-containing protein 4C OS=Homo sapiens GN=DENND4C PE=1 SV=3	92.9	0	tr|F6X7W6|F6X7W6_CANLF	Uncharacterized protein OS=Canis lupus familiaris GN=DENND4C PE=4 SV=1	-	-	-	-	-	-	-	K20163|1|0.0|3677|fca:101098094|	-	-	-
RSSLPLEHGPAAQEVPESEK	N-Term(iTRAQ8plex);K20(iTRAQ8plex)		1	S2	S2(98.8)	A0A2I2U9H0	P180785_451_450_1_3.raw_22509	1	2.36	1.63,4.11,1.98,1.29,3.24,1.56,1.57,3.97,1.91	0.439887	9	0.005974	A0A2I2U9H0	UP	100	0	gi|410978327|ref|XP_003995545.1|	PREDICTED: DENN domain-containing protein 4C [Felis catus]	92.2	0	sp|Q5VZ89|DEN4C_HUMAN	DENN domain-containing protein 4C OS=Homo sapiens GN=DENND4C PE=1 SV=3	92.9	0	tr|F6X7W6|F6X7W6_CANLF	Uncharacterized protein OS=Canis lupus familiaris GN=DENND4C PE=4 SV=1	-	-	-	-	-	-	-	K20163|1|0.0|3677|fca:101098094|	-	-	-
SASMELHGEGSR	N-Term(iTRAQ8plex)	M4(Oxidation)	1	S3	S3(99.0)	A0A2I2U9H0	P180785_451_450_1_1.raw_8621	1	1.24	1.14,1.1,1.27,1.33,1.28,1.47,1.16,1.12,1.29	0.0917136	9	0.0003345	A0A2I2U9H0	UP	100	0	gi|410978327|ref|XP_003995545.1|	PREDICTED: DENN domain-containing protein 4C [Felis catus]	92.2	0	sp|Q5VZ89|DEN4C_HUMAN	DENN domain-containing protein 4C OS=Homo sapiens GN=DENND4C PE=1 SV=3	92.9	0	tr|F6X7W6|F6X7W6_CANLF	Uncharacterized protein OS=Canis lupus familiaris GN=DENND4C PE=4 SV=1	-	-	-	-	-	-	-	K20163|1|0.0|3677|fca:101098094|	-	-	-
RSSLPLEHGPAAQEVPESEK	N-Term(iTRAQ8plex);K20(iTRAQ8plex)		1	S3	S3(98.7)	A0A2I2U9H0	P180785_451_450_1_3.raw_22354	1	3.88	2.07,5.24,2.78,1.6,4.05,2.15,3.48,8.83,4.68	0.543005	9	0.004776	A0A2I2U9H0	UP	100	0	gi|410978327|ref|XP_003995545.1|	PREDICTED: DENN domain-containing protein 4C [Felis catus]	92.2	0	sp|Q5VZ89|DEN4C_HUMAN	DENN domain-containing protein 4C OS=Homo sapiens GN=DENND4C PE=1 SV=3	92.9	0	tr|F6X7W6|F6X7W6_CANLF	Uncharacterized protein OS=Canis lupus familiaris GN=DENND4C PE=4 SV=1	-	-	-	-	-	-	-	K20163|1|0.0|3677|fca:101098094|	-	-	-
ISSVPNSLSK	N-Term(iTRAQ8plex);K10(iTRAQ8plex)		1	S3	S3(98.8)	A0A2I2U9H0	P180785_451_450_1_5.raw_24262	1	1.15	1.1,1.54,0.97,1.21,1.69,1.07,0.85,1.19,0.75	0.248888	9	0.1716	A0A2I2U9H0	UP	100	0	gi|410978327|ref|XP_003995545.1|	PREDICTED: DENN domain-containing protein 4C [Felis catus]	92.2	0	sp|Q5VZ89|DEN4C_HUMAN	DENN domain-containing protein 4C OS=Homo sapiens GN=DENND4C PE=1 SV=3	92.9	0	tr|F6X7W6|F6X7W6_CANLF	Uncharacterized protein OS=Canis lupus familiaris GN=DENND4C PE=4 SV=1	-	-	-	-	-	-	-	K20163|1|0.0|3677|fca:101098094|	-	-	-
SASPDDDLGSSNWEAADLGNEER	N-Term(iTRAQ8plex)	N12(Deamidated)	1	S3	S3(100.0)	A0A2I2U9P8	P180785_451_450_1_2.raw_37914	1	1.5	1.18,1.79,1.63,1.11,1.68,1.53,1.17,1.78,1.61	0.170678	9	0.0005684	A0A2I2U9P8	UP	100	7e-90	gi|57102718|ref|XP_534074.1|	PREDICTED: small acidic protein [Canis lupus familiaris]	93.44	1e-88	sp|Q5RD18|SMAP_PONAB	Small acidic protein OS=Pongo abelii GN=SMAP PE=2 SV=1	100	5e-89	tr|I3LYJ4|I3LYJ4_ICTTR	Uncharacterized protein OS=Ictidomys tridecemlineatus GN=C11orf58 PE=4 SV=1	-	-	-	-	-	-	-	-	-	-	-
EESAEELQATEHPDEVEDPK	N-Term(iTRAQ8plex);K20(iTRAQ8plex)		1	S3	S3(100.0)	A0A2I2U9P8	P180785_451_450_1_1.raw_20870	1	2.16	2.08,3.6,2.88,1.64,2.84,2.27,1.01,1.75,1.4	0.358435	9	0.002824	A0A2I2U9P8	UP	100	7e-90	gi|57102718|ref|XP_534074.1|	PREDICTED: small acidic protein [Canis lupus familiaris]	93.44	1e-88	sp|Q5RD18|SMAP_PONAB	Small acidic protein OS=Pongo abelii GN=SMAP PE=2 SV=1	100	5e-89	tr|I3LYJ4|I3LYJ4_ICTTR	Uncharacterized protein OS=Ictidomys tridecemlineatus GN=C11orf58 PE=4 SV=1	-	-	-	-	-	-	-	-	-	-	-
SASPDDDLGSSNWEAADLGNEER	N-Term(iTRAQ8plex)	N20(Deamidated)	1	S3	S3(100.0);S3(100.0);S3(100.0);S3(98.5)	A0A2I2U9P8	P180785_451_450_1_2.raw_37824;P180785_451_450_1_2.raw_37880;P180785_451_450_1_2.raw_38243;P180785_451_450_1_2.raw_38355	4	1.21	1.18,1.3,1.2,1.17,1.29,1.19,1.14,1.26,1.16	0.0456004	9	4.877e-06	A0A2I2U9P8	UP	100	7e-90	gi|57102718|ref|XP_534074.1|	PREDICTED: small acidic protein [Canis lupus familiaris]	93.44	1e-88	sp|Q5RD18|SMAP_PONAB	Small acidic protein OS=Pongo abelii GN=SMAP PE=2 SV=1	100	5e-89	tr|I3LYJ4|I3LYJ4_ICTTR	Uncharacterized protein OS=Ictidomys tridecemlineatus GN=C11orf58 PE=4 SV=1	-	-	-	-	-	-	-	-	-	-	-
SASPDDDLGSSNWEAADLGNEER	N-Term(iTRAQ8plex)		1	S3	S3(100.0);S3(99.2);S3(100.0)	A0A2I2U9P8	P180785_451_450_1_2.raw_37108;P180785_451_450_1_2.raw_37463;P180785_451_450_1_2.raw_37493	3	1.83	1.81,2.47,1.5,1.6,2.2,1.33,1.7,2.41,1.43	0.22126	9	0.0004101	A0A2I2U9P8	UP	100	7e-90	gi|57102718|ref|XP_534074.1|	PREDICTED: small acidic protein [Canis lupus familiaris]	93.44	1e-88	sp|Q5RD18|SMAP_PONAB	Small acidic protein OS=Pongo abelii GN=SMAP PE=2 SV=1	100	5e-89	tr|I3LYJ4|I3LYJ4_ICTTR	Uncharacterized protein OS=Ictidomys tridecemlineatus GN=C11orf58 PE=4 SV=1	-	-	-	-	-	-	-	-	-	-	-
LEPPGSVESEGESSPQAK	N-Term(iTRAQ8plex);K18(iTRAQ8plex)		1	S6	S6(98.8)	A0A2I2U9Y2	P180785_451_450_1_2.raw_24170	1	1.41	0.94,1.97,1.23,1.09,2.3,1.43,0.85,1.79,1.11	0.334616	9	0.03886	A0A2I2U9Y2	-	100	0	gi|410953712|ref|XP_003983514.1|	PREDICTED: phosphatidate phosphatase LPIN3 isoform X1 [Felis catus]	83.59	0	sp|Q9BQK8|LPIN3_HUMAN	Phosphatidate phosphatase LPIN3 OS=Homo sapiens GN=LPIN3 PE=1 SV=3	98.95	0	tr|M3W0K0|M3W0K0_FELCA	Uncharacterized protein OS=Felis catus GN=LPIN3 PE=4 SV=1	-	-	-	-	-	-	-	K15728|1|0.0|1510|fca:101096222|		GO:0008195//phosphatidate phosphatase activity
LGDSGEAFFVQELESDDEHVPPR	N-Term(iTRAQ8plex)	Q11(Deamidated)	1	S15	S15(100.0)	A0A2I2U9Y2;M3W0K0	P180785_451_450_1_4.raw_50224	1	0.8	0.76,0.6,0.62,0.88,0.7,0.72,1.11,0.88,0.91	0.19209	9	0.005769	A0A2I2U9Y2	-	100	0	gi|410953712|ref|XP_003983514.1|	PREDICTED: phosphatidate phosphatase LPIN3 isoform X1 [Felis catus]	83.59	0	sp|Q9BQK8|LPIN3_HUMAN	Phosphatidate phosphatase LPIN3 OS=Homo sapiens GN=LPIN3 PE=1 SV=3	98.95	0	tr|M3W0K0|M3W0K0_FELCA	Uncharacterized protein OS=Felis catus GN=LPIN3 PE=4 SV=1	-	-	-	-	-	-	-	K15728|1|0.0|1510|fca:101096222|		GO:0008195//phosphatidate phosphatase activity
LGDSGEAFFVQELESDDEHVPPR	N-Term(iTRAQ8plex)		1	S15	S15(100.0);S15(100.0)	A0A2I2U9Y2;M3W0K0	P180785_451_450_1_3.raw_51332;P180785_451_450_1_3.raw_51405	2	0.81	0.81,0.81,0.63,0.89,0.89,0.7,0.93,0.94,0.73	0.12603	9	0.0009152	A0A2I2U9Y2	-	100	0	gi|410953712|ref|XP_003983514.1|	PREDICTED: phosphatidate phosphatase LPIN3 isoform X1 [Felis catus]	83.59	0	sp|Q9BQK8|LPIN3_HUMAN	Phosphatidate phosphatase LPIN3 OS=Homo sapiens GN=LPIN3 PE=1 SV=3	98.95	0	tr|M3W0K0|M3W0K0_FELCA	Uncharacterized protein OS=Felis catus GN=LPIN3 PE=4 SV=1	-	-	-	-	-	-	-	K15728|1|0.0|1510|fca:101096222|		GO:0008195//phosphatidate phosphatase activity
GAAAPTSPPAVTPKPK	N-Term(iTRAQ8plex);K14(iTRAQ8plex);K16(iTRAQ8plex)		1	S7	S7(98.6);S7(98.7);S7(98.9);S7(98.7);S7(98.7);S7(99.1);S7(98.8);S7(98.8);S7(98.9);S7(98.8);S7(100.0);S7(98.9);S7(99.1);S7(99.0);S7(98.7);S7(99.0)	A0A2I2UA10	P180785_451_450_1_6.raw_14671;P180785_451_450_1_5.raw_14859;P180785_451_450_1_5.raw_14860;P180785_451_450_1_6.raw_14986;P180785_451_450_1_6.raw_15149;P180785_451_450_1_6.raw_15188;P180785_451_450_1_5.raw_15192;P180785_451_450_1_5.raw_15193;P180785_451_450_1_6.raw_15306;P180785_451_450_1_6.raw_15465;P180785_451_450_1_6.raw_15504;P180785_451_450_1_5.raw_15526;P180785_451_450_1_5.raw_15527;P180785_4…	16	2.7	2.21,3.93,2.75,2.15,3.86,2.67,1.67,2.97,2.07	0.274488	9	0.0001911	A0A2I2UA10	UP	94.07	0	gi|587012443|ref|XP_006940689.1|	PREDICTED: unconventional myosin-XV-like [Felis catus]	73.15	0	sp|Q96JP2|MY15B_HUMAN	Unconventional myosin-XVB OS=Homo sapiens GN=MYO15B PE=1 SV=2	79.87	0	tr|F6YWG9|F6YWG9_HORSE	Uncharacterized protein OS=Equus caballus GN=MYO15B PE=4 SV=1	-	-	-	-	-	-	-	K10361|1|0.0|1227|fca:101094967|	-	-	-
GAAAPTSPPAVTPK	N-Term(iTRAQ8plex);K14(iTRAQ8plex)		1	S7	S7(98.9);S7(100.0);S7(100.0);S7(100.0)	A0A2I2UA10	P180785_451_450_1_5.raw_16214;P180785_451_450_1_5.raw_16346;P180785_451_450_1_4.raw_16981;P180785_451_450_1_4.raw_17324	4	2.02	1.7,3.2,1.95,1.53,2.94,1.73,1.28,2.44,1.45	0.317532	9	0.001982	A0A2I2UA10	UP	94.07	0	gi|587012443|ref|XP_006940689.1|	PREDICTED: unconventional myosin-XV-like [Felis catus]	73.15	0	sp|Q96JP2|MY15B_HUMAN	Unconventional myosin-XVB OS=Homo sapiens GN=MYO15B PE=1 SV=2	79.87	0	tr|F6YWG9|F6YWG9_HORSE	Uncharacterized protein OS=Equus caballus GN=MYO15B PE=4 SV=1	-	-	-	-	-	-	-	K10361|1|0.0|1227|fca:101094967|	-	-	-
HMSQLQHGEPGLAR	N-Term(iTRAQ8plex)		1	S3	S3(100.0);S3(100.0);S3(100.0);S3(100.0);S3(100.0);S3(100.0)	A0A2I2UA10	P180785_451_450_1_5.raw_17351;P180785_451_450_1_5.raw_17531;P180785_451_450_1_4.raw_18259;P180785_451_450_1_4.raw_18322;P180785_451_450_1_4.raw_18608;P180785_451_450_1_3.raw_19220	6	1.02	1.18,0.82,1.05,1.3,0.89,1.14,1.11,0.76,0.97	0.164058	9	0.6915	A0A2I2UA10	UP	94.07	0	gi|587012443|ref|XP_006940689.1|	PREDICTED: unconventional myosin-XV-like [Felis catus]	73.15	0	sp|Q96JP2|MY15B_HUMAN	Unconventional myosin-XVB OS=Homo sapiens GN=MYO15B PE=1 SV=2	79.87	0	tr|F6YWG9|F6YWG9_HORSE	Uncharacterized protein OS=Equus caballus GN=MYO15B PE=4 SV=1	-	-	-	-	-	-	-	K10361|1|0.0|1227|fca:101094967|	-	-	-
GAAAPTSPPAVTPK	N-Term(iTRAQ8plex);K14(iTRAQ8plex)		1	T6	T6(98.9)	A0A2I2UA10	P180785_451_450_1_4.raw_17227	1	1.93	1.89,2.85,2.47,1.45,2.19,1.9,1.21,1.83,1.58	0.24965	9	0.000602	A0A2I2UA10	UP	94.07	0	gi|587012443|ref|XP_006940689.1|	PREDICTED: unconventional myosin-XV-like [Felis catus]	73.15	0	sp|Q96JP2|MY15B_HUMAN	Unconventional myosin-XVB OS=Homo sapiens GN=MYO15B PE=1 SV=2	79.87	0	tr|F6YWG9|F6YWG9_HORSE	Uncharacterized protein OS=Equus caballus GN=MYO15B PE=4 SV=1	-	-	-	-	-	-	-	K10361|1|0.0|1227|fca:101094967|	-	-	-
HMSQLQHGEPGLAR	N-Term(iTRAQ8plex)	M2(Oxidation)	1	S3	S3(100.0);S3(100.0)	A0A2I2UA10	P180785_451_450_1_3.raw_11561;P180785_451_450_1_3.raw_11902	2	1.09	1.63,0.59,1.29,1.74,0.63,1.38,1.2,0.44,0.95	0.403346	9	0.5618	A0A2I2UA10	UP	94.07	0	gi|587012443|ref|XP_006940689.1|	PREDICTED: unconventional myosin-XV-like [Felis catus]	73.15	0	sp|Q96JP2|MY15B_HUMAN	Unconventional myosin-XVB OS=Homo sapiens GN=MYO15B PE=1 SV=2	79.87	0	tr|F6YWG9|F6YWG9_HORSE	Uncharacterized protein OS=Equus caballus GN=MYO15B PE=4 SV=1	-	-	-	-	-	-	-	K10361|1|0.0|1227|fca:101094967|	-	-	-
SLSMDSQVPVYSPAIDLK	N-Term(iTRAQ8plex);K18(iTRAQ8plex)	M4(Oxidation)	1	S3	S3(98.8)	A0A2I2UA13	P180785_451_450_1_6.raw_40083	1	1.06	1.23,1.04,1.08,1.01,0.85,0.88,1.28,1.08,1.12	0.125783	9	0.2172	A0A2I2UA13	-	100	0	gi|586998690|ref|XP_006935906.1|	PREDICTED: zinc finger and BTB domain-containing protein 21 isoform X5 [Felis catus]	74.75	0	sp|Q9ULJ3|ZBT21_HUMAN	Zinc finger and BTB domain-containing protein 21 OS=Homo sapiens GN=ZBTB21 PE=1 SV=2	85.47	0	tr|M3YCB0|M3YCB0_MUSPF	Uncharacterized protein OS=Mustela putorius furo GN=ZBTB21 PE=4 SV=1	-	-	-	-	-	-	-	K10507|1|2e-20|100|ccar:109102727| !K10510|3|3e-20|102|ptg:102953316|	GO:0045892//negative regulation of transcription, DNA-templated	GO:0008270//zinc ion binding;GO:0005515//protein binding;GO:0008327//methyl-CpG binding	GO:0005634//nucleus
IQPLEPDSPTGVAENPAPAAEK	N-Term(iTRAQ8plex);K22(iTRAQ8plex)	N15(Deamidated)	1	S8	S8(97.3)	A0A2I2UA13	P180785_451_450_1_3.raw_31114	1	0.9	0.93,0.82,1.01,0.86,0.77,0.94,0.93,0.82,1.01	0.089989	9	0.007677	A0A2I2UA13	-	100	0	gi|586998690|ref|XP_006935906.1|	PREDICTED: zinc finger and BTB domain-containing protein 21 isoform X5 [Felis catus]	74.75	0	sp|Q9ULJ3|ZBT21_HUMAN	Zinc finger and BTB domain-containing protein 21 OS=Homo sapiens GN=ZBTB21 PE=1 SV=2	85.47	0	tr|M3YCB0|M3YCB0_MUSPF	Uncharacterized protein OS=Mustela putorius furo GN=ZBTB21 PE=4 SV=1	-	-	-	-	-	-	-	K10507|1|2e-20|100|ccar:109102727| !K10510|3|3e-20|102|ptg:102953316|	GO:0045892//negative regulation of transcription, DNA-templated	GO:0008270//zinc ion binding;GO:0005515//protein binding;GO:0008327//methyl-CpG binding	GO:0005634//nucleus
MSASDPNSSIFLTDTAK	N-Term(iTRAQ8plex);K17(iTRAQ8plex)	M1(Oxidation)	1	S2	S2(97.9);S2(99.9);S2(100.0)	A0A2I2UA14	P180785_451_450_1_5.raw_31432;P180785_451_450_1_4.raw_32206;P180785_451_450_1_4.raw_32254	3	1.28	1.59,1.77,1.52,1.08,1.21,1.04,1.07,1.2,1.04	0.202456	9	0.01568	A0A2I2UA14	-	100	0	gi|410962965|ref|XP_003988038.1|	PREDICTED: tryptophan--tRNA ligase, cytoplasmic isoform X1 [Felis catus]	93.28	0	sp|P17248|SYWC_BOVIN	Tryptophan--tRNA ligase, cytoplasmic OS=Bos taurus GN=WARS PE=1 SV=3	100	0	tr|M3WCI7|M3WCI7_FELCA	Uncharacterized protein OS=Felis catus GN=WARS PE=3 SV=1	gi|474934865|ref|YP_007688447.1|	316	9e-103	COG0180	Tryptophanyl-tRNA synthetase	J	Translation, ribosomal structure and biogenesis	K01867|1|0.0|953|fca:101093944|	GO:0006436//tryptophanyl-tRNA aminoacylation;GO:0045765//regulation of angiogenesis	GO:0004830//tryptophan-tRNA ligase activity;GO:0005524//ATP binding	GO:0005737//cytoplasm
MSASDPNSSIFLTDTAK	N-Term(iTRAQ8plex);K17(iTRAQ8plex)		1	S2	S2(100.0);S2(98.5);S2(100.0);S2(100.0)	A0A2I2UA14	P180785_451_450_1_6.raw_35459;P180785_451_450_1_6.raw_35494;P180785_451_450_1_5.raw_36256;P180785_451_450_1_5.raw_36358	4	1.41	2,2.04,2.24,1.17,1.17,1.29,0.92,0.89,1.01	0.352223	9	0.04647	A0A2I2UA14	-	100	0	gi|410962965|ref|XP_003988038.1|	PREDICTED: tryptophan--tRNA ligase, cytoplasmic isoform X1 [Felis catus]	93.28	0	sp|P17248|SYWC_BOVIN	Tryptophan--tRNA ligase, cytoplasmic OS=Bos taurus GN=WARS PE=1 SV=3	100	0	tr|M3WCI7|M3WCI7_FELCA	Uncharacterized protein OS=Felis catus GN=WARS PE=3 SV=1	gi|474934865|ref|YP_007688447.1|	316	9e-103	COG0180	Tryptophanyl-tRNA synthetase	J	Translation, ribosomal structure and biogenesis	K01867|1|0.0|953|fca:101093944|	GO:0006436//tryptophanyl-tRNA aminoacylation;GO:0045765//regulation of angiogenesis	GO:0004830//tryptophan-tRNA ligase activity;GO:0005524//ATP binding	GO:0005737//cytoplasm
MSASDPNSSIFLTDTAK	N-Term(iTRAQ8plex);K17(iTRAQ8plex)	M1(Oxidation);N7(Deamidated)	1	S2	S2(98.5)	A0A2I2UA14	P180785_451_450_1_4.raw_31648	1	1.12	1.35,1.24,1.22,1.1,1.02,1,1.12,1.03,1.01	0.103974	9	0.01875	A0A2I2UA14	-	100	0	gi|410962965|ref|XP_003988038.1|	PREDICTED: tryptophan--tRNA ligase, cytoplasmic isoform X1 [Felis catus]	93.28	0	sp|P17248|SYWC_BOVIN	Tryptophan--tRNA ligase, cytoplasmic OS=Bos taurus GN=WARS PE=1 SV=3	100	0	tr|M3WCI7|M3WCI7_FELCA	Uncharacterized protein OS=Felis catus GN=WARS PE=3 SV=1	gi|474934865|ref|YP_007688447.1|	316	9e-103	COG0180	Tryptophanyl-tRNA synthetase	J	Translation, ribosomal structure and biogenesis	K01867|1|0.0|953|fca:101093944|	GO:0006436//tryptophanyl-tRNA aminoacylation;GO:0045765//regulation of angiogenesis	GO:0004830//tryptophan-tRNA ligase activity;GO:0005524//ATP binding	GO:0005737//cytoplasm
SSSESYTQSFQSR	N-Term(iTRAQ8plex)		1	S3	S3(96.6)	A0A2I2UA40	P180785_451_450_1_3.raw_18206	1	1.01	1.12,1.06,1.02,1.01,0.96,0.92,1.04,0.99,0.95	0.0574378	9	0.7135	A0A2I2UA40	UP	99.79	0	gi|511850519|ref|XP_004749598.1|	PREDICTED: phosphatidylinositol 4-kinase type 2-alpha [Mustela putorius furo]	98.96	0	sp|Q9BTU6|P4K2A_HUMAN	Phosphatidylinositol 4-kinase type 2-alpha OS=Homo sapiens GN=PI4K2A PE=1 SV=1	99.79	0	tr|M3Z019|M3Z019_MUSPF	Uncharacterized protein OS=Mustela putorius furo GN=Pi4k2a PE=4 SV=1	-	-	-	-	-	-	-	K13711|1|0.0|808|fca:101088190|	GO:0006661//phosphatidylinositol biosynthetic process;GO:0044281//small molecule metabolic process	GO:0035651//AP-3 adaptor complex binding;GO:0004430//1-phosphatidylinositol 4-kinase activity;GO:0005524//ATP binding;GO:0000287//magnesium ion binding	GO:0044231//host cell presynaptic membrane;GO:0005739//mitochondrion;GO:0030425//dendrite;GO:0031083//BLOC-1 complex;GO:0005768//endosome;GO:0045121//membrane raft;GO:0043025//neuronal cell body;GO:0035838//growing cell tip;GO:0005887//integral component of plasma membrane
VAAAAGPAPSPPGSPGHDRER	N-Term(iTRAQ8plex)		2	S10,S14	S10(100.0),S14(100.0)	A0A2I2UA40	P180785_451_450_1_3.raw_15439	1	1.53	1.27,2.1,1.7,1.13,1.87,1.52,1.05,1.73,1.4	0.216159	9	0.001917	A0A2I2UA40	UP	99.79	0	gi|511850519|ref|XP_004749598.1|	PREDICTED: phosphatidylinositol 4-kinase type 2-alpha [Mustela putorius furo]	98.96	0	sp|Q9BTU6|P4K2A_HUMAN	Phosphatidylinositol 4-kinase type 2-alpha OS=Homo sapiens GN=PI4K2A PE=1 SV=1	99.79	0	tr|M3Z019|M3Z019_MUSPF	Uncharacterized protein OS=Mustela putorius furo GN=Pi4k2a PE=4 SV=1	-	-	-	-	-	-	-	K13711|1|0.0|808|fca:101088190|	GO:0006661//phosphatidylinositol biosynthetic process;GO:0044281//small molecule metabolic process	GO:0035651//AP-3 adaptor complex binding;GO:0004430//1-phosphatidylinositol 4-kinase activity;GO:0005524//ATP binding;GO:0000287//magnesium ion binding	GO:0044231//host cell presynaptic membrane;GO:0005739//mitochondrion;GO:0030425//dendrite;GO:0031083//BLOC-1 complex;GO:0005768//endosome;GO:0045121//membrane raft;GO:0043025//neuronal cell body;GO:0035838//growing cell tip;GO:0005887//integral component of plasma membrane
VAAAAGPAPSPPGSPGHDR	N-Term(iTRAQ8plex)		1	S14	S14(99.9);S14(100.0)	A0A2I2UA40	P180785_451_450_1_5.raw_14158;P180785_451_450_1_4.raw_15057	2	1.19	1.16,1.53,1.12,1.08,1.4,1.05,1.03,1.35,1	0.149265	9	0.01605	A0A2I2UA40	UP	99.79	0	gi|511850519|ref|XP_004749598.1|	PREDICTED: phosphatidylinositol 4-kinase type 2-alpha [Mustela putorius furo]	98.96	0	sp|Q9BTU6|P4K2A_HUMAN	Phosphatidylinositol 4-kinase type 2-alpha OS=Homo sapiens GN=PI4K2A PE=1 SV=1	99.79	0	tr|M3Z019|M3Z019_MUSPF	Uncharacterized protein OS=Mustela putorius furo GN=Pi4k2a PE=4 SV=1	-	-	-	-	-	-	-	K13711|1|0.0|808|fca:101088190|	GO:0006661//phosphatidylinositol biosynthetic process;GO:0044281//small molecule metabolic process	GO:0035651//AP-3 adaptor complex binding;GO:0004430//1-phosphatidylinositol 4-kinase activity;GO:0005524//ATP binding;GO:0000287//magnesium ion binding	GO:0044231//host cell presynaptic membrane;GO:0005739//mitochondrion;GO:0030425//dendrite;GO:0031083//BLOC-1 complex;GO:0005768//endosome;GO:0045121//membrane raft;GO:0043025//neuronal cell body;GO:0035838//growing cell tip;GO:0005887//integral component of plasma membrane
VAAAAGPAPSPPGSPGHDR	N-Term(iTRAQ8plex)		1	S10	S10(100.0);S10(100.0);S10(100.0);S10(100.0)	A0A2I2UA40	P180785_451_450_1_5.raw_14497;P180785_451_450_1_4.raw_15387;P180785_451_450_1_4.raw_15551;P180785_451_450_1_4.raw_15724	4	1.16	1.05,1.02,1.39,1.03,1.06,1.41,1.05,1.04,1.42	0.148334	9	0.02804	A0A2I2UA40	UP	99.79	0	gi|511850519|ref|XP_004749598.1|	PREDICTED: phosphatidylinositol 4-kinase type 2-alpha [Mustela putorius furo]	98.96	0	sp|Q9BTU6|P4K2A_HUMAN	Phosphatidylinositol 4-kinase type 2-alpha OS=Homo sapiens GN=PI4K2A PE=1 SV=1	99.79	0	tr|M3Z019|M3Z019_MUSPF	Uncharacterized protein OS=Mustela putorius furo GN=Pi4k2a PE=4 SV=1	-	-	-	-	-	-	-	K13711|1|0.0|808|fca:101088190|	GO:0006661//phosphatidylinositol biosynthetic process;GO:0044281//small molecule metabolic process	GO:0035651//AP-3 adaptor complex binding;GO:0004430//1-phosphatidylinositol 4-kinase activity;GO:0005524//ATP binding;GO:0000287//magnesium ion binding	GO:0044231//host cell presynaptic membrane;GO:0005739//mitochondrion;GO:0030425//dendrite;GO:0031083//BLOC-1 complex;GO:0005768//endosome;GO:0045121//membrane raft;GO:0043025//neuronal cell body;GO:0035838//growing cell tip;GO:0005887//integral component of plasma membrane
VAAAAGPAPSPPGSPGHDR	N-Term(iTRAQ8plex)		2	S10,S14	S10(100.0),S14(100.0);S10(100.0),S14(100.0);S10(100.0),S14(100.0);S10(100.0),S14(100.0)	A0A2I2UA40	P180785_451_450_1_3.raw_17242;P180785_451_450_1_3.raw_17399;P180785_451_450_1_2.raw_18417;P180785_451_450_1_2.raw_18479	4	1.2	0.98,1.58,1.42,0.88,1.39,1.28,0.8,1.27,1.16	0.207226	9	0.05605	A0A2I2UA40	UP	99.79	0	gi|511850519|ref|XP_004749598.1|	PREDICTED: phosphatidylinositol 4-kinase type 2-alpha [Mustela putorius furo]	98.96	0	sp|Q9BTU6|P4K2A_HUMAN	Phosphatidylinositol 4-kinase type 2-alpha OS=Homo sapiens GN=PI4K2A PE=1 SV=1	99.79	0	tr|M3Z019|M3Z019_MUSPF	Uncharacterized protein OS=Mustela putorius furo GN=Pi4k2a PE=4 SV=1	-	-	-	-	-	-	-	K13711|1|0.0|808|fca:101088190|	GO:0006661//phosphatidylinositol biosynthetic process;GO:0044281//small molecule metabolic process	GO:0035651//AP-3 adaptor complex binding;GO:0004430//1-phosphatidylinositol 4-kinase activity;GO:0005524//ATP binding;GO:0000287//magnesium ion binding	GO:0044231//host cell presynaptic membrane;GO:0005739//mitochondrion;GO:0030425//dendrite;GO:0031083//BLOC-1 complex;GO:0005768//endosome;GO:0045121//membrane raft;GO:0043025//neuronal cell body;GO:0035838//growing cell tip;GO:0005887//integral component of plasma membrane
KPSPAQAAETPALELPLPAVSTPAGL	N-Term(iTRAQ8plex);K1(iTRAQ8plex)		1	S3	S3(100.0);S3(100.0)	A0A2I2UAF2	P180785_451_450_1_1.raw_50713;P180785_451_450_1_2.raw_53649	2	1.32	1.6,1.37,1.03,1.74,1.49,1.13,1.42,1.21,0.93	0.191742	9	0.006847	A0A2I2UAF2	-	99.14	0	gi|73967426|ref|XP_548351.2|	PREDICTED: negative elongation factor B isoform 1 [Canis lupus familiaris]	95.86	0	sp|Q8WX92|NELFB_HUMAN	Negative elongation factor B OS=Homo sapiens GN=NELFB PE=1 SV=1	99.14	0	tr|E2QX07|E2QX07_CANLF	Uncharacterized protein OS=Canis lupus familiaris GN=NELFB PE=4 SV=1	-	-	-	-	-	-	-	K15180|1|0.0|1000|fca:101084581|	GO:0050434//positive regulation of viral transcription;GO:0006414//translational elongation;GO:0006368//transcription elongation from RNA polymerase II promoter;GO:0045892//negative regulation of transcription, DNA-templated	GO:0003746//translation elongation factor activity;GO:0005515//protein binding	GO:0005730//nucleolus;GO:0032021//NELF complex;GO:0005737//cytoplasm
VLGSEGEEEDEALTPSK	N-Term(iTRAQ8plex);K17(iTRAQ8plex)		1	S4	S4(100.0)	A0A2I2UAF4	P180785_451_450_1_2.raw_33396	1	1.44	1.26,2.01,1.27,1.06,1.7,1.07,1.28,2.05,1.29	0.248222	9	0.008077	A0A2I2UAF4	-	87.43	0	gi|472362771|ref|XP_004400969.1|	PREDICTED: DNA ligase 1 [Odobenus rosmarus divergens]	81.94	0	sp|P18858|DNLI1_HUMAN	DNA ligase 1 OS=Homo sapiens GN=LIG1 PE=1 SV=1	85.9	0	tr|G1M9F8|G1M9F8_AILME	DNA ligase OS=Ailuropoda melanoleuca GN=LIG1 PE=3 SV=1	gi|118431328|ref|NP_147713.2|	330	4e-101	COG1793	ATP-dependent DNA ligase	L	Replication, recombination and repair	K10747|1|0.0|1492|fca:101093313|	GO:0000084//mitotic S phase;GO:0006283//transcription-coupled nucleotide-excision repair;GO:0006284//base-excision repair;GO:0000724//double-strand break repair via homologous recombination;GO:0051301//cell division;GO:0006297//nucleotide-excision repair, DNA gap filling;GO:0033151//V(D)J recombination;GO:0032201//telomere maintenance via semi-conservative replication;GO:0051103//DNA ligation inv…	GO:0046872//metal ion binding;GO:0003910//DNA ligase (ATP) activity;GO:0003677//DNA binding;GO:0005524//ATP binding	GO:0005739//mitochondrion;GO:0016021//integral component of membrane;GO:0005694//chromosome;GO:0005654//nucleoplasm
QSQIQNQQGADLDSDPEDFY	N-Term(iTRAQ8plex)		1	S14	S14(100.0)	A0A2I2UAF4	P180785_451_450_1_2.raw_38937	1	1.21	1.12,1.44,1.26,0.99,1.27,1.12,1.09,1.4,1.23	0.114729	9	0.002495	A0A2I2UAF4	-	87.43	0	gi|472362771|ref|XP_004400969.1|	PREDICTED: DNA ligase 1 [Odobenus rosmarus divergens]	81.94	0	sp|P18858|DNLI1_HUMAN	DNA ligase 1 OS=Homo sapiens GN=LIG1 PE=1 SV=1	85.9	0	tr|G1M9F8|G1M9F8_AILME	DNA ligase OS=Ailuropoda melanoleuca GN=LIG1 PE=3 SV=1	gi|118431328|ref|NP_147713.2|	330	4e-101	COG1793	ATP-dependent DNA ligase	L	Replication, recombination and repair	K10747|1|0.0|1492|fca:101093313|	GO:0000084//mitotic S phase;GO:0006283//transcription-coupled nucleotide-excision repair;GO:0006284//base-excision repair;GO:0000724//double-strand break repair via homologous recombination;GO:0051301//cell division;GO:0006297//nucleotide-excision repair, DNA gap filling;GO:0033151//V(D)J recombination;GO:0032201//telomere maintenance via semi-conservative replication;GO:0051103//DNA ligation inv…	GO:0046872//metal ion binding;GO:0003910//DNA ligase (ATP) activity;GO:0003677//DNA binding;GO:0005524//ATP binding	GO:0005739//mitochondrion;GO:0016021//integral component of membrane;GO:0005694//chromosome;GO:0005654//nucleoplasm
SASVSSISLTK	N-Term(iTRAQ8plex);K11(iTRAQ8plex)		1	S3	S3(100.0)	A0A2I2UAF6	P180785_451_450_1_6.raw_23312	1	1.17	1.1,1.63,1.22,0.84,1.24,0.92,1,1.48,1.1	0.206469	9	0.0817	A0A2I2UAF6	-	99.23	0	gi|694893936|ref|XP_009440629.1|	PREDICTED: son of sevenless homolog 1 isoform X3 [Pan troglodytes]	97	0	sp|Q07889|SOS1_HUMAN	Son of sevenless homolog 1 OS=Homo sapiens GN=SOS1 PE=1 SV=1	97.22	0	tr|D2HNQ8|D2HNQ8_AILME	Putative uncharacterized protein (Fragment) OS=Ailuropoda melanoleuca GN=SOS1 PE=4 SV=1	gi|297621231|ref|YP_003709368.1|	61.6	2e-07	COG1328	Anaerobic ribonucleoside-triphosphate reductase	F	Nucleotide transport and metabolism	K03099|1|0.0|2387|fca:101098862|	GO:0007411//axon guidance;GO:0048011//neurotrophin TRK receptor signaling pathway;GO:0030168//platelet activation;GO:0008286//insulin receptor signaling pathway;GO:0050900//leukocyte migration;GO:0007173//epidermal growth factor receptor signaling pathway;GO:0008543//fibroblast growth factor receptor signaling pathway;GO:0032321//positive regulation of Rho GTPase activity	GO:0005515//protein binding;GO:0005543//phospholipid binding;GO:0005100//Rho GTPase activator activity;GO:0003677//DNA binding;GO:0005089//Rho guanyl-nucleotide exchange factor activity	GO:0005829//cytosol;GO:0005886//plasma membrane
TSISDPPESPPLLPPREPVR	N-Term(iTRAQ8plex)		1	S9	S9(100.0);S9(100.0)	A0A2I2UAF6	P180785_451_450_1_5.raw_29766;P180785_451_450_1_5.raw_30118	2	1.23	0.92,1.69,1.13,0.86,1.64,1.07,0.93,1.69,1.13	0.265752	9	0.08273	A0A2I2UAF6	-	99.23	0	gi|694893936|ref|XP_009440629.1|	PREDICTED: son of sevenless homolog 1 isoform X3 [Pan troglodytes]	97	0	sp|Q07889|SOS1_HUMAN	Son of sevenless homolog 1 OS=Homo sapiens GN=SOS1 PE=1 SV=1	97.22	0	tr|D2HNQ8|D2HNQ8_AILME	Putative uncharacterized protein (Fragment) OS=Ailuropoda melanoleuca GN=SOS1 PE=4 SV=1	gi|297621231|ref|YP_003709368.1|	61.6	2e-07	COG1328	Anaerobic ribonucleoside-triphosphate reductase	F	Nucleotide transport and metabolism	K03099|1|0.0|2387|fca:101098862|	GO:0007411//axon guidance;GO:0048011//neurotrophin TRK receptor signaling pathway;GO:0030168//platelet activation;GO:0008286//insulin receptor signaling pathway;GO:0050900//leukocyte migration;GO:0007173//epidermal growth factor receptor signaling pathway;GO:0008543//fibroblast growth factor receptor signaling pathway;GO:0032321//positive regulation of Rho GTPase activity	GO:0005515//protein binding;GO:0005543//phospholipid binding;GO:0005100//Rho GTPase activator activity;GO:0003677//DNA binding;GO:0005089//Rho guanyl-nucleotide exchange factor activity	GO:0005829//cytosol;GO:0005886//plasma membrane
HLDSPPAIPPR	N-Term(iTRAQ8plex)		1	S4	S4(100.0);S4(100.0);S4(100.0);S4(100.0);S4(100.0)	A0A2I2UAF6	P180785_451_450_1_5.raw_19330;P180785_451_450_1_4.raw_19617;P180785_451_450_1_4.raw_20505;P180785_451_450_1_4.raw_21238;P180785_451_450_1_4.raw_21764	5	1.15	1.12,1.02,1.09,1.19,1.09,1.16,1.29,1.16,1.26	0.0698442	9	0.000658	A0A2I2UAF6	-	99.23	0	gi|694893936|ref|XP_009440629.1|	PREDICTED: son of sevenless homolog 1 isoform X3 [Pan troglodytes]	97	0	sp|Q07889|SOS1_HUMAN	Son of sevenless homolog 1 OS=Homo sapiens GN=SOS1 PE=1 SV=1	97.22	0	tr|D2HNQ8|D2HNQ8_AILME	Putative uncharacterized protein (Fragment) OS=Ailuropoda melanoleuca GN=SOS1 PE=4 SV=1	gi|297621231|ref|YP_003709368.1|	61.6	2e-07	COG1328	Anaerobic ribonucleoside-triphosphate reductase	F	Nucleotide transport and metabolism	K03099|1|0.0|2387|fca:101098862|	GO:0007411//axon guidance;GO:0048011//neurotrophin TRK receptor signaling pathway;GO:0030168//platelet activation;GO:0008286//insulin receptor signaling pathway;GO:0050900//leukocyte migration;GO:0007173//epidermal growth factor receptor signaling pathway;GO:0008543//fibroblast growth factor receptor signaling pathway;GO:0032321//positive regulation of Rho GTPase activity	GO:0005515//protein binding;GO:0005543//phospholipid binding;GO:0005100//Rho GTPase activator activity;GO:0003677//DNA binding;GO:0005089//Rho guanyl-nucleotide exchange factor activity	GO:0005829//cytosol;GO:0005886//plasma membrane
AGSPSPQPLGELPR	N-Term(iTRAQ8plex)		1	S3	S3(100.0);S3(98.4)	A0A2I2UAN7	P180785_451_450_1_4.raw_28212;P180785_451_450_1_4.raw_28221	2	1.67	1.84,1.12,1.88,1.86,1.13,1.9,2.01,1.21,2.05	0.221594	9	0.0009234	A0A2I2UAN7	UP	85.32	0	gi|472351610|ref|XP_004395487.1|	PREDICTED: minor histocompatibility protein HA-1 isoform 2 [Odobenus rosmarus divergens]	81.16	0	sp|Q92619|HMHA1_HUMAN	Rho GTPase-activating protein 45 OS=Homo sapiens GN=ARHGAP45 PE=1 SV=2	84.39	0	tr|K9IVJ2|K9IVJ2_PIG	Minor histocompatibility protein HA-1 OS=Sus scrofa GN=HMHA1 PE=2 SV=1	-	-	-	-	-	-	-	K20644|1|0.0|1853|fca:101095473|	-	-	-
PTEATVSLSSLVDYPHQAR	N-Term(iTRAQ8plex)		1	S9	S9(98.7)	A0A2I2UAN7	P180785_451_450_1_1.raw_46018	1	1.49	1.6,1.55,1.44,1.54,1.5,1.39,1.52,1.48,1.37	0.0481341	9	5.475e-08	A0A2I2UAN7	UP	85.32	0	gi|472351610|ref|XP_004395487.1|	PREDICTED: minor histocompatibility protein HA-1 isoform 2 [Odobenus rosmarus divergens]	81.16	0	sp|Q92619|HMHA1_HUMAN	Rho GTPase-activating protein 45 OS=Homo sapiens GN=ARHGAP45 PE=1 SV=2	84.39	0	tr|K9IVJ2|K9IVJ2_PIG	Minor histocompatibility protein HA-1 OS=Sus scrofa GN=HMHA1 PE=2 SV=1	-	-	-	-	-	-	-	K20644|1|0.0|1853|fca:101095473|	-	-	-
PTEATVSLSSLVDYPHQAR	N-Term(iTRAQ8plex)		1	S7	S7(94.5)	A0A2I2UAN7	P180785_451_450_1_1.raw_45670	1	0.75	0.79,0.79,0.82,0.76,0.76,0.79,0.67,0.66,0.69	0.0745316	9	1.311e-06	A0A2I2UAN7	UP	85.32	0	gi|472351610|ref|XP_004395487.1|	PREDICTED: minor histocompatibility protein HA-1 isoform 2 [Odobenus rosmarus divergens]	81.16	0	sp|Q92619|HMHA1_HUMAN	Rho GTPase-activating protein 45 OS=Homo sapiens GN=ARHGAP45 PE=1 SV=2	84.39	0	tr|K9IVJ2|K9IVJ2_PIG	Minor histocompatibility protein HA-1 OS=Sus scrofa GN=HMHA1 PE=2 SV=1	-	-	-	-	-	-	-	K20644|1|0.0|1853|fca:101095473|	-	-	-
KGSLNVSDAVGTEAAGGPEEESGPTEGALAK	N-Term(iTRAQ8plex);K1(iTRAQ8plex);K31(iTRAQ8plex)		1	S3	S3(100.0)	A0A2I2UAN7	P180785_451_450_1_3.raw_30843	1	1.55	1.6,1.47,1.35,1.72,1.59,1.46,1.71,1.57,1.45	0.0757076	9	1.031e-06	A0A2I2UAN7	UP	85.32	0	gi|472351610|ref|XP_004395487.1|	PREDICTED: minor histocompatibility protein HA-1 isoform 2 [Odobenus rosmarus divergens]	81.16	0	sp|Q92619|HMHA1_HUMAN	Rho GTPase-activating protein 45 OS=Homo sapiens GN=ARHGAP45 PE=1 SV=2	84.39	0	tr|K9IVJ2|K9IVJ2_PIG	Minor histocompatibility protein HA-1 OS=Sus scrofa GN=HMHA1 PE=2 SV=1	-	-	-	-	-	-	-	K20644|1|0.0|1853|fca:101095473|	-	-	-
YDFEPYVSTNTWSPVMR	N-Term(iTRAQ8plex)	N10(Deamidated);M16(Oxidation)	1	S13	S13(100.0)	A0A2I2UAN7	P180785_451_450_1_1.raw_45899	1	1.26	1.32,1.33,1.21,1.19,1.21,1.1,1.35,1.37,1.24	0.0673351	9	2.567e-05	A0A2I2UAN7	UP	85.32	0	gi|472351610|ref|XP_004395487.1|	PREDICTED: minor histocompatibility protein HA-1 isoform 2 [Odobenus rosmarus divergens]	81.16	0	sp|Q92619|HMHA1_HUMAN	Rho GTPase-activating protein 45 OS=Homo sapiens GN=ARHGAP45 PE=1 SV=2	84.39	0	tr|K9IVJ2|K9IVJ2_PIG	Minor histocompatibility protein HA-1 OS=Sus scrofa GN=HMHA1 PE=2 SV=1	-	-	-	-	-	-	-	K20644|1|0.0|1853|fca:101095473|	-	-	-
KGSLNVSDAVGTEAAGGPEEESGPTEGALAK	N-Term(iTRAQ8plex);K1(iTRAQ8plex);K31(iTRAQ8plex)	N5(Deamidated)	1	S3	S3(100.0)	A0A2I2UAN7	P180785_451_450_1_4.raw_29716	1	2.73	2.91,2.34,2.33,3.4,2.74,2.72,3.13,2.51,2.5	0.125355	9	5.574e-07	A0A2I2UAN7	UP	85.32	0	gi|472351610|ref|XP_004395487.1|	PREDICTED: minor histocompatibility protein HA-1 isoform 2 [Odobenus rosmarus divergens]	81.16	0	sp|Q92619|HMHA1_HUMAN	Rho GTPase-activating protein 45 OS=Homo sapiens GN=ARHGAP45 PE=1 SV=2	84.39	0	tr|K9IVJ2|K9IVJ2_PIG	Minor histocompatibility protein HA-1 OS=Sus scrofa GN=HMHA1 PE=2 SV=1	-	-	-	-	-	-	-	K20644|1|0.0|1853|fca:101095473|	-	-	-
SIQPYQIPVAGPAPVTSQSPIPCK	N-Term(iTRAQ8plex);K24(iTRAQ8plex)	Q6(Deamidated);Q18(Deamidated);C23(Carbamidomethyl)	1	T16	T16(98.2)	A0A2I2UAY7	P180785_451_450_1_2.raw_41763	1	1.02	0.91,1,0.78,1.14,1.26,0.98,1.04,1.14,0.9	0.136293	9	0.7423	A0A2I2UAY7	-	98.03	0	gi|472388914|ref|XP_004413783.1|	PREDICTED: uncharacterized protein C18orf8 homolog isoform 2 [Odobenus rosmarus divergens]	88.28	0	sp|Q96DM3|MIC1_HUMAN	Uncharacterized protein C18orf8 OS=Homo sapiens GN=C18orf8 PE=1 SV=2	95.89	0	tr|A0A1S3A2D6|A0A1S3A2D6_ERIEU	uncharacterized protein C18orf8 homolog isoform X3 OS=Erinaceus europaeus GN=LOC103118032 PE=4 SV=1	-	-	-	-	-	-	-	-	-	-	-
YWGPASPTHK	N-Term(iTRAQ8plex);K10(iTRAQ8plex)		1	S6	S6(100.0);S6(100.0);S6(100.0);S6(100.0);S6(100.0)	A0A2I2UB40	P180785_451_450_1_6.raw_19655;P180785_451_450_1_6.raw_19976;P180785_451_450_1_5.raw_20287;P180785_451_450_1_5.raw_20326;P180785_451_450_1_1.raw_21023	5	4.28	1.96,10.33,3.24,1.42,7.44,2.36,1.5,7.78,2.46	0.732031	9	0.01814	A0A2I2UB40	UP	92.47	0	gi|472368708|ref|XP_004403878.1|	PREDICTED: epidermal growth factor receptor kinase substrate 8-like protein 2 [Odobenus rosmarus divergens]	86.85	0	sp|Q5RC07|ES8L2_PONAB	Epidermal growth factor receptor kinase substrate 8-like protein 2 OS=Pongo abelii GN=EPS8L2 PE=2 SV=1	89.66	0	tr|G1LW39|G1LW39_AILME	Uncharacterized protein OS=Ailuropoda melanoleuca GN=EPS8L2 PE=4 SV=1	-	-	-	-	-	-	-	K17277|1|0.0|1407|fca:101083295|			GO:0005737//cytoplasm;GO:0005886//plasma membrane
GEADDEDDDDDGQDNQGTVTEGSSPSYLK	N-Term(iTRAQ8plex);K29(iTRAQ8plex)	N15(Deamidated);Q16(Deamidated)	1	S24	S24(95.6)	A0A2I2UB62	P180785_451_450_1_2.raw_23873	1	1.52	0.96,2.29,1.35,0.95,2.26,1.34,0.95,2.26,1.34	0.362814	9	0.02816	A0A2I2UB62	UP	99.46	0	gi|472384313|ref|XP_004411528.1|	PREDICTED: protein polybromo-1 isoform 3 [Odobenus rosmarus divergens]	94.78	0	sp|Q86U86|PB1_HUMAN	Protein polybromo-1 OS=Homo sapiens GN=PBRM1 PE=1 SV=1	98.91	0	tr|A0A1D5QC18|A0A1D5QC18_MACMU	Uncharacterized protein OS=Macaca mulatta GN=PBRM1 PE=4 SV=1	-	-	-	-	-	-	-	K11757|1|0.0|2953|fca:101084269|	GO:0006355//regulation of transcription, DNA-templated;GO:0001890//placenta development;GO:0007507//heart development;GO:0008285//negative regulation of cell proliferation;GO:0007067//mitotic nuclear division;GO:0006338//chromatin remodeling	GO:0003677//DNA binding;GO:0005515//protein binding;GO:0003682//chromatin binding	GO:0000228//nuclear chromosome;GO:0000776//kinetochore
RLSNLPTVDPIAVCHELYNTIR	N-Term(iTRAQ8plex)	N4(Deamidated);C14(Carbamidomethyl)	1	S3	S3(100.0)	A0A2I2UB62	P180785_451_450_1_4.raw_50240	1	0.83	0.92,0.86,0.79,0.76,0.71,0.66,1,0.93,0.86	0.125742	9	0.001914	A0A2I2UB62	UP	99.46	0	gi|472384313|ref|XP_004411528.1|	PREDICTED: protein polybromo-1 isoform 3 [Odobenus rosmarus divergens]	94.78	0	sp|Q86U86|PB1_HUMAN	Protein polybromo-1 OS=Homo sapiens GN=PBRM1 PE=1 SV=1	98.91	0	tr|A0A1D5QC18|A0A1D5QC18_MACMU	Uncharacterized protein OS=Macaca mulatta GN=PBRM1 PE=4 SV=1	-	-	-	-	-	-	-	K11757|1|0.0|2953|fca:101084269|	GO:0006355//regulation of transcription, DNA-templated;GO:0001890//placenta development;GO:0007507//heart development;GO:0008285//negative regulation of cell proliferation;GO:0007067//mitotic nuclear division;GO:0006338//chromatin remodeling	GO:0003677//DNA binding;GO:0005515//protein binding;GO:0003682//chromatin binding	GO:0000228//nuclear chromosome;GO:0000776//kinetochore
GEADDEDDDDDGQDNQGTVTEGSSPSYLK	N-Term(iTRAQ8plex);K29(iTRAQ8plex)	Q16(Deamidated)	1	S24	S24(95.8)	A0A2I2UB62	P180785_451_450_1_2.raw_23837	1	1.59	1.16,2.5,1.44,1.02,2.19,1.26,1.09,2.34,1.35	0.34347	9	0.01534	A0A2I2UB62	UP	99.46	0	gi|472384313|ref|XP_004411528.1|	PREDICTED: protein polybromo-1 isoform 3 [Odobenus rosmarus divergens]	94.78	0	sp|Q86U86|PB1_HUMAN	Protein polybromo-1 OS=Homo sapiens GN=PBRM1 PE=1 SV=1	98.91	0	tr|A0A1D5QC18|A0A1D5QC18_MACMU	Uncharacterized protein OS=Macaca mulatta GN=PBRM1 PE=4 SV=1	-	-	-	-	-	-	-	K11757|1|0.0|2953|fca:101084269|	GO:0006355//regulation of transcription, DNA-templated;GO:0001890//placenta development;GO:0007507//heart development;GO:0008285//negative regulation of cell proliferation;GO:0007067//mitotic nuclear division;GO:0006338//chromatin remodeling	GO:0003677//DNA binding;GO:0005515//protein binding;GO:0003682//chromatin binding	GO:0000228//nuclear chromosome;GO:0000776//kinetochore
RLSNLPTVDPIAVCHELYNTIR	N-Term(iTRAQ8plex)	C14(Carbamidomethyl)	1	S3	S3(100.0);S3(100.0)	A0A2I2UB62	P180785_451_450_1_4.raw_50256;P180785_451_450_1_4.raw_50262	2	0.87	0.84,0.73,0.82,0.77,0.66,0.75,1.13,1,1.1	0.183973	9	0.0456	A0A2I2UB62	UP	99.46	0	gi|472384313|ref|XP_004411528.1|	PREDICTED: protein polybromo-1 isoform 3 [Odobenus rosmarus divergens]	94.78	0	sp|Q86U86|PB1_HUMAN	Protein polybromo-1 OS=Homo sapiens GN=PBRM1 PE=1 SV=1	98.91	0	tr|A0A1D5QC18|A0A1D5QC18_MACMU	Uncharacterized protein OS=Macaca mulatta GN=PBRM1 PE=4 SV=1	-	-	-	-	-	-	-	K11757|1|0.0|2953|fca:101084269|	GO:0006355//regulation of transcription, DNA-templated;GO:0001890//placenta development;GO:0007507//heart development;GO:0008285//negative regulation of cell proliferation;GO:0007067//mitotic nuclear division;GO:0006338//chromatin remodeling	GO:0003677//DNA binding;GO:0005515//protein binding;GO:0003682//chromatin binding	GO:0000228//nuclear chromosome;GO:0000776//kinetochore
ATSPSSSVSGDFDDGHHSVSTPGPSR	N-Term(iTRAQ8plex)		1	S3	S3(97.0)	A0A2I2UB62	P180785_451_450_1_3.raw_18223	1	1.67	1.09,2.26,1.85,1.07,2.23,1.82,0.98,2.04,1.67	0.284482	9	0.004055	A0A2I2UB62	UP	99.46	0	gi|472384313|ref|XP_004411528.1|	PREDICTED: protein polybromo-1 isoform 3 [Odobenus rosmarus divergens]	94.78	0	sp|Q86U86|PB1_HUMAN	Protein polybromo-1 OS=Homo sapiens GN=PBRM1 PE=1 SV=1	98.91	0	tr|A0A1D5QC18|A0A1D5QC18_MACMU	Uncharacterized protein OS=Macaca mulatta GN=PBRM1 PE=4 SV=1	-	-	-	-	-	-	-	K11757|1|0.0|2953|fca:101084269|	GO:0006355//regulation of transcription, DNA-templated;GO:0001890//placenta development;GO:0007507//heart development;GO:0008285//negative regulation of cell proliferation;GO:0007067//mitotic nuclear division;GO:0006338//chromatin remodeling	GO:0003677//DNA binding;GO:0005515//protein binding;GO:0003682//chromatin binding	GO:0000228//nuclear chromosome;GO:0000776//kinetochore
ELEAIFGRPMVDGAEGEPHSISPR	N-Term(iTRAQ8plex)		1	S22	S22(97.9)	A0A2I2UB94	P180785_451_450_1_1.raw_48552	1	1.17	1.52,1.14,0.96,1.34,1.01,0.85,1.54,1.16,0.98	0.201505	9	0.07987	A0A2I2UB94	-	98.5	0	gi|114326375|ref|NP_001041601.1|	dual specificity mitogen-activated protein kinase kinase 2 [Canis lupus familiaris]	98.5	0	sp|Q1HG70|MP2K2_CANLF	Dual specificity mitogen-activated protein kinase kinase 2 OS=Canis lupus familiaris GN=MAP2K2 PE=2 SV=1	98.5	0	tr|K9IXL7|K9IXL7_DESRO	Putative mitogen-activated protein kinase kinase 2 OS=Desmodus rotundus PE=2 SV=1	gi|550891495|ref|YP_008665587.1|	107	3e-23	COG2815	PASTA domain, binds beta-lactams	M	Cell wall/membrane/envelope biogenesis	K04369|1|0.0|766|cfa:611939|	GO:0034138//toll-like receptor 3 signaling pathway;GO:0090170//regulation of Golgi inheritance;GO:0007411//axon guidance;GO:0034142//toll-like receptor 4 signaling pathway;GO:0008063//Toll signaling pathway;GO:0000186//activation of MAPKK activity;GO:0048011//neurotrophin TRK receptor signaling pathway;GO:0070371//ERK1 and ERK2 cascade;GO:0034130//toll-like receptor 1 signaling pathway;GO:2000147…	GO:0004713//protein tyrosine kinase activity;GO:0004674//protein serine/threonine kinase activity;GO:0032947//protein complex scaffold;GO:0004708//MAP kinase kinase activity;GO:0043539//protein serine/threonine kinase activator activity;GO:0097110//scaffold protein binding;GO:0005524//ATP binding;GO:0030165//PDZ domain binding	GO:0005925//focal adhesion;GO:0005783//endoplasmic reticulum;GO:0005829//cytosol;GO:0005778//peroxisomal membrane;GO:0009898//cytoplasmic side of plasma membrane;GO:0005911//cell-cell junction;GO:0048471//perinuclear region of cytoplasm;GO:0005769//early endosome;GO:0005794//Golgi apparatus;GO:0005739//mitochondrion;GO:0005874//microtubule;GO:0005634//nucleus;GO:0005770//late endosome;GO:0005938/…
APSDTGSLSPPWEQDR	N-Term(iTRAQ8plex)		1	S9	S9(100.0)	A0A2I2UBB6	P180785_451_450_1_3.raw_33049	1	2.21	3.13,2.38,2.87,1.44,1.1,1.32,2.87,2.18,2.63	0.320921	9	0.001302	A0A2I2UBB6	UP	85.7	0	gi|301762165|ref|XP_002916502.1|	PREDICTED: cutaneous T-cell lymphoma-associated antigen 5-like [Ailuropoda melanoleuca]	85.38	0	sp|Q96PC5|MIA2_HUMAN	Melanoma inhibitory activity protein 2 OS=Homo sapiens GN=MIA2 PE=1 SV=4	86.87	0	tr|E2RSJ4|E2RSJ4_CANLF	Uncharacterized protein OS=Canis lupus familiaris GN=CTAGE5 PE=4 SV=1	-	-	-	-	-	-	-	K16655|1|3e-15|79.0|xtr:100216293|	-	-	-
QNSPVTSPGSSPLAQR	N-Term(iTRAQ8plex)		1	T6	T6(98.3)	A0A2I2UBH4	P180785_451_450_1_4.raw_18679	1	1.44	1.45,1.69,1.9,1.1,1.29,1.45,1.17,1.37,1.54	0.163715	9	0.000747	A0A2I2UBH4	UP	98.5	0	gi|528936343|ref|XP_005201376.1|	PREDICTED: E3 ubiquitin-protein ligase CBL-B isoform X4 [Bos taurus]	85.08	0	sp|Q8K4S7|CBLB_RAT	E3 ubiquitin-protein ligase CBL-B OS=Rattus norvegicus GN=Cblb PE=1 SV=1	93.19	0	tr|F1N510|F1N510_BOVIN	Uncharacterized protein OS=Bos taurus GN=CBLB PE=4 SV=1	-	-	-	-	-	-	-	K22517|1|0.0|1585|oro:101374044|	GO:0050860//negative regulation of T cell receptor signaling pathway;GO:0045732//positive regulation of protein catabolic process;GO:0002669//positive regulation of T cell anergy;GO:0016567//protein ubiquitination;GO:0046642//negative regulation of alpha-beta T cell proliferation;GO:0035556//intracellular signal transduction	GO:0004871//signal transducer activity;GO:0008270//zinc ion binding;GO:0005509//calcium ion binding;GO:0001784//phosphotyrosine binding;GO:0004842//ubiquitin-protein transferase activity	GO:0005737//cytoplasm;GO:0005634//nucleus
SPCGSPTGSPK	N-Term(iTRAQ8plex);K11(iTRAQ8plex)	C3(Carbamidomethyl)	1	S9	S9(100.0)	A0A2I2UBH4	P180785_451_450_1_3.raw_9729	1	1.62	1.17,2.53,1.92,0.95,2.04,1.55,0.92,1.99,1.51	0.318086	9	0.009316	A0A2I2UBH4	UP	98.5	0	gi|528936343|ref|XP_005201376.1|	PREDICTED: E3 ubiquitin-protein ligase CBL-B isoform X4 [Bos taurus]	85.08	0	sp|Q8K4S7|CBLB_RAT	E3 ubiquitin-protein ligase CBL-B OS=Rattus norvegicus GN=Cblb PE=1 SV=1	93.19	0	tr|F1N510|F1N510_BOVIN	Uncharacterized protein OS=Bos taurus GN=CBLB PE=4 SV=1	-	-	-	-	-	-	-	K22517|1|0.0|1585|oro:101374044|	GO:0050860//negative regulation of T cell receptor signaling pathway;GO:0045732//positive regulation of protein catabolic process;GO:0002669//positive regulation of T cell anergy;GO:0016567//protein ubiquitination;GO:0046642//negative regulation of alpha-beta T cell proliferation;GO:0035556//intracellular signal transduction	GO:0004871//signal transducer activity;GO:0008270//zinc ion binding;GO:0005509//calcium ion binding;GO:0001784//phosphotyrosine binding;GO:0004842//ubiquitin-protein transferase activity	GO:0005737//cytoplasm;GO:0005634//nucleus
EGHSPEGSTATYHLLGPQEEGQGVVDVK	N-Term(iTRAQ8plex);K28(iTRAQ8plex)		1	S4	S4(100.0)	A0A2I2UBI0	P180785_451_450_1_4.raw_30507	1	1.26	1.45,1.68,1.17,1.09,1.26,0.88,1.29,1.49,1.04	0.186168	9	0.01369	A0A2I2UBI0	-	100	0	gi|410966014|ref|XP_003989533.1|	PREDICTED: peroxisomal membrane protein PEX14 [Felis catus]	90.61	3e-180	sp|O75381|PEX14_HUMAN	Peroxisomal membrane protein PEX14 OS=Homo sapiens GN=PEX14 PE=1 SV=1	100	0	tr|M3WKZ4|M3WKZ4_FELCA	Uncharacterized protein OS=Felis catus GN=PEX14 PE=4 SV=1	-	-	-	-	-	-	-	K13343|1|0.0|547|fca:101096999|	GO:0007017//microtubule-based process;GO:0006461//protein complex assembly;GO:0006355//regulation of transcription, DNA-templated;GO:0016558//protein import into peroxisome matrix	GO:0015631//tubulin binding	GO:0005777//peroxisome
EPAPDLAETQELAPSTEISSLAQPEHGPNMDLLGTSPK	N-Term(iTRAQ8plex);K38(iTRAQ8plex)	M30(Oxidation)	1	S36	S36(89.4)	A0A2I2UBI7	P180785_451_450_1_5.raw_46483	1	1.07	1.29,1.03,1.03,1.13,0.91,0.9,1.3,1.04,1.03	0.12615	9	0.1641	A0A2I2UBI7	-	98.17	0	gi|585155846|ref|XP_006730253.1|	PREDICTED: ADP-ribosylation factor GTPase-activating protein 2 isoform X2 [Leptonychotes weddellii]	90.38	0	sp|A1L520|ARFG2_BOVIN	ADP-ribosylation factor GTPase-activating protein 2 OS=Bos taurus GN=ARFGAP2 PE=2 SV=1	94.81	0	tr|M3VYN9|M3VYN9_FELCA	Uncharacterized protein OS=Felis catus GN=ARFGAP2 PE=4 SV=1	-	-	-	-	-	-	-	K12493|1|0.0|877|fca:101091559|	GO:0032312//regulation of ARF GTPase activity	GO:0008060//ARF GTPase activator activity;GO:0008270//zinc ion binding
ASAYVFASPGCK	N-Term(iTRAQ8plex);K12(iTRAQ8plex)	C11(Carbamidomethyl)	1	S8	S8(100.0)	A0A2I2UBM3	P180785_451_450_1_6.raw_26186	1	1.2	1.43,0.79,1.24,1.37,0.75,1.19,1.68,0.92,1.46	0.252427	9	0.09493	A0A2I2UBM3	-	100	0	gi|410986525|ref|XP_003999560.1|	PREDICTED: 3'(2'),5'-bisphosphate nucleotidase 1 isoform X1 [Felis catus]	93.18	0	sp|Q3ZCK3|BPNT1_BOVIN	3'(2'),5'-bisphosphate nucleotidase 1 OS=Bos taurus GN=BPNT1 PE=2 SV=1	100	0	tr|M3XEI7|M3XEI7_FELCA	Uncharacterized protein OS=Felis catus GN=BPNT1 PE=4 SV=1	gi|121998837|ref|YP_001003624.1|	78.2	6e-15	COG1218	3'-Phosphoadenosine 5'-phosphosulfate (PAPS) 3'-phosphatase	P	Inorganic ion transport and metabolism	K01082|1|0.0|625|ptg:102948751|	GO:0046854//phosphatidylinositol phosphorylation	GO:0008441//3'(2'),5'-bisphosphate nucleotidase activity
GENGYGFHLNTIQGR	N-Term(iTRAQ8plex)	N3(Deamidated);Q13(Deamidated)	1	T11	T11(100.0)	A0A2I2UBZ5	P180785_451_450_1_4.raw_30136	1	0.76	1.21,0.22,1.1,0.98,0.18,0.89,1.06,0.19,0.97	0.534938	9	0.1255	A0A2I2UBZ5	-	99.81	0	gi|586996498|ref|XP_003990585.2|	PREDICTED: Na(+)/H(+) exchange regulatory cofactor NHE-RF3 isoform X1 [Felis catus]	86.35	0	sp|Q5T2W1|NHRF3_HUMAN	Na(+)/H(+) exchange regulatory cofactor NHE-RF3 OS=Homo sapiens GN=PDZK1 PE=1 SV=2	99.23	0	tr|M3WIQ9|M3WIQ9_FELCA	Uncharacterized protein OS=Felis catus GN=PDZK1 PE=4 SV=1	gi|319790058|ref|YP_004151691.1|	54.7	4e-06	COG0265	Periplasmic serine protease, S1-C subfamily, contain C-terminal PDZ domain	O	Posttranslational modification, protein turnover, chaperones	K13365|1|3e-44|165|sbq:101047062|	GO:0090002//establishment of protein localization to plasma membrane;GO:0015879//carnitine transport;GO:0034767//positive regulation of ion transmembrane transport	GO:0030165//PDZ domain binding	GO:0031526//brush border membrane
GENGYGFHLNTIQGR	N-Term(iTRAQ8plex)	N3(Deamidated)	1	T11	T11(100.0);T11(100.0)	A0A2I2UBZ5	P180785_451_450_1_5.raw_29467;P180785_451_450_1_4.raw_30100	2	0.84	1.38,0.33,0.94,1.25,0.3,0.85,1.32,0.31,0.89	0.491044	9	0.3083	A0A2I2UBZ5	-	99.81	0	gi|586996498|ref|XP_003990585.2|	PREDICTED: Na(+)/H(+) exchange regulatory cofactor NHE-RF3 isoform X1 [Felis catus]	86.35	0	sp|Q5T2W1|NHRF3_HUMAN	Na(+)/H(+) exchange regulatory cofactor NHE-RF3 OS=Homo sapiens GN=PDZK1 PE=1 SV=2	99.23	0	tr|M3WIQ9|M3WIQ9_FELCA	Uncharacterized protein OS=Felis catus GN=PDZK1 PE=4 SV=1	gi|319790058|ref|YP_004151691.1|	54.7	4e-06	COG0265	Periplasmic serine protease, S1-C subfamily, contain C-terminal PDZ domain	O	Posttranslational modification, protein turnover, chaperones	K13365|1|3e-44|165|sbq:101047062|	GO:0090002//establishment of protein localization to plasma membrane;GO:0015879//carnitine transport;GO:0034767//positive regulation of ion transmembrane transport	GO:0030165//PDZ domain binding	GO:0031526//brush border membrane
FILGASPEPADDAGHTVGTTGLGVDAR	N-Term(iTRAQ8plex)		1	S6	S6(100.0)	A0A2I2UC10	P180785_451_450_1_6.raw_39641	1	0.95	0.97,1.19,1.1,0.76,0.93,0.86,0.81,1,0.92	0.135184	9	0.2925	A0A2I2UC10	-	96.59	0	gi|410949845|ref|XP_003981627.1|	PREDICTED: uncharacterized protein KIAA0947 [Felis catus]	67.62	0	sp|Q9Y2F5|ICE1_HUMAN	Little elongation complex subunit 1 OS=Homo sapiens GN=ICE1 PE=1 SV=5	97.47	0	tr|M3X2J6|M3X2J6_FELCA	Uncharacterized protein OS=Felis catus GN=ICE1 PE=4 SV=1	-	-	-	-	-	-	-	K03514|1|2e-08|66.2|tng:GSTEN00005837G001|	-	-	-
TPEELEDDSDFEQEDYDVR	N-Term(iTRAQ8plex)	Q13(Deamidated)	1	S9	S9(99.9);S9(100.0);S9(100.0)	A0A2I2UC20	P180785_451_450_1_1.raw_34115;P180785_451_450_1_2.raw_36768;P180785_451_450_1_2.raw_36802	3	1.2	0.78,1.58,0.96,0.85,1.78,1.04,0.88,1.9,1.07	0.335776	9	0.1906	A0A2I2UC20	-	98.12	0	gi|543583701|ref|NP_001269528.1|	catenin alpha-2 isoform 5 [Homo sapiens]	100	0	sp|Q5R416|CTNA2_PONAB	Catenin alpha-2 OS=Pongo abelii GN=CTNNA2 PE=2 SV=3	100	0	tr|A0A1U7R070|A0A1U7R070_MESAU	catenin alpha-2 isoform X2 OS=Mesocricetus auratus GN=Ctnna2 PE=4 SV=1	-	-	-	-	-	-	-	K05691|1|0.0|1097|oro:101372726|	GO:0016337//single organismal cell-cell adhesion;GO:0051149//positive regulation of muscle cell differentiation;GO:0021942//radial glia guided migration of Purkinje cell;GO:0048854//brain morphogenesis;GO:0051823//regulation of synapse structural plasticity;GO:0060134//prepulse inhibition;GO:0007409//axonogenesis;GO:0048813//dendrite morphogenesis	GO:0045296//cadherin binding;GO:0005200//structural constituent of cytoskeleton	GO:0005829//cytosol;GO:0030424//axon;GO:0005913//cell-cell adherens junction;GO:0015629//actin cytoskeleton;GO:0016323//basolateral plasma membrane;GO:0030027//lamellipodium
LLDSEGEETAPEPRPR	N-Term(iTRAQ8plex)		1	S4	S4(100.0)	A0A2I2UC54	P180785_451_450_1_2.raw_24568	1	1.14	0.99,1.4,1.07,1.01,1.43,1.09,0.93,1.32,1	0.159003	9	0.06334	A0A2I2UC54	-	87.61	0	gi|4102739|gb|AAD01560.1|	CLN3 protein [Homo sapiens]	95.75	6e-144	sp|Q29611|CLN3_CANLF	Battenin OS=Canis lupus familiaris GN=CLN3 PE=3 SV=1	87.32	0	tr|F6YSZ6|F6YSZ6_MACMU	Uncharacterized protein OS=Macaca mulatta GN=CLN3 PE=4 SV=1	-	-	-	-	-	-	-	K12389|1|3e-149|432|fca:101089821|	GO:0043086//negative regulation of catalytic activity;GO:0006457//protein folding;GO:0001508//action potential;GO:0007034//vacuolar transport;GO:0006898//receptor-mediated endocytosis;GO:0016242//negative regulation of macroautophagy;GO:0008306//associative learning;GO:0051480//cytosolic calcium ion homeostasis;GO:0047496//vesicle transport along microtubule;GO:0007042//lysosomal lumen acidificat…	GO:0048306//calcium-dependent protein binding;GO:0051082//unfolded protein binding	GO:0043005//neuron projection;GO:0005802//trans-Golgi network;GO:0044433//cytoplasmic vesicle part;GO:0005776//autophagic vacuole;GO:0000139//Golgi membrane;GO:0030176//integral component of endoplasmic reticulum membrane;GO:0005765//lysosomal membrane;GO:0005770//late endosome;GO:0005795//Golgi stack;GO:0005769//early endosome;GO:0008021//synaptic vesicle;GO:0005901//caveola;GO:0005634//nucleus;…
LSPLLFLESTEAPASPQENCSASLVETK	N-Term(iTRAQ8plex);K28(iTRAQ8plex)	C20(Carbamidomethyl)	1	S15	S15(97.8)	A0A2I2UC80	P180785_451_450_1_2.raw_54248	1	0.68	0.52,0.65,0.52,0.75,0.94,0.75,0.61,0.76,0.61	0.18741	9	9.814e-05	A0A2I2UC80	-	96.79	0	gi|587001193|ref|XP_006936781.1|	PREDICTED: Na(+)/H(+) exchange regulatory cofactor NHE-RF4 [Felis catus]	81.12	0	sp|Q86UT5|NHRF4_HUMAN	Na(+)/H(+) exchange regulatory cofactor NHE-RF4 OS=Homo sapiens GN=PDZD3 PE=1 SV=2	96.79	0	tr|M3VW42|M3VW42_FELCA	Uncharacterized protein OS=Felis catus GN=PDZD3 PE=4 SV=1	gi|225848742|ref|YP_002728906.1|	55.1	2e-06	COG0265	Periplasmic serine protease, S1-C subfamily, contain C-terminal PDZ domain	O	Posttranslational modification, protein turnover, chaperones	K12653|1|3e-94|314|aml:100466950| !K13365|3|2e-31|129|rno:59114|	GO:0019934//cGMP-mediated signaling;GO:0009636//response to toxic substance;GO:0030827//negative regulation of cGMP biosynthetic process;GO:0006811//ion transport;GO:0006833//water transport;GO:0007168//receptor guanylyl cyclase signaling pathway;GO:0031283//negative regulation of guanylate cyclase activity	GO:0008022//protein C-terminus binding;GO:0030251//guanylate cyclase inhibitor activity;GO:0008200//ion channel inhibitor activity	GO:0005829//cytosol;GO:0005903//brush border;GO:0035003//subapical complex;GO:0045177//apical part of cell
LSPLLFLESTEAPASPQENCSASLVETK	N-Term(iTRAQ8plex);K28(iTRAQ8plex)	Q17(Deamidated);C20(Carbamidomethyl)	1	S15	S15(100.0)	A0A2I2UC80	P180785_451_450_1_2.raw_54271	1	0.74	0.59,0.76,0.52,0.75,0.98,0.67,0.74,0.97,0.66	0.198567	9	0.0009736	A0A2I2UC80	-	96.79	0	gi|587001193|ref|XP_006936781.1|	PREDICTED: Na(+)/H(+) exchange regulatory cofactor NHE-RF4 [Felis catus]	81.12	0	sp|Q86UT5|NHRF4_HUMAN	Na(+)/H(+) exchange regulatory cofactor NHE-RF4 OS=Homo sapiens GN=PDZD3 PE=1 SV=2	96.79	0	tr|M3VW42|M3VW42_FELCA	Uncharacterized protein OS=Felis catus GN=PDZD3 PE=4 SV=1	gi|225848742|ref|YP_002728906.1|	55.1	2e-06	COG0265	Periplasmic serine protease, S1-C subfamily, contain C-terminal PDZ domain	O	Posttranslational modification, protein turnover, chaperones	K12653|1|3e-94|314|aml:100466950| !K13365|3|2e-31|129|rno:59114|	GO:0019934//cGMP-mediated signaling;GO:0009636//response to toxic substance;GO:0030827//negative regulation of cGMP biosynthetic process;GO:0006811//ion transport;GO:0006833//water transport;GO:0007168//receptor guanylyl cyclase signaling pathway;GO:0031283//negative regulation of guanylate cyclase activity	GO:0008022//protein C-terminus binding;GO:0030251//guanylate cyclase inhibitor activity;GO:0008200//ion channel inhibitor activity	GO:0005829//cytosol;GO:0005903//brush border;GO:0035003//subapical complex;GO:0045177//apical part of cell
AGSISPGSPPYPQSR	N-Term(iTRAQ8plex)		1	S8	S8(100.0)	A0A2I2UCC5	P180785_451_450_1_4.raw_19960	1	1.27	1.32,1.68,1.59,0.81,1.03,0.97,1.16,1.48,1.39	0.220035	9	0.02573	A0A2I2UCC5	-	100	0	gi|586992541|ref|XP_006933785.1|	PREDICTED: tensin-like C1 domain-containing phosphatase isoform X2 [Felis catus]	93.43	0	sp|Q63HR2|TNS2_HUMAN	Tensin-2 OS=Homo sapiens GN=TNS2 PE=1 SV=2	99.93	0	tr|M3VUH7|M3VUH7_FELCA	Uncharacterized protein OS=Felis catus GN=TNS2 PE=4 SV=1	-	-	-	-	-	-	-	K18080|1|0.0|2521|fca:101082248|	GO:0035264//multicellular organism growth;GO:0035556//intracellular signal transduction;GO:0008285//negative regulation of cell proliferation;GO:0001822//kidney development;GO:0032963//collagen metabolic process;GO:0048871//multicellular organismal homeostasis;GO:0014850//response to muscle activity;GO:0019725//cellular homeostasis	GO:0046872//metal ion binding	GO:0005622//intracellular;GO:0005925//focal adhesion
AGSISPGSPPYPQSR	N-Term(iTRAQ8plex)		1	S5	S5(100.0)	A0A2I2UCC5	P180785_451_450_1_4.raw_19275	1	1.42	1.47,1.91,1.65,0.95,1.23,1.07,1.32,1.71,1.49	0.206191	9	0.003571	A0A2I2UCC5	-	100	0	gi|586992541|ref|XP_006933785.1|	PREDICTED: tensin-like C1 domain-containing phosphatase isoform X2 [Felis catus]	93.43	0	sp|Q63HR2|TNS2_HUMAN	Tensin-2 OS=Homo sapiens GN=TNS2 PE=1 SV=2	99.93	0	tr|M3VUH7|M3VUH7_FELCA	Uncharacterized protein OS=Felis catus GN=TNS2 PE=4 SV=1	-	-	-	-	-	-	-	K18080|1|0.0|2521|fca:101082248|	GO:0035264//multicellular organism growth;GO:0035556//intracellular signal transduction;GO:0008285//negative regulation of cell proliferation;GO:0001822//kidney development;GO:0032963//collagen metabolic process;GO:0048871//multicellular organismal homeostasis;GO:0014850//response to muscle activity;GO:0019725//cellular homeostasis	GO:0046872//metal ion binding	GO:0005622//intracellular;GO:0005925//focal adhesion
GYSSSGAHSPR	N-Term(iTRAQ8plex)		1	S9	S9(100.0)	A0A2I2UCC5	P180785_451_450_1_2.raw_5146	1	0.8	1.18,0.27,0.99,1.4,0.32,1.18,0.88,0.2,0.74	0.524333	9	0.2031	A0A2I2UCC5	-	100	0	gi|586992541|ref|XP_006933785.1|	PREDICTED: tensin-like C1 domain-containing phosphatase isoform X2 [Felis catus]	93.43	0	sp|Q63HR2|TNS2_HUMAN	Tensin-2 OS=Homo sapiens GN=TNS2 PE=1 SV=2	99.93	0	tr|M3VUH7|M3VUH7_FELCA	Uncharacterized protein OS=Felis catus GN=TNS2 PE=4 SV=1	-	-	-	-	-	-	-	K18080|1|0.0|2521|fca:101082248|	GO:0035264//multicellular organism growth;GO:0035556//intracellular signal transduction;GO:0008285//negative regulation of cell proliferation;GO:0001822//kidney development;GO:0032963//collagen metabolic process;GO:0048871//multicellular organismal homeostasis;GO:0014850//response to muscle activity;GO:0019725//cellular homeostasis	GO:0046872//metal ion binding	GO:0005622//intracellular;GO:0005925//focal adhesion
LSPGEALPSVPQGSAEK	N-Term(iTRAQ8plex);K17(iTRAQ8plex)	Q12(Deamidated)	1	S2	S2(100.0)	A0A2I2UCC5	P180785_451_450_1_4.raw_31355	1	1.13	1.28,1.02,1.27,1.2,0.96,1.19,1.15,0.92,1.14	0.109224	9	0.02024	A0A2I2UCC5	-	100	0	gi|586992541|ref|XP_006933785.1|	PREDICTED: tensin-like C1 domain-containing phosphatase isoform X2 [Felis catus]	93.43	0	sp|Q63HR2|TNS2_HUMAN	Tensin-2 OS=Homo sapiens GN=TNS2 PE=1 SV=2	99.93	0	tr|M3VUH7|M3VUH7_FELCA	Uncharacterized protein OS=Felis catus GN=TNS2 PE=4 SV=1	-	-	-	-	-	-	-	K18080|1|0.0|2521|fca:101082248|	GO:0035264//multicellular organism growth;GO:0035556//intracellular signal transduction;GO:0008285//negative regulation of cell proliferation;GO:0001822//kidney development;GO:0032963//collagen metabolic process;GO:0048871//multicellular organismal homeostasis;GO:0014850//response to muscle activity;GO:0019725//cellular homeostasis	GO:0046872//metal ion binding	GO:0005622//intracellular;GO:0005925//focal adhesion
GRNDSGEENVPLDLTR	N-Term(iTRAQ8plex)		1	S5	S5(100.0)	A0A2I2UCC8	P180785_451_450_1_2.raw_26760	1	1.15	0.9,1.15,1.2,1.17,1.49,1.55,0.81,1.03,1.07	0.199877	9	0.09845	A0A2I2UCC8	-	97.52	0	gi|585182091|ref|XP_006742678.1|	PREDICTED: rapamycin-insensitive companion of mTOR isoform X1 [Leptonychotes weddellii]	94.86	0	sp|Q6R327|RICTR_HUMAN	Rapamycin-insensitive companion of mTOR OS=Homo sapiens GN=RICTOR PE=1 SV=1	97.34	0	tr|M3YTS1|M3YTS1_MUSPF	Uncharacterized protein OS=Mustela putorius furo GN=RICTOR PE=4 SV=1	-	-	-	-	-	-	-	K08267|1|0.0|3175|fca:101096206|	GO:0032314//regulation of Rac GTPase activity;GO:0048011//neurotrophin TRK receptor signaling pathway;GO:0031295//T cell costimulation;GO:0007173//epidermal growth factor receptor signaling pathway;GO:0032008//positive regulation of TOR signaling;GO:0048015//phosphatidylinositol-mediated signaling;GO:0009790//embryo development;GO:0050731//positive regulation of peptidyl-tyrosine phosphorylation;…	GO:0005515//protein binding;GO:0043022//ribosome binding	GO:0031932//TORC2 complex;GO:0005829//cytosol
AAAVAAPLAAGGEEAAATTSVPGSPGLPGSR		N-Term(Acetyl)	1	S24	S24(98.4);S24(100.0)	A0A2I2UCD6	P180785_451_450_1_5.raw_45379;P180785_451_450_1_5.raw_45884	2	n/a		NA	0	NA	A0A2I2UCD6	UP	97.6	0	gi|410984434|ref|XP_003998533.1|	PREDICTED: LOW QUALITY PROTEIN: leucine-rich repeat and calponin homology domain-containing protein 4 [Felis catus]	87	0	sp|O75427|LRCH4_HUMAN	Leucine-rich repeat and calponin homology domain-containing protein 4 OS=Homo sapiens GN=LRCH4 PE=1 SV=2	97.67	0	tr|M3VUB5|M3VUB5_FELCA	Uncharacterized protein OS=Felis catus GN=LRCH4 PE=4 SV=1	gi|428306331|ref|YP_007143156.1|	108	1e-22	COG4886	Leucine-rich repeat (LRR) protein	K	Transcription	K08846|1|4e-25|117|bfo:BRAFLDRAFT_82780| !K19613|2|9e-25|116|lak:106162750| !K12796|5|2e-22|108|sko:100372332|	-	-	-
SSSQSGSGPSSPDSAVRPR	N-Term(iTRAQ8plex)		1	S11	S11(97.7)	A0A2I2UCD6	P180785_451_450_1_3.raw_8917	1	2.98	2.26,5.5,2.46,1.42,3.45,1.54,2.25,5.47,2.44	0.486727	9	0.004816	A0A2I2UCD6	UP	97.6	0	gi|410984434|ref|XP_003998533.1|	PREDICTED: LOW QUALITY PROTEIN: leucine-rich repeat and calponin homology domain-containing protein 4 [Felis catus]	87	0	sp|O75427|LRCH4_HUMAN	Leucine-rich repeat and calponin homology domain-containing protein 4 OS=Homo sapiens GN=LRCH4 PE=1 SV=2	97.67	0	tr|M3VUB5|M3VUB5_FELCA	Uncharacterized protein OS=Felis catus GN=LRCH4 PE=4 SV=1	gi|428306331|ref|YP_007143156.1|	108	1e-22	COG4886	Leucine-rich repeat (LRR) protein	K	Transcription	K08846|1|4e-25|117|bfo:BRAFLDRAFT_82780| !K19613|2|9e-25|116|lak:106162750| !K12796|5|2e-22|108|sko:100372332|	-	-	-
RWSGNESTDEFSELSFR	N-Term(iTRAQ8plex)	N5(Deamidated)	1	S3	S3(100.0)	A0A2I2UCD6	P180785_451_450_1_5.raw_39893	1	1.18	1.33,1.16,1.04,1.24,1.08,0.96,1.45,1.26,1.13	0.121552	9	0.006931	A0A2I2UCD6	UP	97.6	0	gi|410984434|ref|XP_003998533.1|	PREDICTED: LOW QUALITY PROTEIN: leucine-rich repeat and calponin homology domain-containing protein 4 [Felis catus]	87	0	sp|O75427|LRCH4_HUMAN	Leucine-rich repeat and calponin homology domain-containing protein 4 OS=Homo sapiens GN=LRCH4 PE=1 SV=2	97.67	0	tr|M3VUB5|M3VUB5_FELCA	Uncharacterized protein OS=Felis catus GN=LRCH4 PE=4 SV=1	gi|428306331|ref|YP_007143156.1|	108	1e-22	COG4886	Leucine-rich repeat (LRR) protein	K	Transcription	K08846|1|4e-25|117|bfo:BRAFLDRAFT_82780| !K19613|2|9e-25|116|lak:106162750| !K12796|5|2e-22|108|sko:100372332|	-	-	-
GTGLQPGEEELPDIAPPLVTPDEPK	N-Term(iTRAQ8plex);K25(iTRAQ8plex)	Q5(Deamidated)	1	T20	T20(100.0);T20(100.0);T20(100.0)	A0A2I2UCJ1	P180785_451_450_1_5.raw_45293;P180785_451_450_1_4.raw_46190;P180785_451_450_1_4.raw_46198	3	1.22	1.22,1.38,1.35,0.98,1.1,1.09,1.18,1.33,1.31	0.107271	9	0.00159	A0A2I2UCJ1	-	99.36	0	gi|586991734|ref|XP_003988383.2|	PREDICTED: ubiquitin carboxyl-terminal hydrolase 5 isoform 1 [Felis catus]	97.71	0	sp|P56399|UBP5_MOUSE	Ubiquitin carboxyl-terminal hydrolase 5 OS=Mus musculus GN=Usp5 PE=1 SV=1	99.33	0	tr|M3W1X0|M3W1X0_FELCA	Ubiquitinyl hydrolase 1 OS=Felis catus GN=USP5 PE=3 SV=1	-	-	-	-	-	-	-	K11836|1|0.0|1458|fca:101085296|	GO:0071108//protein K48-linked deubiquitination;GO:0032436//positive regulation of proteasomal ubiquitin-dependent protein catabolic process	GO:0004221//ubiquitin thiolesterase activity;GO:0008242//omega peptidase activity;GO:0008234//cysteine-type peptidase activity;GO:0008270//zinc ion binding
MAALDSLSLFTGLGLSEHK	K19(iTRAQ8plex)	N-Term(Acetyl)	1	S16	S16(100.0);S16(100.0);S16(100.0)	A0A2I2UCN5	P180785_451_450_1_6.raw_48466;P180785_451_450_1_5.raw_49417;P180785_451_450_1_4.raw_50332	3	1.18	1.67,0.23,1.17,2.92,0.4,2.05,1.19,0.17,0.84	0.72826	9	0.566	A0A2I2UCN5	-	100	0	gi|410951149|ref|XP_003982262.1|	PREDICTED: glutamine--tRNA ligase [Felis catus]	94.97	0	sp|Q3MHH4|SYQ_BOVIN	Glutamine--tRNA ligase OS=Bos taurus GN=QARS PE=2 SV=1	100	0	tr|M3WC86|M3WC86_FELCA	Uncharacterized protein OS=Felis catus GN=QARS PE=3 SV=1	gi|116624097|ref|YP_826253.1|	474	8e-158	COG0008	Glutamyl- or glutaminyl-tRNA synthetase	J	Translation, ribosomal structure and biogenesis	K01886|1|0.0|1619|fca:101081368|	GO:0006425//glutaminyl-tRNA aminoacylation	GO:0004819//glutamine-tRNA ligase activity;GO:0005524//ATP binding	GO:0005737//cytoplasm
RLSFLVSYVANK	N-Term(iTRAQ8plex);K12(iTRAQ8plex)		1	S3	S3(100.0)	A0A2I2UCN5	P180785_451_450_1_4.raw_50309	1	0.96	0.85,0.86,0.67,1.15,1.17,0.91,1.09,1.11,0.86	0.168878	9	0.5417	A0A2I2UCN5	-	100	0	gi|410951149|ref|XP_003982262.1|	PREDICTED: glutamine--tRNA ligase [Felis catus]	94.97	0	sp|Q3MHH4|SYQ_BOVIN	Glutamine--tRNA ligase OS=Bos taurus GN=QARS PE=2 SV=1	100	0	tr|M3WC86|M3WC86_FELCA	Uncharacterized protein OS=Felis catus GN=QARS PE=3 SV=1	gi|116624097|ref|YP_826253.1|	474	8e-158	COG0008	Glutamyl- or glutaminyl-tRNA synthetase	J	Translation, ribosomal structure and biogenesis	K01886|1|0.0|1619|fca:101081368|	GO:0006425//glutaminyl-tRNA aminoacylation	GO:0004819//glutamine-tRNA ligase activity;GO:0005524//ATP binding	GO:0005737//cytoplasm
SLENPTPPFTPK	N-Term(iTRAQ8plex);K12(iTRAQ8plex)		1	T6	T6(100.0);T6(100.0)	A0A2I2UCS3	P180785_451_450_1_5.raw_27125;P180785_451_450_1_5.raw_27250	2	1.18	0.99,1.3,0.95,1.02,1.34,1,1.22,1.6,1.2	0.170758	9	0.03542	A0A2I2UCS3	-	93.67	0	gi|587019024|ref|XP_006943127.1|	PREDICTED: rho guanine nucleotide exchange factor 11 [Felis catus]	84.32	0	sp|O15085|ARHGB_HUMAN	Rho guanine nucleotide exchange factor 11 OS=Homo sapiens GN=ARHGEF11 PE=1 SV=1	93.31	0	tr|M3WEZ6|M3WEZ6_FELCA	Uncharacterized protein OS=Felis catus GN=ARHGEF11 PE=4 SV=1	-	-	-	-	-	-	-	K12331|1|0.0|2497|fca:101080861|	GO:0009966//regulation of signal transduction		GO:0005622//intracellular
RPPESPPIVEEWTSR	N-Term(iTRAQ8plex)		1	S5	S5(100.0);S5(100.0)	A0A2I2UCT0	P180785_451_450_1_5.raw_33343;P180785_451_450_1_4.raw_34094	2	0.91	1.06,0.82,0.89,1.08,0.84,0.91,1.01,0.77,0.84	0.114949	9	0.04785	A0A2I2UCT0	-	100	3e-52	gi|410960445|ref|XP_003986800.1|	PREDICTED: RNMT-activating mini protein isoform X1 [Felis catus]	92.37	1e-48	sp|Q5R9Q6|RAM_PONAB	RNMT-activating mini protein OS=Pongo abelii GN=FAM103A1 PE=3 SV=1	100	2e-51	tr|M3XE15|M3XE15_FELCA	Uncharacterized protein OS=Felis catus GN=FAM103A1 PE=4 SV=1	-	-	-	-	-	-	-	K18708|1|9e-53|166|aju:106965908|	GO:0008152//metabolic process
AAGGGAGSPPAPLAPPAAGPPVCK	N-Term(iTRAQ8plex);K24(iTRAQ8plex)	C23(Carbamidomethyl)	1	S8	S8(100.0);S8(100.0);S8(100.0);S8(100.0)	A0A2I2UCV0	P180785_451_450_1_1.raw_27002;P180785_451_450_1_1.raw_27052;P180785_451_450_1_1.raw_27352;P180785_451_450_1_1.raw_27413	4	1.22	1.14,1.19,1.27,1.24,1.29,1.36,1.12,1.16,1.23	0.0599724	9	2.637e-05	A0A2I2UCV0	-	100	0	gi|410988561|ref|XP_004000552.1|	PREDICTED: coiled-coil domain-containing protein 120 isoform X3 [Felis catus]	93.96	0	sp|Q96HB5|CC120_HUMAN	Coiled-coil domain-containing protein 120 OS=Homo sapiens GN=CCDC120 PE=1 SV=1	94.56	0	tr|F6Y0T0|F6Y0T0_CANLF	Uncharacterized protein OS=Canis lupus familiaris GN=CCDC120 PE=4 SV=1	-	-	-	-	-	-	-	-	-	-	-
VMLMASPSMEDLYHK	N-Term(iTRAQ8plex);K15(iTRAQ8plex)	M4(Oxidation)	1	S8	S8(98.1);S8(100.0);S8(100.0)	A0A2I2UD32	P180785_451_450_1_1.raw_37282;P180785_451_450_1_1.raw_37293;P180785_451_450_1_1.raw_37310	3	0.93	0.96,0.97,1.02,0.85,0.86,0.89,0.91,0.92,0.95	0.056051	9	0.003646	A0A2I2UD32	-	99.22	0	gi|545478468|ref|NP_001269889.1|	cell division cycle and apoptosis regulator protein 1 isoform b [Homo sapiens]	96.44	0	sp|Q8IX12|CCAR1_HUMAN	Cell division cycle and apoptosis regulator protein 1 OS=Homo sapiens GN=CCAR1 PE=1 SV=2	99.48	0	tr|F7F7X0|F7F7X0_MACMU	Uncharacterized protein OS=Macaca mulatta GN=CCAR1 PE=4 SV=2	-	-	-	-	-	-	-	K11978|1|6e-36|155|hgl:101709562| !K13172|2|3e-10|70.9|fcd:110851913|	GO:0000398//mRNA splicing, via spliceosome	GO:0030374//ligand-dependent nuclear receptor transcription coactivator activity;GO:0005515//protein binding	GO:0005654//nucleoplasm
HGLAHDEMKSPR	N-Term(iTRAQ8plex);K9(iTRAQ8plex)	M8(Oxidation)	1	S10	S10(100.0)	A0A2I2UD94	P180785_451_450_1_3.raw_5338	1	1.87	2.75,1.19,1.75,2.56,1.11,1.63,2.81,1.21,1.79	0.342932	9	0.005023	A0A2I2UD94	UP	100	0	gi|410966784|ref|XP_003989909.1|	PREDICTED: thyroid hormone receptor-associated protein 3 isoform X1 [Felis catus]	95.97	0	sp|Q9Y2W1|TR150_HUMAN	Thyroid hormone receptor-associated protein 3 OS=Homo sapiens GN=THRAP3 PE=1 SV=2	100	0	tr|M3WK42|M3WK42_FELCA	Uncharacterized protein OS=Felis catus GN=THRAP3 PE=4 SV=1	-	-	-	-	-	-	-	K13112|1|0.0|1048|fca:101088597|	GO:0045893//positive regulation of transcription, DNA-templated;GO:0030518//intracellular steroid hormone receptor signaling pathway;GO:0006366//transcription from RNA polymerase II promoter	GO:0003712//transcription cofactor activity	GO:0005634//nucleus
ASAVSELSPR	N-Term(iTRAQ8plex)		1	S8	S8(100.0);S8(100.0);S8(100.0)	A0A2I2UD94	P180785_451_450_1_2.raw_20923;P180785_451_450_1_2.raw_21002;P180785_451_450_1_2.raw_21274	3	7.52	3.92,17.32,4.35,2.83,12.43,3.14,3.67,15.9,4.09	0.74357	9	0.01089	A0A2I2UD94	UP	100	0	gi|410966784|ref|XP_003989909.1|	PREDICTED: thyroid hormone receptor-associated protein 3 isoform X1 [Felis catus]	95.97	0	sp|Q9Y2W1|TR150_HUMAN	Thyroid hormone receptor-associated protein 3 OS=Homo sapiens GN=THRAP3 PE=1 SV=2	100	0	tr|M3WK42|M3WK42_FELCA	Uncharacterized protein OS=Felis catus GN=THRAP3 PE=4 SV=1	-	-	-	-	-	-	-	K13112|1|0.0|1048|fca:101088597|	GO:0045893//positive regulation of transcription, DNA-templated;GO:0030518//intracellular steroid hormone receptor signaling pathway;GO:0006366//transcription from RNA polymerase II promoter	GO:0003712//transcription cofactor activity	GO:0005634//nucleus
WAHDKFSGEEGEIEDDESGTENR	N-Term(iTRAQ8plex);K5(iTRAQ8plex)		1	S7	S7(100.0)	A0A2I2UD94	P180785_451_450_1_3.raw_29683	1	1.83	1.91,2.1,1.77,1.64,1.81,1.52,1.88,2.07,1.74	0.097179	9	1.051e-06	A0A2I2UD94	UP	100	0	gi|410966784|ref|XP_003989909.1|	PREDICTED: thyroid hormone receptor-associated protein 3 isoform X1 [Felis catus]	95.97	0	sp|Q9Y2W1|TR150_HUMAN	Thyroid hormone receptor-associated protein 3 OS=Homo sapiens GN=THRAP3 PE=1 SV=2	100	0	tr|M3WK42|M3WK42_FELCA	Uncharacterized protein OS=Felis catus GN=THRAP3 PE=4 SV=1	-	-	-	-	-	-	-	K13112|1|0.0|1048|fca:101088597|	GO:0045893//positive regulation of transcription, DNA-templated;GO:0030518//intracellular steroid hormone receptor signaling pathway;GO:0006366//transcription from RNA polymerase II promoter	GO:0003712//transcription cofactor activity	GO:0005634//nucleus
ERSPALKSPLQSVVVR	N-Term(iTRAQ8plex);K7(iTRAQ8plex)		2	S3,S8	S3(100.0),S8(98.0)	A0A2I2UD94	P180785_451_450_1_5.raw_27233	1	3.43	4.24,3.91,3.41,2.59,2.39,2.08,4.48,4.13,3.6	0.240683	9	3.286e-05	A0A2I2UD94	UP	100	0	gi|410966784|ref|XP_003989909.1|	PREDICTED: thyroid hormone receptor-associated protein 3 isoform X1 [Felis catus]	95.97	0	sp|Q9Y2W1|TR150_HUMAN	Thyroid hormone receptor-associated protein 3 OS=Homo sapiens GN=THRAP3 PE=1 SV=2	100	0	tr|M3WK42|M3WK42_FELCA	Uncharacterized protein OS=Felis catus GN=THRAP3 PE=4 SV=1	-	-	-	-	-	-	-	K13112|1|0.0|1048|fca:101088597|	GO:0045893//positive regulation of transcription, DNA-templated;GO:0030518//intracellular steroid hormone receptor signaling pathway;GO:0006366//transcription from RNA polymerase II promoter	GO:0003712//transcription cofactor activity	GO:0005634//nucleus
RIDISPSTFR	N-Term(iTRAQ8plex)		1	S5	S5(100.0);S5(100.0);S5(100.0)	A0A2I2UD94	P180785_451_450_1_6.raw_28173;P180785_451_450_1_1.raw_29921;P180785_451_450_1_1.raw_30258	3	2.97	2.22,5.32,0.92,2.45,5.83,1.04,2.34,5.61,0.99	0.652255	9	0.02064	A0A2I2UD94	UP	100	0	gi|410966784|ref|XP_003989909.1|	PREDICTED: thyroid hormone receptor-associated protein 3 isoform X1 [Felis catus]	95.97	0	sp|Q9Y2W1|TR150_HUMAN	Thyroid hormone receptor-associated protein 3 OS=Homo sapiens GN=THRAP3 PE=1 SV=2	100	0	tr|M3WK42|M3WK42_FELCA	Uncharacterized protein OS=Felis catus GN=THRAP3 PE=4 SV=1	-	-	-	-	-	-	-	K13112|1|0.0|1048|fca:101088597|	GO:0045893//positive regulation of transcription, DNA-templated;GO:0030518//intracellular steroid hormone receptor signaling pathway;GO:0006366//transcription from RNA polymerase II promoter	GO:0003712//transcription cofactor activity	GO:0005634//nucleus
HGLAHDEMKSPR	N-Term(iTRAQ8plex);K9(iTRAQ8plex)		1	S10	S10(100.0);S10(100.0);S10(100.0)	A0A2I2UD94	P180785_451_450_1_3.raw_8758;P180785_451_450_1_3.raw_9081;P180785_451_450_1_3.raw_9088	3	2.49	2.23,2.5,2.67,1.99,2.25,2.42,2.51,2.82,3.03	0.120687	9	6.468e-07	A0A2I2UD94	UP	100	0	gi|410966784|ref|XP_003989909.1|	PREDICTED: thyroid hormone receptor-associated protein 3 isoform X1 [Felis catus]	95.97	0	sp|Q9Y2W1|TR150_HUMAN	Thyroid hormone receptor-associated protein 3 OS=Homo sapiens GN=THRAP3 PE=1 SV=2	100	0	tr|M3WK42|M3WK42_FELCA	Uncharacterized protein OS=Felis catus GN=THRAP3 PE=4 SV=1	-	-	-	-	-	-	-	K13112|1|0.0|1048|fca:101088597|	GO:0045893//positive regulation of transcription, DNA-templated;GO:0030518//intracellular steroid hormone receptor signaling pathway;GO:0006366//transcription from RNA polymerase II promoter	GO:0003712//transcription cofactor activity	GO:0005634//nucleus
MDSFDEDLARPSGLLAQER	N-Term(iTRAQ8plex)	M1(Oxidation)	1	S3	S3(100.0)	A0A2I2UD94	P180785_451_450_1_3.raw_40852	1	1.56	1.24,1.3,1.13,1.58,1.66,1.45,1.93,2.02,1.76	0.186588	9	0.0005997	A0A2I2UD94	UP	100	0	gi|410966784|ref|XP_003989909.1|	PREDICTED: thyroid hormone receptor-associated protein 3 isoform X1 [Felis catus]	95.97	0	sp|Q9Y2W1|TR150_HUMAN	Thyroid hormone receptor-associated protein 3 OS=Homo sapiens GN=THRAP3 PE=1 SV=2	100	0	tr|M3WK42|M3WK42_FELCA	Uncharacterized protein OS=Felis catus GN=THRAP3 PE=4 SV=1	-	-	-	-	-	-	-	K13112|1|0.0|1048|fca:101088597|	GO:0045893//positive regulation of transcription, DNA-templated;GO:0030518//intracellular steroid hormone receptor signaling pathway;GO:0006366//transcription from RNA polymerase II promoter	GO:0003712//transcription cofactor activity	GO:0005634//nucleus
SPSELFAQHIVTIVHHVK	N-Term(iTRAQ8plex);K18(iTRAQ8plex)		1	S1	S1(98.4);S1(99.1);S1(97.7)	A0A2I2UD94	P180785_451_450_1_4.raw_48510;P180785_451_450_1_4.raw_48738;P180785_451_450_1_3.raw_49464	3	1.26	1.09,1.6,0.79,1.18,1.85,0.84,1.24,1.84,0.87	0.312443	9	0.1026	A0A2I2UD94	UP	100	0	gi|410966784|ref|XP_003989909.1|	PREDICTED: thyroid hormone receptor-associated protein 3 isoform X1 [Felis catus]	95.97	0	sp|Q9Y2W1|TR150_HUMAN	Thyroid hormone receptor-associated protein 3 OS=Homo sapiens GN=THRAP3 PE=1 SV=2	100	0	tr|M3WK42|M3WK42_FELCA	Uncharacterized protein OS=Felis catus GN=THRAP3 PE=4 SV=1	-	-	-	-	-	-	-	K13112|1|0.0|1048|fca:101088597|	GO:0045893//positive regulation of transcription, DNA-templated;GO:0030518//intracellular steroid hormone receptor signaling pathway;GO:0006366//transcription from RNA polymerase II promoter	GO:0003712//transcription cofactor activity	GO:0005634//nucleus
MDSFDEDLARPSGLLAQER	N-Term(iTRAQ8plex)		1	S3	S3(100.0);S3(100.0)	A0A2I2UD94	P180785_451_450_1_4.raw_46702;P180785_451_450_1_3.raw_47872	2	1.63	1.34,1.42,1.22,1.62,1.72,1.48,1.97,2.1,1.83	0.171161	9	0.0002074	A0A2I2UD94	UP	100	0	gi|410966784|ref|XP_003989909.1|	PREDICTED: thyroid hormone receptor-associated protein 3 isoform X1 [Felis catus]	95.97	0	sp|Q9Y2W1|TR150_HUMAN	Thyroid hormone receptor-associated protein 3 OS=Homo sapiens GN=THRAP3 PE=1 SV=2	100	0	tr|M3WK42|M3WK42_FELCA	Uncharacterized protein OS=Felis catus GN=THRAP3 PE=4 SV=1	-	-	-	-	-	-	-	K13112|1|0.0|1048|fca:101088597|	GO:0045893//positive regulation of transcription, DNA-templated;GO:0030518//intracellular steroid hormone receptor signaling pathway;GO:0006366//transcription from RNA polymerase II promoter	GO:0003712//transcription cofactor activity	GO:0005634//nucleus
IDISPSTFR	N-Term(iTRAQ8plex)		1	S4	S4(100.0);S4(100.0);S4(100.0);S4(100.0);S4(100.0);S4(100.0)	A0A2I2UD94	P180785_451_450_1_6.raw_35892;P180785_451_450_1_6.raw_35939;P180785_451_450_1_6.raw_36243;P180785_451_450_1_5.raw_36814;P180785_451_450_1_5.raw_37161;P180785_451_450_1_4.raw_37809	6	5.68	1.85,14.1,0.92,1.9,14.54,0.95,1.85,14.07,0.92	1.06827	9	0.06073	A0A2I2UD94	UP	100	0	gi|410966784|ref|XP_003989909.1|	PREDICTED: thyroid hormone receptor-associated protein 3 isoform X1 [Felis catus]	95.97	0	sp|Q9Y2W1|TR150_HUMAN	Thyroid hormone receptor-associated protein 3 OS=Homo sapiens GN=THRAP3 PE=1 SV=2	100	0	tr|M3WK42|M3WK42_FELCA	Uncharacterized protein OS=Felis catus GN=THRAP3 PE=4 SV=1	-	-	-	-	-	-	-	K13112|1|0.0|1048|fca:101088597|	GO:0045893//positive regulation of transcription, DNA-templated;GO:0030518//intracellular steroid hormone receptor signaling pathway;GO:0006366//transcription from RNA polymerase II promoter	GO:0003712//transcription cofactor activity	GO:0005634//nucleus
SYSPAHNR	N-Term(iTRAQ8plex)		1	S3	S3(100.0)	A0A2I2UD94	P180785_451_450_1_2.raw_5690	1	0.54	0.71,0.59,0.61,0.56,0.46,0.48,0.53,0.43,0.45	0.160892	9	3.405e-07	A0A2I2UD94	UP	100	0	gi|410966784|ref|XP_003989909.1|	PREDICTED: thyroid hormone receptor-associated protein 3 isoform X1 [Felis catus]	95.97	0	sp|Q9Y2W1|TR150_HUMAN	Thyroid hormone receptor-associated protein 3 OS=Homo sapiens GN=THRAP3 PE=1 SV=2	100	0	tr|M3WK42|M3WK42_FELCA	Uncharacterized protein OS=Felis catus GN=THRAP3 PE=4 SV=1	-	-	-	-	-	-	-	K13112|1|0.0|1048|fca:101088597|	GO:0045893//positive regulation of transcription, DNA-templated;GO:0030518//intracellular steroid hormone receptor signaling pathway;GO:0006366//transcription from RNA polymerase II promoter	GO:0003712//transcription cofactor activity	GO:0005634//nucleus
MDSFDEDLAR	N-Term(iTRAQ8plex)		1	S3	S3(100.0)	A0A2I2UD94	P180785_451_450_1_2.raw_36194	1	1.22	1.16,0.9,1.02,1.27,0.99,1.11,1.72,1.33,1.5	0.202986	9	0.03506	A0A2I2UD94	UP	100	0	gi|410966784|ref|XP_003989909.1|	PREDICTED: thyroid hormone receptor-associated protein 3 isoform X1 [Felis catus]	95.97	0	sp|Q9Y2W1|TR150_HUMAN	Thyroid hormone receptor-associated protein 3 OS=Homo sapiens GN=THRAP3 PE=1 SV=2	100	0	tr|M3WK42|M3WK42_FELCA	Uncharacterized protein OS=Felis catus GN=THRAP3 PE=4 SV=1	-	-	-	-	-	-	-	K13112|1|0.0|1048|fca:101088597|	GO:0045893//positive regulation of transcription, DNA-templated;GO:0030518//intracellular steroid hormone receptor signaling pathway;GO:0006366//transcription from RNA polymerase II promoter	GO:0003712//transcription cofactor activity	GO:0005634//nucleus
MDSFDEDLAR	N-Term(iTRAQ8plex)	M1(Oxidation)	1	S3	S3(100.0)	A0A2I2UD94	P180785_451_450_1_1.raw_23669	1	1.98	1.54,2.33,1.61,1.64,2.48,1.72,1.82,2.75,1.91	0.207074	9	0.0001446	A0A2I2UD94	UP	100	0	gi|410966784|ref|XP_003989909.1|	PREDICTED: thyroid hormone receptor-associated protein 3 isoform X1 [Felis catus]	95.97	0	sp|Q9Y2W1|TR150_HUMAN	Thyroid hormone receptor-associated protein 3 OS=Homo sapiens GN=THRAP3 PE=1 SV=2	100	0	tr|M3WK42|M3WK42_FELCA	Uncharacterized protein OS=Felis catus GN=THRAP3 PE=4 SV=1	-	-	-	-	-	-	-	K13112|1|0.0|1048|fca:101088597|	GO:0045893//positive regulation of transcription, DNA-templated;GO:0030518//intracellular steroid hormone receptor signaling pathway;GO:0006366//transcription from RNA polymerase II promoter	GO:0003712//transcription cofactor activity	GO:0005634//nucleus
GSFSDTGLGDAK	N-Term(iTRAQ8plex);K12(iTRAQ8plex)		1	S4	S4(100.0);S4(100.0)	A0A2I2UD94	P180785_451_450_1_3.raw_24488;P180785_451_450_1_2.raw_25828	2	1.32	1.55,1.15,1.41,1.34,0.99,1.22,1.6,1.19,1.46	0.143378	9	0.001322	A0A2I2UD94	UP	100	0	gi|410966784|ref|XP_003989909.1|	PREDICTED: thyroid hormone receptor-associated protein 3 isoform X1 [Felis catus]	95.97	0	sp|Q9Y2W1|TR150_HUMAN	Thyroid hormone receptor-associated protein 3 OS=Homo sapiens GN=THRAP3 PE=1 SV=2	100	0	tr|M3WK42|M3WK42_FELCA	Uncharacterized protein OS=Felis catus GN=THRAP3 PE=4 SV=1	-	-	-	-	-	-	-	K13112|1|0.0|1048|fca:101088597|	GO:0045893//positive regulation of transcription, DNA-templated;GO:0030518//intracellular steroid hormone receptor signaling pathway;GO:0006366//transcription from RNA polymerase II promoter	GO:0003712//transcription cofactor activity	GO:0005634//nucleus
NKKSPEIHR	N-Term(iTRAQ8plex);K2(iTRAQ8plex);K3(iTRAQ8plex)		1	S4	S4(100.0)	A0A2I2UD94	P180785_451_450_1_3.raw_6651	1	2.27	2.19,4.75,1.57,1.67,3.63,1.2,1.4,3.05,1.01	0.52748	9	0.01695	A0A2I2UD94	UP	100	0	gi|410966784|ref|XP_003989909.1|	PREDICTED: thyroid hormone receptor-associated protein 3 isoform X1 [Felis catus]	95.97	0	sp|Q9Y2W1|TR150_HUMAN	Thyroid hormone receptor-associated protein 3 OS=Homo sapiens GN=THRAP3 PE=1 SV=2	100	0	tr|M3WK42|M3WK42_FELCA	Uncharacterized protein OS=Felis catus GN=THRAP3 PE=4 SV=1	-	-	-	-	-	-	-	K13112|1|0.0|1048|fca:101088597|	GO:0045893//positive regulation of transcription, DNA-templated;GO:0030518//intracellular steroid hormone receptor signaling pathway;GO:0006366//transcription from RNA polymerase II promoter	GO:0003712//transcription cofactor activity	GO:0005634//nucleus
SSSKDSRPSQAAGDNQGDEAK	N-Term(iTRAQ8plex);K4(iTRAQ8plex);K21(iTRAQ8plex)		1	S1	S1(98.6)	A0A2I2UD94	P180785_451_450_1_2.raw_8008	1	1.3	1.58,1.96,1.47,1.1,1.36,1.02,1,1.24,0.93	0.243438	9	0.02923	A0A2I2UD94	UP	100	0	gi|410966784|ref|XP_003989909.1|	PREDICTED: thyroid hormone receptor-associated protein 3 isoform X1 [Felis catus]	95.97	0	sp|Q9Y2W1|TR150_HUMAN	Thyroid hormone receptor-associated protein 3 OS=Homo sapiens GN=THRAP3 PE=1 SV=2	100	0	tr|M3WK42|M3WK42_FELCA	Uncharacterized protein OS=Felis catus GN=THRAP3 PE=4 SV=1	-	-	-	-	-	-	-	K13112|1|0.0|1048|fca:101088597|	GO:0045893//positive regulation of transcription, DNA-templated;GO:0030518//intracellular steroid hormone receptor signaling pathway;GO:0006366//transcription from RNA polymerase II promoter	GO:0003712//transcription cofactor activity	GO:0005634//nucleus
KASVGEGGQEEAGEGELAPR	N-Term(iTRAQ8plex);K1(iTRAQ8plex)		1	S3	S3(100.0)	A0A2I2UD98	P180785_451_450_1_2.raw_18829	1	2.16	1.69,3.38,2.83,1.2,2.39,2.01,1.28,2.55,2.14	0.311309	9	0.001215	A0A2I2UD98	UP	96.28	9e-89	gi|587012187|ref|XP_006940596.1|	PREDICTED: LOW QUALITY PROTEIN: cdc42 effector protein 4 [Felis catus]	73.85	7e-58	sp|Q9H3Q1|BORG4_HUMAN	Cdc42 effector protein 4 OS=Homo sapiens GN=CDC42EP4 PE=1 SV=1	96.28	1e-85	tr|M3W7T4|M3W7T4_FELCA	Uncharacterized protein OS=Felis catus GN=CDC42EP4 PE=4 SV=1	-	-	-	-	-	-	-	K14404|1|2e-12|72.4|aam:106489093|	GO:0031274//positive regulation of pseudopodium assembly;GO:0008360//regulation of cell shape		GO:0015630//microtubule cytoskeleton;GO:0015629//actin cytoskeleton
KASVGEGGQEEAGEGELAPR	K1(iTRAQ8plex);N-Term(iTRAQ8plex)	Q9(Deamidated)	1	S3	S3(100.0);S3(100.0)	A0A2I2UD98	P180785_451_450_1_2.raw_18763;P180785_451_450_1_2.raw_18768	2	1.76	1.91,2.42,2.13,1.24,1.56,1.38,1.55,1.93,1.71	0.201035	9	0.0002991	A0A2I2UD98	UP	96.28	9e-89	gi|587012187|ref|XP_006940596.1|	PREDICTED: LOW QUALITY PROTEIN: cdc42 effector protein 4 [Felis catus]	73.85	7e-58	sp|Q9H3Q1|BORG4_HUMAN	Cdc42 effector protein 4 OS=Homo sapiens GN=CDC42EP4 PE=1 SV=1	96.28	1e-85	tr|M3W7T4|M3W7T4_FELCA	Uncharacterized protein OS=Felis catus GN=CDC42EP4 PE=4 SV=1	-	-	-	-	-	-	-	K14404|1|2e-12|72.4|aam:106489093|	GO:0031274//positive regulation of pseudopodium assembly;GO:0008360//regulation of cell shape		GO:0015630//microtubule cytoskeleton;GO:0015629//actin cytoskeleton
HVPGSPFTVK	N-Term(iTRAQ8plex);K10(iTRAQ8plex)		1	S5	S5(100.0)	A0A2I2UDN6	P180785_451_450_1_6.raw_22121	1	1.54	0.98,2.2,1.1,0.86,1.93,0.97,1.33,2.98,1.5	0.433294	9	0.05159	A0A2I2UDN6	-	99.96	0	gi|410952809|ref|XP_003983070.1|	PREDICTED: filamin-C isoform X1 [Felis catus]	97.1	0	sp|Q8VHX6|FLNC_MOUSE	Filamin-C OS=Mus musculus GN=Flnc PE=1 SV=3	98.97	0	tr|M3VVQ4|M3VVQ4_FELCA	Uncharacterized protein OS=Felis catus GN=FLNC PE=4 SV=1	gi|238920851|ref|YP_002934366.1|	58.5	4e-06	COG2911	Autotransporter translocation and assembly factor TamB	U	Intracellular trafficking, secretion, and vesicular transport	K04437|1|0.0|5301|fca:101081210|		GO:0003779//actin binding
LGSFGSITR	N-Term(iTRAQ8plex)		1	S3	S3(100.0)	A0A2I2UDN6	P180785_451_450_1_1.raw_34933	1	1.14	0.46,1.82,0.55,0.49,1.93,0.58,0.72,2.83,0.86	0.702145	9	0.6387	A0A2I2UDN6	-	99.96	0	gi|410952809|ref|XP_003983070.1|	PREDICTED: filamin-C isoform X1 [Felis catus]	97.1	0	sp|Q8VHX6|FLNC_MOUSE	Filamin-C OS=Mus musculus GN=Flnc PE=1 SV=3	98.97	0	tr|M3VVQ4|M3VVQ4_FELCA	Uncharacterized protein OS=Felis catus GN=FLNC PE=4 SV=1	gi|238920851|ref|YP_002934366.1|	58.5	4e-06	COG2911	Autotransporter translocation and assembly factor TamB	U	Intracellular trafficking, secretion, and vesicular transport	K04437|1|0.0|5301|fca:101081210|		GO:0003779//actin binding
TISSSPSTESLPGGR	N-Term(iTRAQ8plex)		2	T8,S10	T8(98.4),S10(100.0)	A0A2I2UDT7	P180785_451_450_1_2.raw_21530	1	1.26	1.47,2.01,1.49,1.06,1.46,1.08,0.82,1.13,0.83	0.285571	9	0.07442	A0A2I2UDT7	UP	97.91	0	gi|591322620|ref|XP_007087412.1|	PREDICTED: TBC1 domain family member 5 isoform X3 [Panthera tigris altaica]	89.96	0	sp|Q92609|TBCD5_HUMAN	TBC1 domain family member 5 OS=Homo sapiens GN=TBC1D5 PE=1 SV=1	97.34	0	tr|M3W2K6|M3W2K6_FELCA	Uncharacterized protein OS=Felis catus GN=TBC1D5 PE=4 SV=1	-	-	-	-	-	-	-	K18469|1|0.0|1446|fca:101098483|	GO:0032851//positive regulation of Rab GTPase activity	GO:0005097//Rab GTPase activator activity	GO:0005622//intracellular
TISSSPSTESLPGGR	N-Term(iTRAQ8plex)		1	S5	S5(98.7)	A0A2I2UDT7	P180785_451_450_1_3.raw_19609	1	2.46	1.27,4.28,2.25,1.19,3.98,2.09,1.15,3.86,2.03	0.48364	9	0.008484	A0A2I2UDT7	UP	97.91	0	gi|591322620|ref|XP_007087412.1|	PREDICTED: TBC1 domain family member 5 isoform X3 [Panthera tigris altaica]	89.96	0	sp|Q92609|TBCD5_HUMAN	TBC1 domain family member 5 OS=Homo sapiens GN=TBC1D5 PE=1 SV=1	97.34	0	tr|M3W2K6|M3W2K6_FELCA	Uncharacterized protein OS=Felis catus GN=TBC1D5 PE=4 SV=1	-	-	-	-	-	-	-	K18469|1|0.0|1446|fca:101098483|	GO:0032851//positive regulation of Rab GTPase activity	GO:0005097//Rab GTPase activator activity	GO:0005622//intracellular
TISSSPSTESLPGGR	N-Term(iTRAQ8plex)		1	S4	S4(99.9)	A0A2I2UDT7	P180785_451_450_1_3.raw_19677	1	0.89	0.87,0.71,0.91,1,0.82,1.04,0.94,0.76,0.97	0.117393	9	0.0186	A0A2I2UDT7	UP	97.91	0	gi|591322620|ref|XP_007087412.1|	PREDICTED: TBC1 domain family member 5 isoform X3 [Panthera tigris altaica]	89.96	0	sp|Q92609|TBCD5_HUMAN	TBC1 domain family member 5 OS=Homo sapiens GN=TBC1D5 PE=1 SV=1	97.34	0	tr|M3W2K6|M3W2K6_FELCA	Uncharacterized protein OS=Felis catus GN=TBC1D5 PE=4 SV=1	-	-	-	-	-	-	-	K18469|1|0.0|1446|fca:101098483|	GO:0032851//positive regulation of Rab GTPase activity	GO:0005097//Rab GTPase activator activity	GO:0005622//intracellular
TDRGSADDFILVSK	N-Term(iTRAQ8plex);K14(iTRAQ8plex)		1	S5	S5(99.1)	A0A2I2UDT7	P180785_451_450_1_4.raw_32148	1	0.86	0.97,0.49,0.79,1.15,0.58,0.94,1.22,0.62,1	0.28133	9	0.1469	A0A2I2UDT7	UP	97.91	0	gi|591322620|ref|XP_007087412.1|	PREDICTED: TBC1 domain family member 5 isoform X3 [Panthera tigris altaica]	89.96	0	sp|Q92609|TBCD5_HUMAN	TBC1 domain family member 5 OS=Homo sapiens GN=TBC1D5 PE=1 SV=1	97.34	0	tr|M3W2K6|M3W2K6_FELCA	Uncharacterized protein OS=Felis catus GN=TBC1D5 PE=4 SV=1	-	-	-	-	-	-	-	K18469|1|0.0|1446|fca:101098483|	GO:0032851//positive regulation of Rab GTPase activity	GO:0005097//Rab GTPase activator activity	GO:0005622//intracellular
EFTGSPPSSATK	N-Term(iTRAQ8plex);K12(iTRAQ8plex)		1	S5	S5(98.6);S5(99.1);S5(99.1);S5(100.0)	A0A2I2UDT7	P180785_451_450_1_4.raw_17675;P180785_451_450_1_3.raw_18614;P180785_451_450_1_3.raw_18739;P180785_451_450_1_3.raw_18973	4	1.61	1.13,2.07,1.41,1.27,2.3,1.57,1.18,2.13,1.46	0.257478	9	0.003095	A0A2I2UDT7	UP	97.91	0	gi|591322620|ref|XP_007087412.1|	PREDICTED: TBC1 domain family member 5 isoform X3 [Panthera tigris altaica]	89.96	0	sp|Q92609|TBCD5_HUMAN	TBC1 domain family member 5 OS=Homo sapiens GN=TBC1D5 PE=1 SV=1	97.34	0	tr|M3W2K6|M3W2K6_FELCA	Uncharacterized protein OS=Felis catus GN=TBC1D5 PE=4 SV=1	-	-	-	-	-	-	-	K18469|1|0.0|1446|fca:101098483|	GO:0032851//positive regulation of Rab GTPase activity	GO:0005097//Rab GTPase activator activity	GO:0005622//intracellular
SQSFAGFSGLQER	N-Term(iTRAQ8plex)		1	S3	S3(100.0);S3(100.0)	A0A2I2UDX4	P180785_451_450_1_6.raw_31763;P180785_451_450_1_5.raw_32596	2	1.62	1.43,1.02,1.18,1.55,1.11,1.29,2.76,1.97,2.31	0.34712	9	0.01397	A0A2I2UDX4	UP	97.61	0	gi|586985620|ref|XP_006931463.1|	PREDICTED: protein FAM65B isoform X1 [Felis catus]	86.71	0	sp|Q3B7M3|RIPR2_BOVIN	Rho family-interacting cell polarization regulator 2 OS=Bos taurus GN=RIPOR2 PE=2 SV=1	85.85	0	tr|M3VZ59|M3VZ59_FELCA	Uncharacterized protein OS=Felis catus GN=FAM65B PE=4 SV=1	-	-	-	-	-	-	-	-	-	-	-
RASLSDLTDLEDIEGLTVR	N-Term(iTRAQ8plex)		1	S3	S3(100.0);S3(100.0);S3(100.0)	A0A2I2UEA7	P180785_451_450_1_5.raw_49527;P180785_451_450_1_5.raw_49531;P180785_451_450_1_4.raw_50472	3	1.14	1.23,1.12,1.08,1.14,1.03,1,1.31,1.18,1.14	0.0798818	9	0.002773	A0A2I2UEA7	-	97.31	0	gi|587010880|ref|XP_006940149.1|	PREDICTED: E3 ubiquitin-protein ligase rififylin isoform X4 [Felis catus]	82.37	0	sp|Q8WZ73|RFFL_HUMAN	E3 ubiquitin-protein ligase rififylin OS=Homo sapiens GN=RFFL PE=1 SV=1	89.81	0	tr|M3VUD2|M3VUD2_FELCA	Uncharacterized protein OS=Felis catus GN=RFFL PE=4 SV=1	-	-	-	-	-	-	-	K20804|1|0.0|654|fca:101098501|	GO:0016567//protein ubiquitination;GO:0006915//apoptotic process	GO:0016874//ligase activity;GO:0008270//zinc ion binding	GO:0005737//cytoplasm;GO:0016020//membrane
GDGGQGPDQPTTPTSVNYHFTR	N-Term(iTRAQ8plex);Y18(iTRAQ8plex)		1	T12	T12(91.3)	A0A2I2UEJ5	P180785_451_450_1_5.raw_18223	1	0.8	0.6,1.24,0.68,0.57,1.17,0.64,0.54,1.11,0.61	0.341171	9	0.06575	A0A2I2UEJ5	-	100	0	gi|410955854|ref|XP_003984565.1|	PREDICTED: radical S-adenosyl methionine domain-containing protein 2 [Felis catus]	84.3	0	sp|Q2HJF9|RSAD2_BOVIN	Radical S-adenosyl methionine domain-containing protein 2 OS=Bos taurus GN=RSAD2 PE=2 SV=1	100	0	tr|M3VV96|M3VV96_FELCA	Uncharacterized protein OS=Felis catus GN=RSAD2 PE=4 SV=1	gi|385330947|ref|YP_005884898.1|	111	2e-26	COG0535	Radical SAM superfamily enzyme, MoaA/NifB/PqqE/SkfB family	R	General function prediction only	K15045|1|0.0|751|fca:101090763|	GO:0050709//negative regulation of protein secretion;GO:0030278//regulation of ossification;GO:2000553//positive regulation of T-helper 2 cell cytokine production;GO:0051607//defense response to virus;GO:0019048//modulation by virus of host morphology or physiology;GO:0045071//negative regulation of viral genome replication;GO:0034165//positive regulation of toll-like receptor 9 signaling pathway…	GO:0051539//4 iron, 4 sulfur cluster binding;GO:0043621//protein self-association;GO:0046872//metal ion binding;GO:0003824//catalytic activity	GO:0005743//mitochondrial inner membrane;GO:0005789//endoplasmic reticulum membrane;GO:0005794//Golgi apparatus;GO:0005741//mitochondrial outer membrane;GO:0005811//lipid particle
GDGGQGPDQPTTPTSVNYHFTR	N-Term(iTRAQ8plex);Y18(iTRAQ8plex)	Q9(Deamidated)	1	T12	T12(95.3)	A0A2I2UEJ5	P180785_451_450_1_5.raw_18174	1	1.05	1.07,1.78,0.76,0.89,1.48,0.63,0.85,1.42,0.6	0.372236	9	0.7104	A0A2I2UEJ5	-	100	0	gi|410955854|ref|XP_003984565.1|	PREDICTED: radical S-adenosyl methionine domain-containing protein 2 [Felis catus]	84.3	0	sp|Q2HJF9|RSAD2_BOVIN	Radical S-adenosyl methionine domain-containing protein 2 OS=Bos taurus GN=RSAD2 PE=2 SV=1	100	0	tr|M3VV96|M3VV96_FELCA	Uncharacterized protein OS=Felis catus GN=RSAD2 PE=4 SV=1	gi|385330947|ref|YP_005884898.1|	111	2e-26	COG0535	Radical SAM superfamily enzyme, MoaA/NifB/PqqE/SkfB family	R	General function prediction only	K15045|1|0.0|751|fca:101090763|	GO:0050709//negative regulation of protein secretion;GO:0030278//regulation of ossification;GO:2000553//positive regulation of T-helper 2 cell cytokine production;GO:0051607//defense response to virus;GO:0019048//modulation by virus of host morphology or physiology;GO:0045071//negative regulation of viral genome replication;GO:0034165//positive regulation of toll-like receptor 9 signaling pathway…	GO:0051539//4 iron, 4 sulfur cluster binding;GO:0043621//protein self-association;GO:0046872//metal ion binding;GO:0003824//catalytic activity	GO:0005743//mitochondrial inner membrane;GO:0005789//endoplasmic reticulum membrane;GO:0005794//Golgi apparatus;GO:0005741//mitochondrial outer membrane;GO:0005811//lipid particle
NIIGSSPVADFSAIK	N-Term(iTRAQ8plex);K15(iTRAQ8plex)		1	S6	S6(99.2);S6(99.1)	A0A2I2UEN7	P180785_451_450_1_1.raw_46037;P180785_451_450_1_1.raw_46226	2	1.27	1.19,1.59,1.06,1.03,1.36,0.91,1.34,1.74,1.17	0.201251	9	0.01845	A0A2I2UEN7	-	100	0	gi|410967265|ref|XP_003990141.1|	PREDICTED: epidermal growth factor receptor substrate 15 isoform X1 [Felis catus]	93.46	0	sp|P42566|EPS15_HUMAN	Epidermal growth factor receptor substrate 15 OS=Homo sapiens GN=EPS15 PE=1 SV=2	100	0	tr|M3WVE7|M3WVE7_FELCA	Uncharacterized protein OS=Felis catus GN=EPS15 PE=4 SV=1	gi|15898301|ref|NP_342906.1|	56.6	9e-07	COG5185	Protein involved in chromosome segregation, interacts with SMC proteins	D	Cell cycle control, cell division, chromosome partitioning	K12472|1|0.0|1597|fca:101087853|	GO:0032456//endocytic recycling;GO:0048268//clathrin coat assembly;GO:0042059//negative regulation of epidermal growth factor receptor signaling pathway;GO:0008283//cell proliferation;GO:0015031//protein transport	GO:0005509//calcium ion binding;GO:0017124//SH3 domain binding	GO:0005829//cytosol;GO:0031901//early endosome membrane;GO:0060170//ciliary membrane;GO:0030122//AP-2 adaptor complex
SSPEILPSGVTDDNEPVTTAVSEK	N-Term(iTRAQ8plex);K24(iTRAQ8plex)		1	S2	S2(98.6)	A0A2I2UEN7	P180785_451_450_1_2.raw_37673	1	1.18	1.12,1.25,1.1,1.13,1.26,1.11,1.19,1.32,1.17	0.0619718	9	0.0001048	A0A2I2UEN7	-	100	0	gi|410967265|ref|XP_003990141.1|	PREDICTED: epidermal growth factor receptor substrate 15 isoform X1 [Felis catus]	93.46	0	sp|P42566|EPS15_HUMAN	Epidermal growth factor receptor substrate 15 OS=Homo sapiens GN=EPS15 PE=1 SV=2	100	0	tr|M3WVE7|M3WVE7_FELCA	Uncharacterized protein OS=Felis catus GN=EPS15 PE=4 SV=1	gi|15898301|ref|NP_342906.1|	56.6	9e-07	COG5185	Protein involved in chromosome segregation, interacts with SMC proteins	D	Cell cycle control, cell division, chromosome partitioning	K12472|1|0.0|1597|fca:101087853|	GO:0032456//endocytic recycling;GO:0048268//clathrin coat assembly;GO:0042059//negative regulation of epidermal growth factor receptor signaling pathway;GO:0008283//cell proliferation;GO:0015031//protein transport	GO:0005509//calcium ion binding;GO:0017124//SH3 domain binding	GO:0005829//cytosol;GO:0031901//early endosome membrane;GO:0060170//ciliary membrane;GO:0030122//AP-2 adaptor complex
RQSSGSATSVATTPDNR	N-Term(iTRAQ8plex)		1	S3	S3(100.0)	A0A2I2UER5	P180785_451_450_1_2.raw_7951	1	0.86	0.95,1.09,1.22,0.75,0.86,0.96,0.57,0.65,0.73	0.230597	9	0.09067	A0A2I2UER5	-	95.78	0	gi|545531976|ref|XP_005631955.1|	PREDICTED: CLIP-associating protein 1 isoform X2 [Canis lupus familiaris]	94.87	0	sp|Q7Z460|CLAP1_HUMAN	CLIP-associating protein 1 OS=Homo sapiens GN=CLASP1 PE=1 SV=1	96.36	0	tr|M3WGE4|M3WGE4_FELCA	Uncharacterized protein OS=Felis catus GN=CLASP1 PE=4 SV=1	-	-	-	-	-	-	-	K16578|1|0.0|2610|aju:106966389|	GO:0007411//axon guidance;GO:0007026//negative regulation of microtubule depolymerization;GO:0007163//establishment or maintenance of cell polarity;GO:0000236//mitotic prometaphase;GO:0051301//cell division;GO:0007020//microtubule nucleation;GO:0031023//microtubule organizing center organization;GO:0001578//microtubule bundle formation;GO:0010458//exit from mitosis;GO:0000086//G2/M transition of …	GO:0043515//kinetochore binding;GO:0051010//microtubule plus-end binding	GO:0005828//kinetochore microtubule;GO:0000777//condensed chromosome kinetochore;GO:0005881//cytoplasmic microtubule;GO:0005794//Golgi apparatus;GO:0005829//cytosol;GO:0031592//centrosomal corona;GO:0030981//cortical microtubule cytoskeleton
RQSSGSATSVATTPDNR	N-Term(iTRAQ8plex)	Q2(Deamidated)	1	S3	S3(99.9)	A0A2I2UER5	P180785_451_450_1_2.raw_7931	1	0.86	1.04,1.03,1.1,0.79,0.78,0.84,0.71,0.71,0.75	0.167702	9	0.02626	A0A2I2UER5	-	95.78	0	gi|545531976|ref|XP_005631955.1|	PREDICTED: CLIP-associating protein 1 isoform X2 [Canis lupus familiaris]	94.87	0	sp|Q7Z460|CLAP1_HUMAN	CLIP-associating protein 1 OS=Homo sapiens GN=CLASP1 PE=1 SV=1	96.36	0	tr|M3WGE4|M3WGE4_FELCA	Uncharacterized protein OS=Felis catus GN=CLASP1 PE=4 SV=1	-	-	-	-	-	-	-	K16578|1|0.0|2610|aju:106966389|	GO:0007411//axon guidance;GO:0007026//negative regulation of microtubule depolymerization;GO:0007163//establishment or maintenance of cell polarity;GO:0000236//mitotic prometaphase;GO:0051301//cell division;GO:0007020//microtubule nucleation;GO:0031023//microtubule organizing center organization;GO:0001578//microtubule bundle formation;GO:0010458//exit from mitosis;GO:0000086//G2/M transition of …	GO:0043515//kinetochore binding;GO:0051010//microtubule plus-end binding	GO:0005828//kinetochore microtubule;GO:0000777//condensed chromosome kinetochore;GO:0005881//cytoplasmic microtubule;GO:0005794//Golgi apparatus;GO:0005829//cytosol;GO:0031592//centrosomal corona;GO:0030981//cortical microtubule cytoskeleton
SCTVNIMFGTPQEHR	N-Term(iTRAQ8plex)	C2(Carbamidomethyl);M7(Oxidation)	1	T10	T10(100.0)	A0A2I2UEX7	P180785_451_450_1_5.raw_23658	1	0.66	0.6,0.86,0.46,0.58,0.83,0.44,0.69,0.99,0.52	0.273673	9	0.0007782	A0A2I2UEX7	DOWN	98.82	0	gi|410953604|ref|XP_003983460.1|	PREDICTED: nuclear receptor coactivator 5 [Felis catus]	96.45	0	sp|Q9HCD5|NCOA5_HUMAN	Nuclear receptor coactivator 5 OS=Homo sapiens GN=NCOA5 PE=1 SV=2	97.63	0	tr|E2RL11|E2RL11_CANLF	Uncharacterized protein OS=Canis lupus familiaris GN=NCOA5 PE=4 SV=1	-	-	-	-	-	-	-	K19756|1|1e-25|117|hro:HELRODRAFT_193795|	GO:0006355//regulation of transcription, DNA-templated	GO:0005515//protein binding	GO:0005634//nucleus
TGSSSPPGGPPKPGSQLDSMLGSLQSDLNK	N-Term(iTRAQ8plex);K12(iTRAQ8plex);K30(iTRAQ8plex)	Q16(Deamidated)	1	S5	S5(96.9)	A0A2I2UF54	P180785_451_450_1_2.raw_52997	1	1.66	1.55,1.16,1.04,1.71,1.28,1.15,2.93,2.19,1.96	0.34925	9	0.01206	A0A2I2UF54	UP	99.63	0	gi|591335910|ref|XP_007093608.1|	PREDICTED: paxillin-like isoform X2 [Panthera tigris altaica]	91.03	0	sp|P49023|PAXI_HUMAN	Paxillin OS=Homo sapiens GN=PXN PE=1 SV=3	94.3	0	tr|M3WPB0|M3WPB0_FELCA	Uncharacterized protein OS=Felis catus GN=PXN PE=4 SV=1	-	-	-	-	-	-	-	K05760|1|0.0|979|aml:100474505|	GO:0034614//cellular response to reactive oxygen species;GO:0007160//cell-matrix adhesion;GO:0007172//signal complex assembly;GO:0034329//cell junction assembly;GO:0060396//growth hormone receptor signaling pathway;GO:0006936//muscle contraction;GO:0007173//epidermal growth factor receptor signaling pathway	GO:0008013//beta-catenin binding;GO:0008270//zinc ion binding;GO:0017166//vinculin binding	GO:0005875//microtubule associated complex;GO:0005938//cell cortex;GO:0005925//focal adhesion;GO:0030027//lamellipodium
FIHQQPQSPSPVYGSSAK	N-Term(iTRAQ8plex);K18(iTRAQ8plex)		1	S10	S10(99.1)	A0A2I2UF54	P180785_451_450_1_1.raw_22281	1	1.16	1.23,0.78,1.13,1.4,0.9,1.3,1.43,0.91,1.32	0.194754	9	0.0863	A0A2I2UF54	UP	99.63	0	gi|591335910|ref|XP_007093608.1|	PREDICTED: paxillin-like isoform X2 [Panthera tigris altaica]	91.03	0	sp|P49023|PAXI_HUMAN	Paxillin OS=Homo sapiens GN=PXN PE=1 SV=3	94.3	0	tr|M3WPB0|M3WPB0_FELCA	Uncharacterized protein OS=Felis catus GN=PXN PE=4 SV=1	-	-	-	-	-	-	-	K05760|1|0.0|979|aml:100474505|	GO:0034614//cellular response to reactive oxygen species;GO:0007160//cell-matrix adhesion;GO:0007172//signal complex assembly;GO:0034329//cell junction assembly;GO:0060396//growth hormone receptor signaling pathway;GO:0006936//muscle contraction;GO:0007173//epidermal growth factor receptor signaling pathway	GO:0008013//beta-catenin binding;GO:0008270//zinc ion binding;GO:0017166//vinculin binding	GO:0005875//microtubule associated complex;GO:0005938//cell cortex;GO:0005925//focal adhesion;GO:0030027//lamellipodium
FIHQQPQSPSPVYGSSAK	N-Term(iTRAQ8plex);K18(iTRAQ8plex)		2	S8,S10	S8(100.0),S10(100.0)	A0A2I2UF54	P180785_451_450_1_5.raw_22830	1	1.17	1.1,0.99,1.53,0.97,0.88,1.36,1.12,1.01,1.56	0.203111	9	0.07901	A0A2I2UF54	UP	99.63	0	gi|591335910|ref|XP_007093608.1|	PREDICTED: paxillin-like isoform X2 [Panthera tigris altaica]	91.03	0	sp|P49023|PAXI_HUMAN	Paxillin OS=Homo sapiens GN=PXN PE=1 SV=3	94.3	0	tr|M3WPB0|M3WPB0_FELCA	Uncharacterized protein OS=Felis catus GN=PXN PE=4 SV=1	-	-	-	-	-	-	-	K05760|1|0.0|979|aml:100474505|	GO:0034614//cellular response to reactive oxygen species;GO:0007160//cell-matrix adhesion;GO:0007172//signal complex assembly;GO:0034329//cell junction assembly;GO:0060396//growth hormone receptor signaling pathway;GO:0006936//muscle contraction;GO:0007173//epidermal growth factor receptor signaling pathway	GO:0008013//beta-catenin binding;GO:0008270//zinc ion binding;GO:0017166//vinculin binding	GO:0005875//microtubule associated complex;GO:0005938//cell cortex;GO:0005925//focal adhesion;GO:0030027//lamellipodium
TGSSSPPGGPPKPGSQLDSMLGSLQSDLNK	N-Term(iTRAQ8plex);K12(iTRAQ8plex);K30(iTRAQ8plex)	Q16(Deamidated);Q25(Deamidated)	1	S5	S5(96.5)	A0A2I2UF54	P180785_451_450_1_3.raw_51501	1	1.42	1.47,1.17,1.11,1.46,1.17,1.11,2.05,1.64,1.56	0.208771	9	0.004077	A0A2I2UF54	UP	99.63	0	gi|591335910|ref|XP_007093608.1|	PREDICTED: paxillin-like isoform X2 [Panthera tigris altaica]	91.03	0	sp|P49023|PAXI_HUMAN	Paxillin OS=Homo sapiens GN=PXN PE=1 SV=3	94.3	0	tr|M3WPB0|M3WPB0_FELCA	Uncharacterized protein OS=Felis catus GN=PXN PE=4 SV=1	-	-	-	-	-	-	-	K05760|1|0.0|979|aml:100474505|	GO:0034614//cellular response to reactive oxygen species;GO:0007160//cell-matrix adhesion;GO:0007172//signal complex assembly;GO:0034329//cell junction assembly;GO:0060396//growth hormone receptor signaling pathway;GO:0006936//muscle contraction;GO:0007173//epidermal growth factor receptor signaling pathway	GO:0008013//beta-catenin binding;GO:0008270//zinc ion binding;GO:0017166//vinculin binding	GO:0005875//microtubule associated complex;GO:0005938//cell cortex;GO:0005925//focal adhesion;GO:0030027//lamellipodium
FIHQQPQSPSPVYGSSAK	N-Term(iTRAQ8plex);K18(iTRAQ8plex)	Q7(Deamidated)	1	S10	S10(97.8)	A0A2I2UF54	P180785_451_450_1_1.raw_22765	1	1.08	1.07,0.94,1.22,0.93,0.82,1.06,1.21,1.07,1.38	0.150487	9	0.212	A0A2I2UF54	UP	99.63	0	gi|591335910|ref|XP_007093608.1|	PREDICTED: paxillin-like isoform X2 [Panthera tigris altaica]	91.03	0	sp|P49023|PAXI_HUMAN	Paxillin OS=Homo sapiens GN=PXN PE=1 SV=3	94.3	0	tr|M3WPB0|M3WPB0_FELCA	Uncharacterized protein OS=Felis catus GN=PXN PE=4 SV=1	-	-	-	-	-	-	-	K05760|1|0.0|979|aml:100474505|	GO:0034614//cellular response to reactive oxygen species;GO:0007160//cell-matrix adhesion;GO:0007172//signal complex assembly;GO:0034329//cell junction assembly;GO:0060396//growth hormone receptor signaling pathway;GO:0006936//muscle contraction;GO:0007173//epidermal growth factor receptor signaling pathway	GO:0008013//beta-catenin binding;GO:0008270//zinc ion binding;GO:0017166//vinculin binding	GO:0005875//microtubule associated complex;GO:0005938//cell cortex;GO:0005925//focal adhesion;GO:0030027//lamellipodium
SAEPSPTVMSSSLGSNLSELDR	N-Term(iTRAQ8plex)		1	S5	S5(100.0);S5(100.0)	A0A2I2UF54	P180785_451_450_1_5.raw_43325;P180785_451_450_1_4.raw_44238	2	0.89	1.27,0.79,0.86,0.95,0.59,0.65,1.25,0.8,0.86	0.249557	9	0.2035	A0A2I2UF54	UP	99.63	0	gi|591335910|ref|XP_007093608.1|	PREDICTED: paxillin-like isoform X2 [Panthera tigris altaica]	91.03	0	sp|P49023|PAXI_HUMAN	Paxillin OS=Homo sapiens GN=PXN PE=1 SV=3	94.3	0	tr|M3WPB0|M3WPB0_FELCA	Uncharacterized protein OS=Felis catus GN=PXN PE=4 SV=1	-	-	-	-	-	-	-	K05760|1|0.0|979|aml:100474505|	GO:0034614//cellular response to reactive oxygen species;GO:0007160//cell-matrix adhesion;GO:0007172//signal complex assembly;GO:0034329//cell junction assembly;GO:0060396//growth hormone receptor signaling pathway;GO:0006936//muscle contraction;GO:0007173//epidermal growth factor receptor signaling pathway	GO:0008013//beta-catenin binding;GO:0008270//zinc ion binding;GO:0017166//vinculin binding	GO:0005875//microtubule associated complex;GO:0005938//cell cortex;GO:0005925//focal adhesion;GO:0030027//lamellipodium
TGSSSPPGGPPKPGSQLDSMLGSLQSDLNK	N-Term(iTRAQ8plex);K12(iTRAQ8plex);K30(iTRAQ8plex)	Q16(Deamidated);M20(Oxidation)	1	S4	S4(92.2)	A0A2I2UF54	P180785_451_450_1_2.raw_42738	1	1.08	1.02,1.37,0.97,0.93,1.25,0.89,0.99,1.33,0.94	0.163061	9	0.2517	A0A2I2UF54	UP	99.63	0	gi|591335910|ref|XP_007093608.1|	PREDICTED: paxillin-like isoform X2 [Panthera tigris altaica]	91.03	0	sp|P49023|PAXI_HUMAN	Paxillin OS=Homo sapiens GN=PXN PE=1 SV=3	94.3	0	tr|M3WPB0|M3WPB0_FELCA	Uncharacterized protein OS=Felis catus GN=PXN PE=4 SV=1	-	-	-	-	-	-	-	K05760|1|0.0|979|aml:100474505|	GO:0034614//cellular response to reactive oxygen species;GO:0007160//cell-matrix adhesion;GO:0007172//signal complex assembly;GO:0034329//cell junction assembly;GO:0060396//growth hormone receptor signaling pathway;GO:0006936//muscle contraction;GO:0007173//epidermal growth factor receptor signaling pathway	GO:0008013//beta-catenin binding;GO:0008270//zinc ion binding;GO:0017166//vinculin binding	GO:0005875//microtubule associated complex;GO:0005938//cell cortex;GO:0005925//focal adhesion;GO:0030027//lamellipodium
SAEPSPTVMSSSLGSNLSELDR	N-Term(iTRAQ8plex)	M9(Oxidation)	1	S5	S5(100.0)	A0A2I2UF54	P180785_451_450_1_3.raw_35416	1	1.54	1.04,1.95,1.21,1.07,2,1.24,1.33,2.49,1.54	0.305587	9	0.0117	A0A2I2UF54	UP	99.63	0	gi|591335910|ref|XP_007093608.1|	PREDICTED: paxillin-like isoform X2 [Panthera tigris altaica]	91.03	0	sp|P49023|PAXI_HUMAN	Paxillin OS=Homo sapiens GN=PXN PE=1 SV=3	94.3	0	tr|M3WPB0|M3WPB0_FELCA	Uncharacterized protein OS=Felis catus GN=PXN PE=4 SV=1	-	-	-	-	-	-	-	K05760|1|0.0|979|aml:100474505|	GO:0034614//cellular response to reactive oxygen species;GO:0007160//cell-matrix adhesion;GO:0007172//signal complex assembly;GO:0034329//cell junction assembly;GO:0060396//growth hormone receptor signaling pathway;GO:0006936//muscle contraction;GO:0007173//epidermal growth factor receptor signaling pathway	GO:0008013//beta-catenin binding;GO:0008270//zinc ion binding;GO:0017166//vinculin binding	GO:0005875//microtubule associated complex;GO:0005938//cell cortex;GO:0005925//focal adhesion;GO:0030027//lamellipodium
AGMSSNQSVSSPVLDAVPR	N-Term(iTRAQ8plex)	M3(Oxidation);Q7(Deamidated)	1	S4	S4(91.6)	A0A2I2UFB9	P180785_451_450_1_4.raw_28687	1	1.7	1.84,1.86,1.69,1.64,1.65,1.5,1.75,1.77,1.6	0.0646762	9	9.287e-08	A0A2I2UFB9	UP	99.87	0	gi|587017301|ref|XP_006942506.1|	PREDICTED: serine/arginine repetitive matrix protein 2 isoform X4 [Felis catus]	77.58	0	sp|Q9UQ35|SRRM2_HUMAN	Serine/arginine repetitive matrix protein 2 OS=Homo sapiens GN=SRRM2 PE=1 SV=2	99.87	0	tr|M3W2P4|M3W2P4_FELCA	Uncharacterized protein OS=Felis catus GN=SRRM2 PE=4 SV=1	-	-	-	-	-	-	-	K13172|1|0.0|1112|fca:101099422|		GO:0005515//protein binding	GO:0016604//nuclear body
STTPPGEMYFVSSSLQQK	N-Term(iTRAQ8plex);K18(iTRAQ8plex)	M8(Oxidation)	1	T3	T3(98.7)	A0A2I2UFB9	P180785_451_450_1_5.raw_33428	1	1.06	0.89,1.19,1.09,0.83,1.11,1.02,0.95,1.27,1.16	0.12999	9	0.2767	A0A2I2UFB9	UP	99.87	0	gi|587017301|ref|XP_006942506.1|	PREDICTED: serine/arginine repetitive matrix protein 2 isoform X4 [Felis catus]	77.58	0	sp|Q9UQ35|SRRM2_HUMAN	Serine/arginine repetitive matrix protein 2 OS=Homo sapiens GN=SRRM2 PE=1 SV=2	99.87	0	tr|M3W2P4|M3W2P4_FELCA	Uncharacterized protein OS=Felis catus GN=SRRM2 PE=4 SV=1	-	-	-	-	-	-	-	K13172|1|0.0|1112|fca:101099422|		GO:0005515//protein binding	GO:0016604//nuclear body
PSMSPTPLDR	N-Term(iTRAQ8plex)		1	S4	S4(100.0)	A0A2I2UFB9	P180785_451_450_1_3.raw_22424	1	1.56	2.02,1.23,1.69,1.63,1,1.37,2.07,1.26,1.74	0.221956	9	0.001857	A0A2I2UFB9	UP	99.87	0	gi|587017301|ref|XP_006942506.1|	PREDICTED: serine/arginine repetitive matrix protein 2 isoform X4 [Felis catus]	77.58	0	sp|Q9UQ35|SRRM2_HUMAN	Serine/arginine repetitive matrix protein 2 OS=Homo sapiens GN=SRRM2 PE=1 SV=2	99.87	0	tr|M3W2P4|M3W2P4_FELCA	Uncharacterized protein OS=Felis catus GN=SRRM2 PE=4 SV=1	-	-	-	-	-	-	-	K13172|1|0.0|1112|fca:101099422|		GO:0005515//protein binding	GO:0016604//nuclear body
SSAGPEPPAPTPLLAEQHGGSPQPLATTTLSQEPVNPPSEASPTR	N-Term(iTRAQ8plex)		1	S42	S42(97.5);S42(97.6)	A0A2I2UFB9	P180785_451_450_1_1.raw_38168;P180785_451_450_1_1.raw_38521	2	2.85	0.79,7.66,0.67,0.62,6.24,0.52,0.74,7.76,0.62	1.0957	9	0.1325	A0A2I2UFB9	UP	99.87	0	gi|587017301|ref|XP_006942506.1|	PREDICTED: serine/arginine repetitive matrix protein 2 isoform X4 [Felis catus]	77.58	0	sp|Q9UQ35|SRRM2_HUMAN	Serine/arginine repetitive matrix protein 2 OS=Homo sapiens GN=SRRM2 PE=1 SV=2	99.87	0	tr|M3W2P4|M3W2P4_FELCA	Uncharacterized protein OS=Felis catus GN=SRRM2 PE=4 SV=1	-	-	-	-	-	-	-	K13172|1|0.0|1112|fca:101099422|		GO:0005515//protein binding	GO:0016604//nuclear body
EQGTTNTGQPSSPEPSTK	N-Term(iTRAQ8plex);K18(iTRAQ8plex)	N6(Deamidated);Q9(Deamidated)	2	S11,S12	S11(100.0),S12(100.0)	A0A2I2UFB9	P180785_451_450_1_2.raw_11693	1	1.6	1.18,2.58,1.34,1.02,2.24,1.16,1.12,2.47,1.28	0.374895	9	0.02229	A0A2I2UFB9	UP	99.87	0	gi|587017301|ref|XP_006942506.1|	PREDICTED: serine/arginine repetitive matrix protein 2 isoform X4 [Felis catus]	77.58	0	sp|Q9UQ35|SRRM2_HUMAN	Serine/arginine repetitive matrix protein 2 OS=Homo sapiens GN=SRRM2 PE=1 SV=2	99.87	0	tr|M3W2P4|M3W2P4_FELCA	Uncharacterized protein OS=Felis catus GN=SRRM2 PE=4 SV=1	-	-	-	-	-	-	-	K13172|1|0.0|1112|fca:101099422|		GO:0005515//protein binding	GO:0016604//nuclear body
TPAAAAAMNLASPR	N-Term(iTRAQ8plex)	M8(Oxidation)	1	S12	S12(100.0)	A0A2I2UFB9	P180785_451_450_1_4.raw_19370	1	1.31	1.46,1.37,1.49,1.2,1.13,1.23,1.31,1.23,1.34	0.087109	9	6.189e-05	A0A2I2UFB9	UP	99.87	0	gi|587017301|ref|XP_006942506.1|	PREDICTED: serine/arginine repetitive matrix protein 2 isoform X4 [Felis catus]	77.58	0	sp|Q9UQ35|SRRM2_HUMAN	Serine/arginine repetitive matrix protein 2 OS=Homo sapiens GN=SRRM2 PE=1 SV=2	99.87	0	tr|M3W2P4|M3W2P4_FELCA	Uncharacterized protein OS=Felis catus GN=SRRM2 PE=4 SV=1	-	-	-	-	-	-	-	K13172|1|0.0|1112|fca:101099422|		GO:0005515//protein binding	GO:0016604//nuclear body
HSHSGSTSPCPK	N-Term(iTRAQ8plex);K12(iTRAQ8plex)	C10(Carbamidomethyl)	2	S6,S8	S6(99.9),S8(98.2)	A0A2I2UFB9	P180785_451_450_1_2.raw_4703	1	1.34	0.4,3.03,0.56,0.43,3.26,0.6,0.38,2.89,0.53	0.908762	9	0.4503	A0A2I2UFB9	UP	99.87	0	gi|587017301|ref|XP_006942506.1|	PREDICTED: serine/arginine repetitive matrix protein 2 isoform X4 [Felis catus]	77.58	0	sp|Q9UQ35|SRRM2_HUMAN	Serine/arginine repetitive matrix protein 2 OS=Homo sapiens GN=SRRM2 PE=1 SV=2	99.87	0	tr|M3W2P4|M3W2P4_FELCA	Uncharacterized protein OS=Felis catus GN=SRRM2 PE=4 SV=1	-	-	-	-	-	-	-	K13172|1|0.0|1112|fca:101099422|		GO:0005515//protein binding	GO:0016604//nuclear body
TPAAAAAMNLASPR	N-Term(iTRAQ8plex)	N9(Deamidated)	1	S12	S12(100.0)	A0A2I2UFB9	P180785_451_450_1_6.raw_25714	1	0.94	0.91,1,1.22,0.76,0.85,1.02,0.77,0.86,1.04	0.148872	9	0.2349	A0A2I2UFB9	UP	99.87	0	gi|587017301|ref|XP_006942506.1|	PREDICTED: serine/arginine repetitive matrix protein 2 isoform X4 [Felis catus]	77.58	0	sp|Q9UQ35|SRRM2_HUMAN	Serine/arginine repetitive matrix protein 2 OS=Homo sapiens GN=SRRM2 PE=1 SV=2	99.87	0	tr|M3W2P4|M3W2P4_FELCA	Uncharacterized protein OS=Felis catus GN=SRRM2 PE=4 SV=1	-	-	-	-	-	-	-	K13172|1|0.0|1112|fca:101099422|		GO:0005515//protein binding	GO:0016604//nuclear body
SSAGPEPPAPTPLLAEQHGGSPQPLATTTLSQEPVNPPSEASPTR	N-Term(iTRAQ8plex)	Q17(Deamidated)	2	S21,S39	S21(94.3),S39(90.9)	A0A2I2UFB9	P180785_451_450_1_4.raw_40512	1	0.88	0.92,0.8,0.85,0.99,0.86,0.91,0.94,0.81,0.86	0.0666912	9	0.0004755	A0A2I2UFB9	UP	99.87	0	gi|587017301|ref|XP_006942506.1|	PREDICTED: serine/arginine repetitive matrix protein 2 isoform X4 [Felis catus]	77.58	0	sp|Q9UQ35|SRRM2_HUMAN	Serine/arginine repetitive matrix protein 2 OS=Homo sapiens GN=SRRM2 PE=1 SV=2	99.87	0	tr|M3W2P4|M3W2P4_FELCA	Uncharacterized protein OS=Felis catus GN=SRRM2 PE=4 SV=1	-	-	-	-	-	-	-	K13172|1|0.0|1112|fca:101099422|		GO:0005515//protein binding	GO:0016604//nuclear body
RVPSPTPAPK	N-Term(iTRAQ8plex);K10(iTRAQ8plex)		1	S4	S4(100.0);S4(100.0);S4(100.0);S4(100.0);S4(100.0);S4(100.0);S4(100.0);S4(100.0);S4(100.0)	A0A2I2UFB9	P180785_451_450_1_5.raw_10831;P180785_451_450_1_5.raw_11113;P180785_451_450_1_5.raw_11155;P180785_451_450_1_4.raw_11676;P180785_451_450_1_6.raw_11678;P180785_451_450_1_4.raw_11819;P180785_451_450_1_4.raw_11999;P180785_451_450_1_4.raw_12147;P180785_451_450_1_3.raw_12764	9	54.6	1.32,154.29,1.47,1.28,156.51,1.44,1.38,172.2,1.55	1.38036	9	0.07909	A0A2I2UFB9	UP	99.87	0	gi|587017301|ref|XP_006942506.1|	PREDICTED: serine/arginine repetitive matrix protein 2 isoform X4 [Felis catus]	77.58	0	sp|Q9UQ35|SRRM2_HUMAN	Serine/arginine repetitive matrix protein 2 OS=Homo sapiens GN=SRRM2 PE=1 SV=2	99.87	0	tr|M3W2P4|M3W2P4_FELCA	Uncharacterized protein OS=Felis catus GN=SRRM2 PE=4 SV=1	-	-	-	-	-	-	-	K13172|1|0.0|1112|fca:101099422|		GO:0005515//protein binding	GO:0016604//nuclear body
SSAGPEPPAPTPLLAEQHGGSPQPLATTTLSQEPVNPPSEASPTR	N-Term(iTRAQ8plex)	Q17(Deamidated);Q23(Deamidated);Q32(Deamidated)	1	S42	S42(92.9)	A0A2I2UFB9	P180785_451_450_1_6.raw_37697	1	1.65	1.01,2.82,1.27,0.97,2.71,1.22,0.97,2.7,1.22	0.47007	9	0.04453	A0A2I2UFB9	UP	99.87	0	gi|587017301|ref|XP_006942506.1|	PREDICTED: serine/arginine repetitive matrix protein 2 isoform X4 [Felis catus]	77.58	0	sp|Q9UQ35|SRRM2_HUMAN	Serine/arginine repetitive matrix protein 2 OS=Homo sapiens GN=SRRM2 PE=1 SV=2	99.87	0	tr|M3W2P4|M3W2P4_FELCA	Uncharacterized protein OS=Felis catus GN=SRRM2 PE=4 SV=1	-	-	-	-	-	-	-	K13172|1|0.0|1112|fca:101099422|		GO:0005515//protein binding	GO:0016604//nuclear body
SLSGSSPCPK	N-Term(iTRAQ8plex);K10(iTRAQ8plex)	C8(Carbamidomethyl)	1	S6	S6(99.2)	A0A2I2UFB9	P180785_451_450_1_3.raw_13321	1	1.4	0.48,3.1,0.42,0.54,3.53,0.48,0.48,3.13,0.43	0.941144	9	0.4164	A0A2I2UFB9	UP	99.87	0	gi|587017301|ref|XP_006942506.1|	PREDICTED: serine/arginine repetitive matrix protein 2 isoform X4 [Felis catus]	77.58	0	sp|Q9UQ35|SRRM2_HUMAN	Serine/arginine repetitive matrix protein 2 OS=Homo sapiens GN=SRRM2 PE=1 SV=2	99.87	0	tr|M3W2P4|M3W2P4_FELCA	Uncharacterized protein OS=Felis catus GN=SRRM2 PE=4 SV=1	-	-	-	-	-	-	-	K13172|1|0.0|1112|fca:101099422|		GO:0005515//protein binding	GO:0016604//nuclear body
TGLLLQEDITVSSPGPR	N-Term(iTRAQ8plex)		1	S13	S13(98.6);S13(99.0);S13(99.1)	A0A2I2UFB9	P180785_451_450_1_6.raw_41830;P180785_451_450_1_6.raw_42179;P180785_451_450_1_5.raw_42907	3	0.96	1.12,0.63,0.98,1.13,0.63,0.99,1.29,0.71,1.13	0.239837	9	0.6078	A0A2I2UFB9	UP	99.87	0	gi|587017301|ref|XP_006942506.1|	PREDICTED: serine/arginine repetitive matrix protein 2 isoform X4 [Felis catus]	77.58	0	sp|Q9UQ35|SRRM2_HUMAN	Serine/arginine repetitive matrix protein 2 OS=Homo sapiens GN=SRRM2 PE=1 SV=2	99.87	0	tr|M3W2P4|M3W2P4_FELCA	Uncharacterized protein OS=Felis catus GN=SRRM2 PE=4 SV=1	-	-	-	-	-	-	-	K13172|1|0.0|1112|fca:101099422|		GO:0005515//protein binding	GO:0016604//nuclear body
RGEGDAPSKEQGTTNTGQPSSPEPSTK	N-Term(iTRAQ8plex);K9(iTRAQ8plex);K27(iTRAQ8plex)	N15(Deamidated);Q18(Deamidated)	1	S21	S21(100.0);S21(100.0)	A0A2I2UFB9	P180785_451_450_1_2.raw_10973;P180785_451_450_1_2.raw_11323	2	1.49	1,2.49,1.15,1.05,2.65,1.22,0.83,2.1,0.96	0.449221	9	0.07076	A0A2I2UFB9	UP	99.87	0	gi|587017301|ref|XP_006942506.1|	PREDICTED: serine/arginine repetitive matrix protein 2 isoform X4 [Felis catus]	77.58	0	sp|Q9UQ35|SRRM2_HUMAN	Serine/arginine repetitive matrix protein 2 OS=Homo sapiens GN=SRRM2 PE=1 SV=2	99.87	0	tr|M3W2P4|M3W2P4_FELCA	Uncharacterized protein OS=Felis catus GN=SRRM2 PE=4 SV=1	-	-	-	-	-	-	-	K13172|1|0.0|1112|fca:101099422|		GO:0005515//protein binding	GO:0016604//nuclear body
SHSESPSLQSK	N-Term(iTRAQ8plex);K11(iTRAQ8plex)		1	S5	S5(100.0);S5(100.0)	A0A2I2UFB9	P180785_451_450_1_2.raw_10488;P180785_451_450_1_2.raw_10489	2	4.51	1.78,10.92,1.79,1.61,9.81,1.63,1.62,9.8,1.63	0.89111	9	0.03869	A0A2I2UFB9	UP	99.87	0	gi|587017301|ref|XP_006942506.1|	PREDICTED: serine/arginine repetitive matrix protein 2 isoform X4 [Felis catus]	77.58	0	sp|Q9UQ35|SRRM2_HUMAN	Serine/arginine repetitive matrix protein 2 OS=Homo sapiens GN=SRRM2 PE=1 SV=2	99.87	0	tr|M3W2P4|M3W2P4_FELCA	Uncharacterized protein OS=Felis catus GN=SRRM2 PE=4 SV=1	-	-	-	-	-	-	-	K13172|1|0.0|1112|fca:101099422|		GO:0005515//protein binding	GO:0016604//nuclear body
RRPSPQPSPR	N-Term(iTRAQ8plex)		1	S4	S4(100.0)	A0A2I2UFB9	P180785_451_450_1_3.raw_3575	1	1.17	1.89,1.46,2.02,0.77,0.6,0.83,1.04,0.8,1.11	0.411565	9	0.3498	A0A2I2UFB9	UP	99.87	0	gi|587017301|ref|XP_006942506.1|	PREDICTED: serine/arginine repetitive matrix protein 2 isoform X4 [Felis catus]	77.58	0	sp|Q9UQ35|SRRM2_HUMAN	Serine/arginine repetitive matrix protein 2 OS=Homo sapiens GN=SRRM2 PE=1 SV=2	99.87	0	tr|M3W2P4|M3W2P4_FELCA	Uncharacterized protein OS=Felis catus GN=SRRM2 PE=4 SV=1	-	-	-	-	-	-	-	K13172|1|0.0|1112|fca:101099422|		GO:0005515//protein binding	GO:0016604//nuclear body
SSAGPEPPAPTPLLAEQHGGSPQPLATTTLSQEPVNPPSEASPTR	N-Term(iTRAQ8plex)		2	S21,S42	S21(91.5),S42(97.0);S21(99.9),S42(96.6)	A0A2I2UFB9	P180785_451_450_1_6.raw_38265;P180785_451_450_1_5.raw_39767	2	0.96	1.06,0.88,0.79,1.17,0.93,0.88,1.12,0.97,0.84	0.128425	9	0.3858	A0A2I2UFB9	UP	99.87	0	gi|587017301|ref|XP_006942506.1|	PREDICTED: serine/arginine repetitive matrix protein 2 isoform X4 [Felis catus]	77.58	0	sp|Q9UQ35|SRRM2_HUMAN	Serine/arginine repetitive matrix protein 2 OS=Homo sapiens GN=SRRM2 PE=1 SV=2	99.87	0	tr|M3W2P4|M3W2P4_FELCA	Uncharacterized protein OS=Felis catus GN=SRRM2 PE=4 SV=1	-	-	-	-	-	-	-	K13172|1|0.0|1112|fca:101099422|		GO:0005515//protein binding	GO:0016604//nuclear body
NSGPVAEMNAGFSPEVK	N-Term(iTRAQ8plex);K17(iTRAQ8plex)		1	S13	S13(100.0);S13(100.0);S13(100.0);S13(100.0);S13(100.0)	A0A2I2UFB9	P180785_451_450_1_4.raw_32126;P180785_451_450_1_4.raw_32269;P180785_451_450_1_4.raw_32485;P180785_451_450_1_3.raw_33432;P180785_451_450_1_3.raw_33436	5	1.59	1.58,1.45,1.69,1.48,1.38,1.61,1.7,1.57,1.83	0.0830129	9	1.465e-06	A0A2I2UFB9	UP	99.87	0	gi|587017301|ref|XP_006942506.1|	PREDICTED: serine/arginine repetitive matrix protein 2 isoform X4 [Felis catus]	77.58	0	sp|Q9UQ35|SRRM2_HUMAN	Serine/arginine repetitive matrix protein 2 OS=Homo sapiens GN=SRRM2 PE=1 SV=2	99.87	0	tr|M3W2P4|M3W2P4_FELCA	Uncharacterized protein OS=Felis catus GN=SRRM2 PE=4 SV=1	-	-	-	-	-	-	-	K13172|1|0.0|1112|fca:101099422|		GO:0005515//protein binding	GO:0016604//nuclear body
AVMSPVQSHSGSSSPSPSR	N-Term(iTRAQ8plex)	M3(Oxidation)	1	S12	S12(92.0)	A0A2I2UFB9	P180785_451_450_1_4.raw_9615	1	1.46	0.93,3.09,0.73,0.75,2.48,0.59,0.89,2.96,0.7	0.683094	9	0.2297	A0A2I2UFB9	UP	99.87	0	gi|587017301|ref|XP_006942506.1|	PREDICTED: serine/arginine repetitive matrix protein 2 isoform X4 [Felis catus]	77.58	0	sp|Q9UQ35|SRRM2_HUMAN	Serine/arginine repetitive matrix protein 2 OS=Homo sapiens GN=SRRM2 PE=1 SV=2	99.87	0	tr|M3W2P4|M3W2P4_FELCA	Uncharacterized protein OS=Felis catus GN=SRRM2 PE=4 SV=1	-	-	-	-	-	-	-	K13172|1|0.0|1112|fca:101099422|		GO:0005515//protein binding	GO:0016604//nuclear body
SSAGPEPPAPTPLLAEQHGGSPQPLATTTLSQEPVNPPSEASPTR	N-Term(iTRAQ8plex)	Q17(Deamidated);Q23(Deamidated);Q32(Deamidated)	1	S39	S39(95.9)	A0A2I2UFB9	P180785_451_450_1_6.raw_37602	1	0.71	0.75,0.75,0.7,0.86,0.86,0.8,0.58,0.58,0.54	0.161198	9	0.0001071	A0A2I2UFB9	UP	99.87	0	gi|587017301|ref|XP_006942506.1|	PREDICTED: serine/arginine repetitive matrix protein 2 isoform X4 [Felis catus]	77.58	0	sp|Q9UQ35|SRRM2_HUMAN	Serine/arginine repetitive matrix protein 2 OS=Homo sapiens GN=SRRM2 PE=1 SV=2	99.87	0	tr|M3W2P4|M3W2P4_FELCA	Uncharacterized protein OS=Felis catus GN=SRRM2 PE=4 SV=1	-	-	-	-	-	-	-	K13172|1|0.0|1112|fca:101099422|		GO:0005515//protein binding	GO:0016604//nuclear body
RGEGDAPSKEQGTTNTGQPSSPEPSTK	N-Term(iTRAQ8plex);K9(iTRAQ8plex);K27(iTRAQ8plex)		1	S21	S21(97.4);S21(99.9);S21(99.9)	A0A2I2UFB9	P180785_451_450_1_3.raw_9974;P180785_451_450_1_3.raw_10200;P180785_451_450_1_2.raw_11001	3	1.63	0.98,2.93,1.32,0.92,2.68,1.22,0.86,2.59,1.17	0.488637	9	0.05566	A0A2I2UFB9	UP	99.87	0	gi|587017301|ref|XP_006942506.1|	PREDICTED: serine/arginine repetitive matrix protein 2 isoform X4 [Felis catus]	77.58	0	sp|Q9UQ35|SRRM2_HUMAN	Serine/arginine repetitive matrix protein 2 OS=Homo sapiens GN=SRRM2 PE=1 SV=2	99.87	0	tr|M3W2P4|M3W2P4_FELCA	Uncharacterized protein OS=Felis catus GN=SRRM2 PE=4 SV=1	-	-	-	-	-	-	-	K13172|1|0.0|1112|fca:101099422|		GO:0005515//protein binding	GO:0016604//nuclear body
QGSVTSPQANEQSATPQIQSR	N-Term(iTRAQ8plex)		1	S6	S6(98.5);S6(100.0);S6(100.0)	A0A2I2UFB9	P180785_451_450_1_3.raw_16160;P180785_451_450_1_3.raw_16225;P180785_451_450_1_2.raw_17237	3	4.5	3.19,6.03,4.49,2.97,5.64,4.18,3.25,6.14,4.58	0.257414	9	2.711e-05	A0A2I2UFB9	UP	99.87	0	gi|587017301|ref|XP_006942506.1|	PREDICTED: serine/arginine repetitive matrix protein 2 isoform X4 [Felis catus]	77.58	0	sp|Q9UQ35|SRRM2_HUMAN	Serine/arginine repetitive matrix protein 2 OS=Homo sapiens GN=SRRM2 PE=1 SV=2	99.87	0	tr|M3W2P4|M3W2P4_FELCA	Uncharacterized protein OS=Felis catus GN=SRRM2 PE=4 SV=1	-	-	-	-	-	-	-	K13172|1|0.0|1112|fca:101099422|		GO:0005515//protein binding	GO:0016604//nuclear body
VKPGTPPR	N-Term(iTRAQ8plex);K2(iTRAQ8plex)		1	T5	T5(100.0)	A0A2I2UFB9	P180785_451_450_1_3.raw_10390	1	1.83	1.21,3.4,0.84,1.27,3.58,0.88,1.17,3.27,0.81	0.623426	9	0.07431	A0A2I2UFB9	UP	99.87	0	gi|587017301|ref|XP_006942506.1|	PREDICTED: serine/arginine repetitive matrix protein 2 isoform X4 [Felis catus]	77.58	0	sp|Q9UQ35|SRRM2_HUMAN	Serine/arginine repetitive matrix protein 2 OS=Homo sapiens GN=SRRM2 PE=1 SV=2	99.87	0	tr|M3W2P4|M3W2P4_FELCA	Uncharacterized protein OS=Felis catus GN=SRRM2 PE=4 SV=1	-	-	-	-	-	-	-	K13172|1|0.0|1112|fca:101099422|		GO:0005515//protein binding	GO:0016604//nuclear body
SSAGPEPPAPTPLLAEQHGGSPQPLATTTLSQEPVNPPSEASPTR	N-Term(iTRAQ8plex)	Q17(Deamidated);Q23(Deamidated);N36(Deamidated)	1	S39	S39(96.4)	A0A2I2UFB9	P180785_451_450_1_1.raw_37993	1	1.22	1.11,0.89,1.7,0.97,0.77,1.48,1.23,0.98,1.88	0.295637	9	0.1188	A0A2I2UFB9	UP	99.87	0	gi|587017301|ref|XP_006942506.1|	PREDICTED: serine/arginine repetitive matrix protein 2 isoform X4 [Felis catus]	77.58	0	sp|Q9UQ35|SRRM2_HUMAN	Serine/arginine repetitive matrix protein 2 OS=Homo sapiens GN=SRRM2 PE=1 SV=2	99.87	0	tr|M3W2P4|M3W2P4_FELCA	Uncharacterized protein OS=Felis catus GN=SRRM2 PE=4 SV=1	-	-	-	-	-	-	-	K13172|1|0.0|1112|fca:101099422|		GO:0005515//protein binding	GO:0016604//nuclear body
SSAGPEPPAPTPLLAEQHGGSPQPLATTTLSQEPVNPPSEASPTR	N-Term(iTRAQ8plex)	Q17(Deamidated);Q23(Deamidated)	2	S21,S42	S21(99.8),S42(92.9)	A0A2I2UFB9	P180785_451_450_1_1.raw_40509	1	0.92	1.08,0.85,0.99,1.03,0.82,0.95,0.96,0.76,0.88	0.106368	9	0.06157	A0A2I2UFB9	UP	99.87	0	gi|587017301|ref|XP_006942506.1|	PREDICTED: serine/arginine repetitive matrix protein 2 isoform X4 [Felis catus]	77.58	0	sp|Q9UQ35|SRRM2_HUMAN	Serine/arginine repetitive matrix protein 2 OS=Homo sapiens GN=SRRM2 PE=1 SV=2	99.87	0	tr|M3W2P4|M3W2P4_FELCA	Uncharacterized protein OS=Felis catus GN=SRRM2 PE=4 SV=1	-	-	-	-	-	-	-	K13172|1|0.0|1112|fca:101099422|		GO:0005515//protein binding	GO:0016604//nuclear body
AGMSSNQSVSSPVLDAVPR	N-Term(iTRAQ8plex)	M3(Oxidation);N6(Deamidated);Q7(Deamidated)	1	S11	S11(98.4)	A0A2I2UFB9	P180785_451_450_1_3.raw_29774	1	1.02	1.04,1.01,1.11,1,0.97,1.07,0.99,0.96,1.06	0.0460656	9	0.1989	A0A2I2UFB9	UP	99.87	0	gi|587017301|ref|XP_006942506.1|	PREDICTED: serine/arginine repetitive matrix protein 2 isoform X4 [Felis catus]	77.58	0	sp|Q9UQ35|SRRM2_HUMAN	Serine/arginine repetitive matrix protein 2 OS=Homo sapiens GN=SRRM2 PE=1 SV=2	99.87	0	tr|M3W2P4|M3W2P4_FELCA	Uncharacterized protein OS=Felis catus GN=SRRM2 PE=4 SV=1	-	-	-	-	-	-	-	K13172|1|0.0|1112|fca:101099422|		GO:0005515//protein binding	GO:0016604//nuclear body
SGMSPEQSK	N-Term(iTRAQ8plex);K9(iTRAQ8plex)	M3(Oxidation)	1	S4	S4(100.0)	A0A2I2UFB9	P180785_451_450_1_1.raw_5715	1	1.66	1.49,1.49,2.37,1.25,1.25,1.99,1.43,1.42,2.28	0.245587	9	0.001771	A0A2I2UFB9	UP	99.87	0	gi|587017301|ref|XP_006942506.1|	PREDICTED: serine/arginine repetitive matrix protein 2 isoform X4 [Felis catus]	77.58	0	sp|Q9UQ35|SRRM2_HUMAN	Serine/arginine repetitive matrix protein 2 OS=Homo sapiens GN=SRRM2 PE=1 SV=2	99.87	0	tr|M3W2P4|M3W2P4_FELCA	Uncharacterized protein OS=Felis catus GN=SRRM2 PE=4 SV=1	-	-	-	-	-	-	-	K13172|1|0.0|1112|fca:101099422|		GO:0005515//protein binding	GO:0016604//nuclear body
GPSPDGSSSSESSPEHPPK	N-Term(iTRAQ8plex);K19(iTRAQ8plex)		2	S12,S13	S12(99.7),S13(99.7);S12(100.0),S13(100.0)	A0A2I2UFB9	P180785_451_450_1_2.raw_12248;P180785_451_450_1_2.raw_12977	2	0.66	0.69,0.87,0.63,0.67,0.84,0.61,0.5,0.63,0.46	0.195099	9	6.206e-05	A0A2I2UFB9	UP	99.87	0	gi|587017301|ref|XP_006942506.1|	PREDICTED: serine/arginine repetitive matrix protein 2 isoform X4 [Felis catus]	77.58	0	sp|Q9UQ35|SRRM2_HUMAN	Serine/arginine repetitive matrix protein 2 OS=Homo sapiens GN=SRRM2 PE=1 SV=2	99.87	0	tr|M3W2P4|M3W2P4_FELCA	Uncharacterized protein OS=Felis catus GN=SRRM2 PE=4 SV=1	-	-	-	-	-	-	-	K13172|1|0.0|1112|fca:101099422|		GO:0005515//protein binding	GO:0016604//nuclear body
ENSFGSPLEFR	N-Term(iTRAQ8plex)		1	S6	S6(100.0)	A0A2I2UFB9	P180785_451_450_1_3.raw_37952	1	1.47	1.69,1.27,1.67,1.28,0.96,1.27,1.85,1.39,1.83	0.196012	9	0.001758	A0A2I2UFB9	UP	99.87	0	gi|587017301|ref|XP_006942506.1|	PREDICTED: serine/arginine repetitive matrix protein 2 isoform X4 [Felis catus]	77.58	0	sp|Q9UQ35|SRRM2_HUMAN	Serine/arginine repetitive matrix protein 2 OS=Homo sapiens GN=SRRM2 PE=1 SV=2	99.87	0	tr|M3W2P4|M3W2P4_FELCA	Uncharacterized protein OS=Felis catus GN=SRRM2 PE=4 SV=1	-	-	-	-	-	-	-	K13172|1|0.0|1112|fca:101099422|		GO:0005515//protein binding	GO:0016604//nuclear body
EQGTTNTGQPSSPEPSTK	N-Term(iTRAQ8plex);K18(iTRAQ8plex)	N6(Deamidated);Q9(Deamidated)	1	S12	S12(99.1)	A0A2I2UFB9	P180785_451_450_1_2.raw_11448	1	1.78	0.89,3,0.93,1.07,3.59,1.11,1.01,3.39,1.05	0.618904	9	0.07979	A0A2I2UFB9	UP	99.87	0	gi|587017301|ref|XP_006942506.1|	PREDICTED: serine/arginine repetitive matrix protein 2 isoform X4 [Felis catus]	77.58	0	sp|Q9UQ35|SRRM2_HUMAN	Serine/arginine repetitive matrix protein 2 OS=Homo sapiens GN=SRRM2 PE=1 SV=2	99.87	0	tr|M3W2P4|M3W2P4_FELCA	Uncharacterized protein OS=Felis catus GN=SRRM2 PE=4 SV=1	-	-	-	-	-	-	-	K13172|1|0.0|1112|fca:101099422|		GO:0005515//protein binding	GO:0016604//nuclear body
RGEGDAPSKEQGTTNTGQPSSPEPSTK	N-Term(iTRAQ8plex);K9(iTRAQ8plex);K27(iTRAQ8plex)	Q11(Deamidated);N15(Deamidated)	1	S21	S21(97.5)	A0A2I2UFB9	P180785_451_450_1_2.raw_11451	1	1.02	1.2,0.88,1.08,1.32,0.97,1.19,0.97,0.71,0.87	0.178229	9	0.7511	A0A2I2UFB9	UP	99.87	0	gi|587017301|ref|XP_006942506.1|	PREDICTED: serine/arginine repetitive matrix protein 2 isoform X4 [Felis catus]	77.58	0	sp|Q9UQ35|SRRM2_HUMAN	Serine/arginine repetitive matrix protein 2 OS=Homo sapiens GN=SRRM2 PE=1 SV=2	99.87	0	tr|M3W2P4|M3W2P4_FELCA	Uncharacterized protein OS=Felis catus GN=SRRM2 PE=4 SV=1	-	-	-	-	-	-	-	K13172|1|0.0|1112|fca:101099422|		GO:0005515//protein binding	GO:0016604//nuclear body
EQGTTNTGQPSSPEPSTK	N-Term(iTRAQ8plex);K18(iTRAQ8plex)	N6(Deamidated)	1	S12	S12(100.0);S12(98.9);S12(100.0);S12(100.0)	A0A2I2UFB9	P180785_451_450_1_1.raw_9155;P180785_451_450_1_2.raw_11081;P180785_451_450_1_2.raw_11155;P180785_451_450_1_2.raw_11522	4	1.56	0.96,3.01,1.05,0.95,2.93,1.04,0.75,2.56,0.82	0.581804	9	0.1179	A0A2I2UFB9	UP	99.87	0	gi|587017301|ref|XP_006942506.1|	PREDICTED: serine/arginine repetitive matrix protein 2 isoform X4 [Felis catus]	77.58	0	sp|Q9UQ35|SRRM2_HUMAN	Serine/arginine repetitive matrix protein 2 OS=Homo sapiens GN=SRRM2 PE=1 SV=2	99.87	0	tr|M3W2P4|M3W2P4_FELCA	Uncharacterized protein OS=Felis catus GN=SRRM2 PE=4 SV=1	-	-	-	-	-	-	-	K13172|1|0.0|1112|fca:101099422|		GO:0005515//protein binding	GO:0016604//nuclear body
[truncated: 4,503 more rows]

## Sheet: T.gondii
Sequence	LabelModification	CommonModification	NumberSearchPhosphosite	PhosphoSite	FilterScore	Protein	Spectrum	SpectrumNum	Mean_Ratio_10_DPI/control	Ratio_10_DPI/control	CV_10_DPI/control	Count_Num	Pvalue	Protein_ID	Class	NCBInr Identity	NCBInr E-value	NCBInr Accession	NCBInr Description	Swissprot Identity	Swissprot E-value	Swissprot Accession	Swissprot Description	Tremble Identity	Tremble E-value	Tremble Accession	Tremble Description	Protein_or_Domain	COG Score	COG E-value	COG ID	COG Function-Description	COG Code	COG Function-Categories	KEGG(ko_id|rank|evalue|score|identity|ko_definition)	GO Biological_Process	GO Cellular_Component	GO Molecular_Function
[truncated: 44 more rows]
