# Supplementary material for: iTRAQ-Based Phosphoproteomic Analysis Exposes Molecular Changes in the Small Intestinal Epithelia of Cats after Toxoplasma gondii Infection
Source: Animals (Basel). 2023 Nov 16;13(22):3537. doi: 10.3390/ani13223537 (PMC10668779; doi:10.3390/ani13223537)
Supplement: Supplementary file 1 [file animals-13-03537-s001.zip › Table S2.xlsx]

## Sheet: Cellular component
GO term ID	Gene Ontology term	Cluster frequency	Protein frequency of use	P-value	Protein ID
GO:0043228	non-membrane-bounded organelle	205 of 490 in the list	470 of 1329 in all the Protein	0.000108949	M3W308,M3WAJ5,A0A2I2UR96,M3W2X9,M3WLL9,M3WRM3,M3VVE2,A0A337STX5,A0A2I2V0V5,A0A337ST63,A0A337SJF2,A0A337S2V2,A0A337SCS9,M3WKR1,A0A2I2UB62,M3WUX8,M3VXS4,A0A2I2U1Y7,M3XCH2,M3X046,M3WBT7,A0A2I2U2Q5,M3WX33,M3WUE3,A0A2I2V1V2,M3W6R3,M3W3N7,M3VYC9,A0A2I2UJD5,M3VYA3,M3W3J7,M3VUX1,A0A337SK70,A0A337RTV0,A0A2I2UZP4,M3WGJ8,M3WJL5,A0A2I2U7G6,M3WLH5,A0A337SGV2,A0A2I2U7X3,A0A337SX14,A0A2I2UT17,M3WJ91,A0A337SPB1,…
GO:0043232	intracellular non-membrane-bounded organelle	205 of 490 in the list	470 of 1329 in all the Protein	0.000108949	M3W308,M3WAJ5,A0A2I2UR96,M3W2X9,M3WLL9,M3WRM3,M3VVE2,A0A337STX5,A0A2I2V0V5,A0A337ST63,A0A337SJF2,A0A337S2V2,A0A337SCS9,M3WKR1,A0A2I2UB62,M3WUX8,M3VXS4,A0A2I2U1Y7,M3XCH2,M3X046,M3WBT7,A0A2I2U2Q5,M3WX33,M3WUE3,A0A2I2V1V2,M3W6R3,M3W3N7,M3VYC9,A0A2I2UJD5,M3VYA3,M3W3J7,M3VUX1,A0A337SK70,A0A337RTV0,A0A2I2UZP4,M3WGJ8,M3WJL5,A0A2I2U7G6,M3WLH5,A0A337SGV2,A0A2I2U7X3,A0A337SX14,A0A2I2UT17,M3WJ91,A0A337SPB1,…
GO:0015629	actin cytoskeleton	45 of 490 in the list	91 of 1329 in all the Protein	0.00748747	A0A2I2V475,A0A337SSZ8,M3W2X9,M3WBC8,A0A2I2UK97,A0A337SFI8,A0A337STX5,A0A2I2V5F1,M3VXS4,M3XCH2,A0A337SK37,M3WBT7,A0A2I2UHK9,M3XA46,A0A2I2U0P8,A0A2I2U057,A0A2I2UP60,A0A337SBN4,M3W3N7,M3VYC9,M3X3Z8,A0A2I2UQM7,M3WAY2,M3X4K1,A0A2I2UD98,A0A2I2U4C8,M3WM12,A0A337SLR9,A0A2I2U7X3,A0A337SX14,M3WIM0,A0A2I2ULZ0,A0A2I2U1C5,M3WS00,M3WHZ4,M3VWL6,A0A2I2US52,M3W445,A0A2I2UFI8,A0A337SF26,M3WRZ7,A0A2I2UGD2,M3XC93,M3…
GO:0005623	cell	476 of 490 in the list	1267 of 1329 in all the Protein	0.010316	M3WLL9,M3WRM3,A0A2I2U7X4,A0A0X9Q7C2,M3WQ22,A0A2I2V0V5,A0A337ST63,A0A337SJF2,M3WVN7,M3WGY9,M3WUX8,M3VXS4,A0A337S0P3,A0A2I2U1Y7,M3XCH2,M3WYZ6,M3WBT7,A0A337RYG4,A0A2I2V0F2,A0A2I2U2Q5,A0A2I2UGX4,M3WX33,M3WUE3,M3WUP1,A0A2I2UYJ8,A0A2I2UVB4,A0M8S6,A0A2I2UJZ0,M3W1F1,M3W3N7,M3VYC9,M3WEG0,M3VUX1,A0A337RTV0,A0A337S8X8,A0A2I2UZP4,M3WGJ8,A0A2I2UA40,M3WJL5,M3WDF5,A0A337S1U8,A0A2I2U4A6,M3W6W5,A0A337SLB6,A0A337S…
GO:0044464	cell part	476 of 490 in the list	1267 of 1329 in all the Protein	0.010316	M3WLL9,M3WRM3,A0A2I2U7X4,A0A0X9Q7C2,M3WQ22,A0A2I2V0V5,A0A337ST63,A0A337SJF2,M3WVN7,M3WGY9,M3WUX8,M3VXS4,A0A337S0P3,A0A2I2U1Y7,M3XCH2,M3WYZ6,M3WBT7,A0A337RYG4,A0A2I2V0F2,A0A2I2U2Q5,A0A2I2UGX4,M3WX33,M3WUE3,M3WUP1,A0A2I2UYJ8,A0A2I2UVB4,A0M8S6,A0A2I2UJZ0,M3W1F1,M3W3N7,M3VYC9,M3WEG0,M3VUX1,A0A337RTV0,A0A337S8X8,A0A2I2UZP4,M3WGJ8,A0A2I2UA40,M3WJL5,M3WDF5,A0A337S1U8,A0A2I2U4A6,M3W6W5,A0A337SLB6,A0A337S…
GO:0005856	cytoskeleton	99 of 490 in the list	229 of 1329 in all the Protein	0.0176362	A0A337S7T3,M3W308,M3W2X9,A0A2I2V214,M3VVE2,A0A337SDC9,A0A337SFI8,P49064,A0A337STX5,A0A2I2V0V5,A0A337SCS9,M3X5H4,M3WUX8,M3VXS4,A0A2I2U1Y7,M3XCH2,M3X046,A0A2I2U1V6,M3WBT7,A0A2I2U0P8,A0A337SP17,M3VUH2,M3W3N7,M3VYC9,M3X3Z8,M3VUX1,A0A337SK70,A0A2I2UZP4,A0A2I2UQM7,M3WGJ8,A0A337SCK1,M3WXH8,M3WM12,M3VXK3,A0A337SGV2,A0A2I2U7X3,A0A337SX14,A0A2I2UT17,A0A2I2ULZ0,A0A337SB56,A0A337SI68,M3WVG9,A0A2I2U1C5,A0A2I2…
GO:0005730	nucleolus	82 of 490 in the list	186 of 1329 in all the Protein	0.0177483	A0A2I2UX62,A0A2I2U5W4,M3WAJ5,M3WRM3,A0A337S829,M3WLK5,A0A337RYK3,M3XD62,A0A337ST63,A0A337SJF2,M3X5H4,M3W1D9,M3WKR1,M3WUX8,A0A337S476,M3XCH2,M3X046,A0A2I2U2Q5,M3WX33,M3WUE3,M3WPZ7,A0A2I2V1V2,M3WVY3,M3WDX4,M3W6R3,A0A2I2UJD5,M3W7N2,M3VYA3,A0A337RTV0,A0A337S163,A0A337SMA2,A0A2I2U7G6,A0A2I2UYN2,M3WLH5,A0A337SGV2,M3WJ91,A0A337SPB1,M3W071,M3WEG8,A0A337S3L5,A0A2I2US52,M3VWL6,A0A337S180,M3WV88,M3WMF9,M3WL…
GO:0042555	MCM complex	4 of 490 in the list	4 of 1329 in all the Protein	0.0183365	M3WJ18,M3X046,M3W3J7,M3WLK5
GO:0042611	MHC protein complex	4 of 490 in the list	4 of 1329 in all the Protein	0.0183365	C6ZK72,Q95485,S4Z9P2,S4Z264
GO:0042612	MHC class I protein complex	4 of 490 in the list	4 of 1329 in all the Protein	0.0183365	C6ZK72,Q95485,S4Z9P2,S4Z264
GO:0005829	cytosol	114 of 490 in the list	269 of 1329 in all the Protein	0.0218735	A0A2I2U7X4,M3WD40,A0A337SDC9,A0A337SFI8,A0A337STX5,M3WQ22,A0A337RYK3,A0A337SJF2,M3WD87,M3VVG3,A0A337SCS9,A0A2I2UP15,A0A2I2UIT0,A0A337SQZ3,A0A2I2US19,M3WLJ9,M3WBC3,M3WYZ6,A0A2I2UYJ8,A0A2I2V1V2,M3XB57,A0A2I2UJZ0,A0A337SP17,M3W3N7,A0A2I2UJD5,M3W9K1,A0A337RTV0,A0A2I2UQM7,A0A2I2UA40,A0A2I2UYN2,A0A337SD84,A0A337SCK1,M3W2Q7,M3WXH8,A0A2I2UHB4,M3WCP1,M3WM12,A0A2I2U4A6,M3W4K3,M3W192,M3WRR0,A0A337SX14,M3WXJ…
GO:0030427	site of polarized growth	9 of 490 in the list	14 of 1329 in all the Protein	0.033729	A0A2I2UA40,A0A337SB56,M3X5N8,M3W462,Q6S9D9,M3VVE2,A0A337SDC9,A0A337SFI8,A0A2I2U057
GO:0009295	nucleoid	3 of 490 in the list	3 of 1329 in all the Protein	0.0499265	A0A2I2UXU4,M3VW78,M3X2J1
GO:0042645	mitochondrial nucleoid	3 of 490 in the list	3 of 1329 in all the Protein	0.0499265	A0A2I2UXU4,M3VW78,M3X2J1
GO:0005875	microtubule associated complex	8 of 490 in the list	13 of 1329 in all the Protein	0.0613654	A0A2I2UXX5,M3WBZ0,A0A337SDC9,A0A337SMX1,A0A2I2UXB1,A0A337SCS9,A0A337SGI7,A0A2I2UF54
GO:0030426	growth cone	8 of 490 in the list	13 of 1329 in all the Protein	0.0613654	A0A2I2U057,A0A337SB56,M3X5N8,M3W462,Q6S9D9,M3VVE2,A0A337SDC9,A0A337SFI8
GO:0005634	nucleus	258 of 490 in the list	662 of 1329 in all the Protein	0.0634565	M3WRM3,A0A2I2U7X4,A0A337ST63,A0A337SJF2,M3WGY9,M3WUX8,M3XCH2,M3WYZ6,M3WBT7,A0A337RYG4,A0A2I2U2Q5,M3WX33,M3WUE3,A0M8S6,A0A2I2UJZ0,M3W1F1,A0A337RTV0,A0A337S8X8,A0A2I2UZP4,M3WGJ8,M3WJL5,M3WDF5,A0A2I2U4A6,M3W6W5,A0A337SLB6,A0A337SGV2,M3WJ91,M3WEG8,A0A337SQC8,M3WNI2,M3X311,A0A2I2US52,M3VWL6,A0A337S180,A0A2I2UFB9,A0A337SWU8,M3WLH7,A0A337SHM2,M3WLR6,M3X5N8,M3WG61,A0A337SQW9,A0A337SWJ9,A0A337SJJ2,M3W4A3,…
GO:0044452	nucleolar part	4 of 490 in the list	5 of 1329 in all the Protein	0.0647797	A0A2I2UX62,M3WAJ5,M3WKR1,A0A337S180
GO:0005912	adherens junction	23 of 490 in the list	48 of 1329 in all the Protein	0.0731599	A0A2I2UQM7,A0A2I2U9B1,M3XED8,A0A2I2V214,A0A2I2UHB4,M3VVE2,A0A337SID5,A0A2I2U7X3,A0A2I2UF54,A0A2I2UJB4,M3X980,M3W462,A0A2I2U1C5,A0A337SDJ9,M3W7Z1,M3XA46,A0A337S4D2,M3VWL6,A0A2I2U0V8,A0A2I2V4U1,A0A337SBN4,M3WCU0,M3X430
GO:0031252	cell leading edge	23 of 490 in the list	49 of 1329 in all the Protein	0.0917151	A0A337S7T3,A0A337SD84,M3WAY2,M3XED8,M3WD40,A0A2I2U4C8,M3VVE2,A0A337SFI8,A0A337STX5,A0A2I2V5F1,A0A2I2UF54,M3XCH2,A0A337SB56,A0A2I2U1C5,A0A337SFU3,A0A337S4D2,A0A2I2UM45,A0A143RHU3,A0A2I2UP60,A0A2I2UJZ0,A0A2I2UL84,A0A337SBN4,M3WCU0
GO:0034399	nuclear periphery	12 of 490 in the list	23 of 1329 in all the Protein	0.0955504	A0A2I2UWZ2,M3X9R4,M3X8Q9,M3WM12,A0A2I2US52,A0A337SDC9,A0A337SIG6,A0A2I2V1V2,M3VUH2,M3WFR2,M3WGK2,A0A2I2UZP4
GO:0043233	organelle lumen	154 of 490 in the list	388 of 1329 in all the Protein	0.0959918	M3W308,M3WAJ5,M3WRM3,A0A2I2V457,A0A337ST63,A0A337SJF2,A0A337S2V2,M3WKR1,A0A2I2UB62,M3WUX8,M3XCH2,M3X046,A0A2I2U2Q5,M3WX33,M3WUE3,M3WUP1,A0A2I2V1V2,M3W6R3,A0A2I2UJD5,M3VYA3,M3W3J7,A0A337RTV0,A0A2I2UZP4,A0A337SID0,M3WJL5,A0A2I2U7G6,M3WLH5,M3W6W5,A0A337SGV2,M3WJ91,A0A337SPB1,M3W071,M3WEG8,A0A337SQC8,M3WNI2,A0A2I2US52,M3VWL6,A0A337S180,M3WV88,A0A2I2UFB9,M3WLH7,M3WIK2,M3WFL8,A0A2I2UGD2,M3WKB8,A0A337SH…
GO:0005694	chromosome	44 of 490 in the list	102 of 1329 in all the Protein	0.104785	A0A2I2V0N1,M3W308,A0A337S936,A0A337S829,M3VVE2,A0A2I2UYL9,A0A337ST63,A0A2I2V124,A0A337S2V2,M3W1D9,A0A2I2UB62,A0A2I2UM80,M3X046,M3W857,M3WX33,M3WJ18,A0A2I2V1V2,M3VYD3,M3X192,A0A2I2UJD5,M3W3J7,A0A2I2UZP4,M3WHD2,A0A337SQ19,M3WJL5,M3WMP3,M3WM12,A0A337SMX1,A0A337SIG6,A0A2I2US16,M3W1J7,A0A337SVF6,M3W584,A0A337S3L5,M3X311,M3WNI2,M3WKM7,A0A337SVR5,M3X3X1,A0A2I2ULD8,M3WLH7,M3WGK2,A0A2I2V1X6,M3X0W1
GO:0030027	lamellipodium	14 of 490 in the list	28 of 1329 in all the Protein	0.10553	A0A337S7T3,A0A337SB56,A0A337SFU3,M3XED8,M3WD40,A0A2I2U4C8,M3VVE2,A0A337S4D2,A0A337SFI8,A0A337STX5,A0A143RHU3,A0A2I2UJZ0,A0A337SBN4,A0A2I2UF54
GO:0043292	contractile fiber	14 of 490 in the list	28 of 1329 in all the Protein	0.10553	A0A2I2UQM7,A0A337SK37,M3WBT7,A0A337SDJ9,M3WXH8,M3WM12,A0A337S4D2,A0A2I2U057,M3VXK3,M3WRZ7,M3W0P8,A0A337SBN4,M3XC93,A0A2I2UGD2
GO:0070161	anchoring junction	23 of 490 in the list	50 of 1329 in all the Protein	0.113103	A0A2I2UQM7,A0A2I2U9B1,M3XED8,A0A2I2V214,A0A2I2UHB4,M3VVE2,A0A337SID5,A0A2I2U7X3,A0A2I2UF54,A0A2I2UJB4,M3X980,M3W462,A0A2I2U1C5,A0A337SDJ9,M3W7Z1,M3XA46,A0A337S4D2,M3VWL6,A0A2I2U0V8,A0A2I2V4U1,A0A337SBN4,M3WCU0,M3X430
GO:0070013	intracellular organelle lumen	151 of 490 in the list	383 of 1329 in all the Protein	0.121955	M3W308,M3WAJ5,M3WRM3,A0A2I2V457,A0A337ST63,A0A337SJF2,A0A337S2V2,M3WKR1,A0A2I2UB62,M3WUX8,M3XCH2,M3X046,A0A2I2U2Q5,M3WX33,M3WUE3,M3WUP1,A0A2I2V1V2,M3W6R3,A0A2I2UJD5,M3VYA3,M3W3J7,A0A337RTV0,A0A2I2UZP4,A0A337SID0,M3WJL5,A0A2I2U7G6,M3WLH5,M3W6W5,A0A337SGV2,M3WJ91,A0A337SPB1,M3W071,M3WEG8,A0A337SQC8,M3WNI2,A0A2I2US52,M3VWL6,A0A337S180,M3WV88,A0A2I2UFB9,M3WLH7,M3WIK2,M3WFL8,A0A2I2UGD2,M3WKB8,A0A337SH…
GO:0031974	membrane-enclosed lumen	154 of 490 in the list	391 of 1329 in all the Protein	0.122108	M3W308,M3WAJ5,M3WRM3,A0A2I2V457,A0A337ST63,A0A337SJF2,A0A337S2V2,M3WKR1,A0A2I2UB62,M3WUX8,M3XCH2,M3X046,A0A2I2U2Q5,M3WX33,M3WUE3,M3WUP1,A0A2I2V1V2,M3W6R3,A0A2I2UJD5,M3VYA3,M3W3J7,A0A337RTV0,A0A2I2UZP4,A0A337SID0,M3WJL5,A0A2I2U7G6,M3WLH5,M3W6W5,A0A337SGV2,M3WJ91,A0A337SPB1,M3W071,M3WEG8,A0A337SQC8,M3WNI2,A0A2I2US52,M3VWL6,A0A337S180,M3WV88,A0A2I2UFB9,M3WLH7,M3WIK2,M3WFL8,A0A2I2UGD2,M3WKB8,A0A337SH…
GO:0000785	chromatin	28 of 490 in the list	63 of 1329 in all the Protein	0.12705	M3WHD2,A0A337SQ19,A0A2I2V0N1,A0A337S936,M3WM12,A0A337S829,A0A2I2UYL9,A0A337ST63,A0A337SIG6,A0A337S2V2,M3W1D9,A0A2I2US16,M3W1J7,A0A337SVF6,M3W584,M3WNI2,M3W857,M3WJ18,M3VYD3,A0A2I2V1V2,M3X3X1,M3X192,A0A2I2ULD8,M3WLH7,M3WGK2,M3W3J7,A0A2I2V1X6,A0A2I2UZP4
GO:0008023	transcription elongation factor complex	5 of 490 in the list	8 of 1329 in all the Protein	0.128351	A0A2I2V2Y6,M3W3J7,A0A2I2U2Q5,A0A337SHM2,M3W2B9
GO:0044427	chromosomal part	39 of 490 in the list	91 of 1329 in all the Protein	0.132992	A0A2I2V0N1,A0A337S936,A0A337S829,M3VVE2,A0A2I2UYL9,A0A337ST63,A0A2I2V124,A0A337S2V2,M3W1D9,A0A2I2UB62,A0A2I2UM80,M3X046,M3W857,M3WX33,M3WJ18,A0A2I2V1V2,M3VYD3,M3X192,A0A2I2UJD5,M3W3J7,A0A2I2UZP4,M3WHD2,A0A337SQ19,M3WM12,A0A337SMX1,A0A337SIG6,M3W1J7,A0A2I2US16,A0A337SVF6,M3W584,M3WNI2,M3WKM7,A0A337SVR5,M3X3X1,A0A2I2ULD8,M3WLH7,M3WGK2,A0A2I2V1X6,M3X0W1
GO:0031981	nuclear lumen	146 of 490 in the list	371 of 1329 in all the Protein	0.134828	M3W308,M3WAJ5,M3WRM3,A0A2I2V457,A0A337ST63,A0A337SJF2,A0A337S2V2,M3WKR1,A0A2I2UB62,M3WUX8,M3XCH2,M3X046,A0A2I2U2Q5,M3WX33,M3WUE3,A0A2I2V1V2,M3W6R3,A0A2I2UJD5,M3VYA3,M3W3J7,A0A337RTV0,A0A2I2UZP4,A0A337SID0,M3WJL5,A0A2I2U7G6,M3WLH5,M3W6W5,A0A337SGV2,M3WJ91,A0A337SPB1,M3W071,M3WEG8,A0A337SQC8,M3WNI2,A0A2I2US52,M3VWL6,A0A337S180,M3WV88,A0A2I2UFB9,M3WLH7,M3WIK2,M3WFL8,A0A2I2UGD2,M3WKB8,A0A337SHM2,A0A3…
GO:0000808	origin recognition complex	2 of 490 in the list	2 of 1329 in all the Protein	0.135763	M3WJ18,M3W3J7
GO:0005664	nuclear origin of replication recognition complex	2 of 490 in the list	2 of 1329 in all the Protein	0.135763	M3WJ18,M3W3J7
GO:0005786	signal recognition particle, endoplasmic reticulum targeting	2 of 490 in the list	2 of 1329 in all the Protein	0.135763	A0A337SJF2,A0A2I2UKX2
GO:0005914	spot adherens junction	2 of 490 in the list	2 of 1329 in all the Protein	0.135763	A0A2I2UQM7,M3W7Z1
GO:0016281	eukaryotic translation initiation factor 4F complex	2 of 490 in the list	2 of 1329 in all the Protein	0.135763	A0A337SMI1,A0A2I2UYJ8
GO:0030870	Mre11 complex	2 of 490 in the list	2 of 1329 in all the Protein	0.135763	A0A337ST63,M3X0W1
GO:0031430	M band	2 of 490 in the list	2 of 1329 in all the Protein	0.135763	M3WXH8,A0A2I2UGD2
GO:0032584	growth cone membrane	2 of 490 in the list	2 of 1329 in all the Protein	0.135763	M3W462,Q6S9D9
GO:0046581	intercellular canaliculus	2 of 490 in the list	2 of 1329 in all the Protein	0.135763	M3XF64,A0A2I2UHB4
GO:0048500	signal recognition particle	2 of 490 in the list	2 of 1329 in all the Protein	0.135763	A0A337SJF2,A0A2I2UKX2
GO:0070937	CRD-mediated mRNA stability complex	2 of 490 in the list	2 of 1329 in all the Protein	0.135763	M3VY03,M3XAB2
GO:0000228	nuclear chromosome	23 of 490 in the list	51 of 1329 in all the Protein	0.137352	M3WHD2,A0A2I2V0N1,M3W308,M3WM12,A0A337S829,A0A2I2UYL9,A0A337ST63,A0A337SIG6,A0A337S2V2,M3W1D9,M3W1J7,A0A2I2UB62,M3X046,A0A337S3L5,M3W584,M3WNI2,M3WJ18,M3VYD3,A0A2I2ULD8,M3WLH7,M3W3J7,M3X0W1,A0A2I2UZP4
GO:0000794	condensed nuclear chromosome	4 of 490 in the list	6 of 1329 in all the Protein	0.138268	A0A337ST63,M3W308,A0A337S3L5,A0A2I2UZP4
GO:0005657	replication fork	4 of 490 in the list	6 of 1329 in all the Protein	0.138268	M3WHD2,M3X046,A0A2I2V124,M3WNI2
GO:0071778	WINAC complex	4 of 490 in the list	6 of 1329 in all the Protein	0.138268	M3WHD2,M3X192,M3WMP3,A0A2I2UYL9
GO:0005913	cell-cell adherens junction	11 of 490 in the list	22 of 1329 in all the Protein	0.143902	A0A2I2UQM7,A0A2I2UJB4,M3W462,A0A2I2U1C5,M3W7Z1,M3XA46,A0A2I2UHB4,M3VWL6,M3VVE2,A0A337S4D2,A0A2I2V4U1
GO:0030658	transport vesicle membrane	3 of 490 in the list	4 of 1329 in all the Protein	0.144696	A0A337SBT5,M3X4Z2,A0A2I2US19
GO:0044454	nuclear chromosome part	20 of 490 in the list	44 of 1329 in all the Protein	0.148984	M3WHD2,A0A2I2V0N1,M3WM12,A0A337S829,A0A2I2UYL9,A0A337ST63,A0A337SIG6,A0A337S2V2,M3W1D9,M3W1J7,M3X046,M3W584,M3WNI2,M3WJ18,M3VYD3,A0A2I2ULD8,M3WLH7,M3W3J7,M3X0W1,A0A2I2UZP4
GO:0030054	cell junction	41 of 490 in the list	97 of 1329 in all the Protein	0.150367	M3W308,A0A2I2U9B1,M3XED8,A0A2I2V214,M3WD40,Q6S9D9,M3VVE2,P49064,M3W768,A0A2I2V5F1,A0A2I2UJB4,M3X980,M3X240,A0A2I2U1V6,M3XA46,A0A2I2U0V8,A0A337S4D2,A0A2I2UM45,A0A337SBN4,M3WCU0,A0A2I2UQM7,A0A337RZ36,M3XF64,M3WXH8,A0A2I2UHB4,M3VWN1,A0A337SID5,A0A2I2U7X3,A0A337SBT5,A0A2I2UF54,A0A337SB56,M3W462,A0A2I2U1C5,A0A337SDJ9,M3W7Z1,M3VWL6,A0A2I2US52,M3W445,A0A2I2V4U1,A0A2I2U814,M3X430
GO:0005681	spliceosomal complex	17 of 490 in the list	37 of 1329 in all the Protein	0.161484	A0A2I2UWZ2,M3VY03,A0A337SID0,M3WG15,M3XAB2,A0A2I2UVJ9,A0A337RYG4,M3X311,M3WV88,M3WLH7,M3WIK2,M3WL23,A0A337SEH2,M3WNH1,M3XE89,M3WF80,M3WUA1
GO:0000428	DNA-directed RNA polymerase complex	7 of 490 in the list	13 of 1329 in all the Protein	0.161764	A0A337SJ00,A0A337SQC8,M3WAJ5,M3WQ01,A0A2I2U2Q5,M3WTW3,A0A337SHM2
GO:0030880	RNA polymerase complex	7 of 490 in the list	13 of 1329 in all the Protein	0.161764	A0A337SJ00,A0A337SQC8,M3WAJ5,M3WQ01,A0A2I2U2Q5,M3WTW3,A0A337SHM2
GO:0055029	nuclear DNA-directed RNA polymerase complex	7 of 490 in the list	13 of 1329 in all the Protein	0.161764	A0A337SJ00,A0A337SQC8,M3WAJ5,M3WQ01,A0A2I2U2Q5,M3WTW3,A0A337SHM2
GO:0097458	neuron part	34 of 490 in the list	80 of 1329 in all the Protein	0.169033	M3WJD7,M3X5N8,M3VX24,M3WD40,Q6S9D9,M3VVE2,A0A337SDC9,M3WG61,A0A337SFI8,A0A2I2UYL9,A0A2I2V0V5,A0A337SJ19,A0A337SCS9,M3W6D0,M3VXS4,A0A2I2U1V6,A0A337S4D2,A0A2I2U057,A0A337RYW4,A0A2I2UA40,A0A337RZ36,M3WMP3,M3VWN1,M3WM12,M3WJ91,M3XAB2,A0A337SB56,M3W462,M3WUH9,A0A2I2US52,A0A337SF26,A0A2I2ULD8,A0A2I2UL84,M3WRZ7
GO:0030016	myofibril	12 of 490 in the list	25 of 1329 in all the Protein	0.169306	A0A2I2UQM7,A0A337SK37,M3WBT7,M3WXH8,M3WM12,A0A337S4D2,A0A2I2U057,M3VXK3,M3WRZ7,A0A337SBN4,M3XC93,A0A2I2UGD2
GO:0005884	actin filament	9 of 490 in the list	18 of 1329 in all the Protein	0.17885	A0A2I2U057,M3XCH2,M3WRZ7,A0A337SBN4,M3WAY2,M3WS00,M3XC93,M3WM12,A0A337SFI8
GO:0044430	cytoskeletal part	67 of 490 in the list	166 of 1329 in all the Protein	0.180954	M3VVE2,A0A337SDC9,A0A337SFI8,P49064,A0A337STX5,A0A2I2V0V5,A0A337SCS9,M3WUX8,A0A2I2U1Y7,M3XCH2,M3X046,A0A2I2U1V6,A0A2I2U0P8,A0A337SP17,M3VUH2,M3W3N7,A0A337SK70,A0A2I2UZP4,A0A2I2UQM7,M3WGJ8,M3WM12,M3VXK3,A0A337SGV2,A0A2I2U7X3,A0A2I2ULZ0,A0A337SI68,M3WVG9,A0A2I2U1C5,M3VWL6,M3WRZ7,A0A2I2UGD2,M3WKB8,A0A2I2UXX5,M3WBZ0,A0A337SSZ8,M3VW78,M3WBC8,A0A337SJ19,A0A2I2UXB1,A0A2I2V5F1,A0A2I2UFW9,A0A2I2UJB4,A0A2I…
GO:0044420	extracellular matrix part	6 of 490 in the list	11 of 1329 in all the Protein	0.181255	M3W672,A0A337RW76,A0A2I2US52,P49064,M3WUP1,A0A2I2UZP4
GO:0044428	nuclear part	160 of 490 in the list	413 of 1329 in all the Protein	0.187177	M3W308,M3WAJ5,M3WRM3,A0A2I2U7X4,A0A2I2V457,A0A337ST63,A0A337SJF2,A0A337S2V2,M3WKR1,A0A2I2UB62,M3WUX8,M3XCH2,M3X046,A0A337RYG4,A0A2I2U2Q5,M3WX33,M3WUE3,A0A2I2V1V2,M3W6R3,A0A2I2UJD5,M3VYA3,M3W3J7,A0A337RTV0,A0A2I2UZP4,A0A337SID0,M3WJL5,A0A2I2U7G6,M3WLH5,M3W6W5,A0A337SGV2,M3WJ91,A0A337SPB1,M3W071,M3WEG8,A0A337SQC8,M3WNI2,M3X311,A0A2I2U1C5,A0A2I2US52,M3VWL6,A0A337S180,M3WV88,A0A2I2UFB9,M3WLH7,M3WIK2,…
GO:0042641	actomyosin	11 of 490 in the list	23 of 1329 in all the Protein	0.188224	A0A2I2UQM7,A0A2I2U1C5,M3WBC8,M3XA46,M3VWL6,A0A337STX5,A0A2I2U057,A0A2I2V5F1,M3XC93,A0A2I2U7X3,M3WKB8
GO:0005924	cell-substrate adherens junction	14 of 490 in the list	31 of 1329 in all the Protein	0.216087	A0A2I2UQM7,A0A337SDJ9,A0A2I2U9B1,M3XED8,A0A2I2V214,M3XA46,A0A2I2U0V8,M3VWL6,A0A337S4D2,A0A337SBN4,A0A2I2U7X3,M3WCU0,M3X430,A0A2I2UF54
GO:0019867	outer membrane	7 of 490 in the list	14 of 1329 in all the Protein	0.225315	A0A2I2UXU4,A0A337SP17,Q005W4,M3X2J1,M3WJ91,M3XB73,M3WI73
GO:0031968	organelle outer membrane	7 of 490 in the list	14 of 1329 in all the Protein	0.225315	A0A2I2UXU4,A0A337SP17,Q005W4,M3X2J1,M3WJ91,M3XB73,M3WI73
GO:0016459	myosin complex	4 of 490 in the list	7 of 1329 in all the Protein	0.231253	A0A2I2UHK9,A0A2I2U1C5,A0A2I2ULZ0,A0A2I2U0P8
GO:0031941	filamentous actin	4 of 490 in the list	7 of 1329 in all the Protein	0.231253	A0A2I2U057,M3XCH2,M3WRZ7,A0A337SFI8
GO:0043034	costamere	4 of 490 in the list	7 of 1329 in all the Protein	0.231253	A0A2I2UQM7,M3VXK3,M3WBT7,M3WXH8
GO:0044424	intracellular part	435 of 490 in the list	1167 of 1329 in all the Protein	0.232035	M3WLL9,M3WRM3,A0A2I2U7X4,A0A0X9Q7C2,M3WQ22,A0A2I2V0V5,A0A337ST63,A0A337SJF2,M3WGY9,M3WUX8,M3VXS4,A0A337S0P3,A0A2I2U1Y7,M3XCH2,M3WYZ6,M3WBT7,A0A337RYG4,A0A2I2V0F2,A0A2I2U2Q5,A0A2I2UGX4,M3WX33,M3WUE3,M3WUP1,A0A2I2UYJ8,A0A2I2UVB4,A0M8S6,A0A2I2UJZ0,M3W1F1,M3VYC9,M3W3N7,M3WEG0,M3VUX1,A0A337RTV0,A0A337S8X8,A0A2I2UZP4,M3WGJ8,A0A2I2UA40,M3WJL5,M3WDF5,A0A2I2U4A6,M3W6W5,A0A337SLB6,A0A337SGV2,M3WRR0,A0A2I2U…
GO:0016363	nuclear matrix	9 of 490 in the list	19 of 1329 in all the Protein	0.23433	A0A2I2UWZ2,M3X9R4,M3X8Q9,M3WM12,A0A2I2US52,A0A2I2V1V2,M3VUH2,M3WGK2,A0A2I2UZP4
GO:0005741	mitochondrial outer membrane	6 of 490 in the list	12 of 1329 in all the Protein	0.254807	A0A2I2UXU4,A0A337SP17,Q005W4,M3X2J1,M3XB73,M3WI73
GO:0016591	DNA-directed RNA polymerase II, holoenzyme	6 of 490 in the list	12 of 1329 in all the Protein	0.254807	A0A337SJ00,A0A337SQC8,M3WQ01,A0A2I2U2Q5,M3WTW3,A0A337SHM2
GO:0044422	organelle part	258 of 490 in the list	683 of 1329 in all the Protein	0.259163	M3WRM3,A0A2I2U7X4,A0A0X9Q7C2,M3WQ22,A0A2I2V0V5,A0A337ST63,A0A337SJF2,M3WUX8,A0A2I2U1Y7,M3XCH2,M3WYZ6,M3WBT7,A0A337RYG4,A0A2I2U2Q5,M3WX33,M3WUE3,M3WUP1,A0M8S6,M3W3N7,M3WEG0,A0A337RTV0,A0A2I2UZP4,M3WGJ8,M3WJL5,M3W6W5,A0A337SGV2,M3WJ91,M3WEG8,A0A337SI68,A0A337SQC8,M3WNI2,M3X311,A0A2I2US52,M3VWL6,A0A337S180,A0A2I2UFB9,M3WLH7,A0A337SHM2,M3WLR6,M3X5N8,M3WG61,A0A337SQW9,A0A337SWJ9,A0A2I2UXU4,A0A2I2UXB1,…
GO:0005881	cytoplasmic microtubule	3 of 490 in the list	5 of 1329 in all the Protein	0.264571	A0A2I2U1Y7,M3WDK6,M3VVE2
GO:0031091	platelet alpha granule	3 of 490 in the list	5 of 1329 in all the Protein	0.264571	A0A337SCK1,M3W683,P49064
GO:0031093	platelet alpha granule lumen	3 of 490 in the list	5 of 1329 in all the Protein	0.264571	A0A337SCK1,M3W683,P49064
GO:0031983	vesicle lumen	3 of 490 in the list	5 of 1329 in all the Protein	0.264571	A0A337SCK1,M3W683,P49064
GO:0034774	secretory granule lumen	3 of 490 in the list	5 of 1329 in all the Protein	0.264571	A0A337SCK1,M3W683,P49064
GO:0060205	cytoplasmic membrane-bounded vesicle lumen	3 of 490 in the list	5 of 1329 in all the Protein	0.264571	A0A337SCK1,M3W683,P49064
GO:0000792	heterochromatin	10 of 490 in the list	22 of 1329 in all the Protein	0.264587	M3WHD2,A0A337SVF6,M3WNI2,A0A337S936,A0A337SIG6,M3VYD3,M3X3X1,A0A2I2ULD8,M3X192,M3W1D9
GO:0044446	intracellular organelle part	254 of 490 in the list	673 of 1329 in all the Protein	0.270873	M3W308,M3WAJ5,M3WRM3,A0A2I2U7X4,M3VVE2,A0A0X9Q7C2,A0A337STX5,M3WQ22,A0A2I2V0V5,A0A2I2V457,A0A337ST63,A0A337SJF2,A0A337S2V2,A0A337SCS9,M3WKR1,A0A2I2UB62,M3WUX8,A0A2I2U1Y7,M3XCH2,M3X046,M3WYZ6,A0A337RYG4,A0A2I2U2Q5,M3WX33,M3WUE3,M3WUP1,A0M8S6,A0A2I2V1V2,M3W6R3,M3W3N7,A0A2I2UJD5,M3WEG0,M3VYA3,M3W3J7,A0A337SK70,A0A337RTV0,A0A2I2UZP4,M3WGJ8,A0A337SID0,M3WJL5,A0A2I2U7G6,M3WLH5,M3W6W5,A0A337SGV2,A0A2I2U…
GO:0015630	microtubule cytoskeleton	42 of 490 in the list	105 of 1329 in all the Protein	0.276853	A0A2I2UXX5,M3WBZ0,M3VW78,A0A337SSZ8,M3WBC8,M3VVE2,A0A337SDC9,P49064,A0A2I2V0V5,A0A2I2UXB1,A0A337SCS9,M3X5H4,M3WUX8,A0A2I2UFW9,A0A2I2U1Y7,A0A2I2UJB4,M3X046,A0A337S4D2,A0A2I2UM45,A0A2I2UP60,C6ZLB4,A0A337SP17,A0A337SGI7,A0A337SK70,A0A2I2UZP4,M3WGJ8,M3X5H3,A0A2I2UD98,M3WDK6,M3VWN1,A0A337SMX1,A0A337SGV2,M3WEI7,A0A337SBT5,A0A2I2UF54,A0A337SI68,A0A2I2U1C5,M3WVG9,A0A337SCB0,M3VWL6,A0A143RHU3,M3X4Z2
GO:0005925	focal adhesion	13 of 490 in the list	30 of 1329 in all the Protein	0.287364	A0A2I2UQM7,A0A337SDJ9,A0A2I2U9B1,M3XED8,A0A2I2V214,M3XA46,A0A2I2U0V8,M3VWL6,A0A337SBN4,A0A2I2U7X3,M3WCU0,M3X430,A0A2I2UF54
GO:0044449	contractile fiber part	11 of 490 in the list	25 of 1329 in all the Protein	0.291758	A0A2I2UQM7,A0A337SK37,M3WBT7,M3WXH8,A0A337S4D2,A0A2I2U057,M3VXK3,M3W0P8,A0A337SBN4,M3XC93,A0A2I2UGD2
GO:0001726	ruffle	9 of 490 in the list	20 of 1329 in all the Protein	0.294972	M3XCH2,A0A337S7T3,A0A337SD84,A0A2I2U1C5,M3WAY2,M3VVE2,A0A2I2UM45,A0A2I2UP60,A0A337SBN4
GO:0030017	sarcomere	9 of 490 in the list	20 of 1329 in all the Protein	0.294972	A0A2I2UQM7,A0A337SK37,M3WXH8,A0A337S4D2,A0A2I2U057,M3VXK3,A0A337SBN4,M3XC93,A0A2I2UGD2
GO:0031674	I band	7 of 490 in the list	15 of 1329 in all the Protein	0.295679	A0A2I2UQM7,M3VXK3,A0A337SK37,A0A337SBN4,M3WXH8,M3XC93,A0A337S4D2
GO:0043197	dendritic spine	7 of 490 in the list	15 of 1329 in all the Protein	0.295679	A0A337SJ19,A0A337SF26,M3WRZ7,A0A2I2U1V6,M3WM12,M3VWN1,M3VXS4
GO:0044309	neuron spine	7 of 490 in the list	15 of 1329 in all the Protein	0.295679	A0A337SJ19,A0A337SF26,M3WRZ7,A0A2I2U1V6,M3WM12,M3VWN1,M3VXS4
GO:0001891	phagocytic cup	2 of 490 in the list	3 of 1329 in all the Protein	0.307437	M3WVN7,M3WAY2
GO:0005852	eukaryotic translation initiation factor 3 complex	2 of 490 in the list	3 of 1329 in all the Protein	0.307437	M3WBC3,M3WN96
GO:0005868	cytoplasmic dynein complex	2 of 490 in the list	3 of 1329 in all the Protein	0.307437	A0A337SMX1,A0A2I2UXX5
GO:0012510	trans-Golgi network transport vesicle membrane	2 of 490 in the list	3 of 1329 in all the Protein	0.307437	M3X4Z2,A0A2I2US19
GO:0015934	large ribosomal subunit	2 of 490 in the list	3 of 1329 in all the Protein	0.307437	A0A337SK71,M3W9K1
GO:0016581	NuRD complex	2 of 490 in the list	3 of 1329 in all the Protein	0.307437	A0A2I2ULD8,M3WNI2
GO:0022625	cytosolic large ribosomal subunit	2 of 490 in the list	3 of 1329 in all the Protein	0.307437	A0A337SK71,M3W9K1
GO:0030130	clathrin coat of trans-Golgi network vesicle	2 of 490 in the list	3 of 1329 in all the Protein	0.307437	M3X4Z2,A0A2I2US19
GO:0030286	dynein complex	2 of 490 in the list	3 of 1329 in all the Protein	0.307437	A0A337SMX1,A0A2I2UXX5
GO:0031528	microvillus membrane	2 of 490 in the list	3 of 1329 in all the Protein	0.307437	A0A2I2UP60,A0A337S4D2
GO:0031672	A band	2 of 490 in the list	3 of 1329 in all the Protein	0.307437	M3WXH8,A0A2I2UGD2
GO:0035267	NuA4 histone acetyltransferase complex	2 of 490 in the list	3 of 1329 in all the Protein	0.307437	A0A2I2V457,M3WRZ7
GO:0043189	H4/H2A histone acetyltransferase complex	2 of 490 in the list	3 of 1329 in all the Protein	0.307437	A0A2I2V457,M3WRZ7
GO:0043596	nuclear replication fork	2 of 490 in the list	3 of 1329 in all the Protein	0.307437	M3WHD2,M3X046
GO:0045095	keratin filament	2 of 490 in the list	3 of 1329 in all the Protein	0.307437	M3VUH2,P49064
GO:0060170	cilium membrane	2 of 490 in the list	3 of 1329 in all the Protein	0.307437	A0A337SJ19,A0A2I2US52
GO:0090545	CHD-type complex	2 of 490 in the list	3 of 1329 in all the Protein	0.307437	A0A2I2ULD8,M3WNI2
GO:0030055	cell-substrate junction	14 of 490 in the list	33 of 1329 in all the Protein	0.309291	A0A2I2UQM7,A0A337SDJ9,A0A2I2U9B1,M3XED8,A0A2I2V214,M3XA46,A0A2I2U0V8,M3VWL6,A0A337S4D2,A0A337SBN4,A0A2I2U7X3,M3WCU0,M3X430,A0A2I2UF54
GO:0030529	ribonucleoprotein complex	40 of 490 in the list	101 of 1329 in all the Protein	0.31169	A0A2I2UWZ2,A0A2I2UX62,A0A2I2UR96,M3WLL9,A0A337SJF2,M3W854,A0A337SK71,M3WKR1,A0A2I2UIT0,A0A2I2UVJ9,A0A337RYG4,M3WFE1,M3WVY3,A0A2I2UJD5,M3W7N2,A0A337S6D4,M3W9K1,M3WNH1,M3XE89,M3WUA1,M3VY03,A0A337SID0,M3WLH5,A0A337S2F4,M3WG15,A0A2I2UKX2,A0A2I2U160,M3XAB2,M3WEG8,M3X311,M3WRZ7,M3WMF9,Q9XSY6,M3WV88,M3WIK2,M3WLH7,M3WL23,A0A337SEH2,M3WF80,M3WMV5
GO:0043296	apical junction complex	10 of 490 in the list	23 of 1329 in all the Protein	0.323327	A0A2I2UJB4,M3X240,M3XF64,A0A2I2UHB4,M3VWL6,M3VVE2,A0A337S4D2,P49064,A0A2I2UM45,M3W768
GO:0005622	intracellular	450 of 490 in the list	1213 of 1329 in all the Protein	0.325981	M3WLL9,M3WRM3,A0A2I2U7X4,A0A0X9Q7C2,M3WQ22,A0A2I2V0V5,A0A337ST63,A0A337SJF2,M3WGY9,M3WUX8,M3VXS4,A0A337S0P3,A0A2I2U1Y7,M3XCH2,M3WYZ6,M3WBT7,A0A337RYG4,A0A2I2V0F2,A0A2I2U2Q5,A0A2I2UGX4,M3WX33,M3WUE3,M3WUP1,A0A2I2UYJ8,A0A2I2UVB4,A0M8S6,A0A2I2UJZ0,M3W1F1,M3VYC9,M3W3N7,M3WEG0,M3VUX1,A0A337RTV0,A0A337S8X8,A0A2I2UZP4,M3WGJ8,A0A2I2UA40,M3WJL5,M3WDF5,A0A337S1U8,A0A2I2U4A6,M3W6W5,A0A337SLB6,A0A337SGV2,M3W…
GO:0030175	filopodium	4 of 490 in the list	8 of 1329 in all the Protein	0.334156	A0A2I2UP60,A0A337SB56,A0A2I2U4C8,Q6S9D9
GO:0030133	transport vesicle	6 of 490 in the list	13 of 1329 in all the Protein	0.334558	M3WVQ3,A0M8S6,A0A337SBT5,M3X4Z2,A0A2I2US19,A0A337SFI8
GO:0005667	transcription factor complex	13 of 490 in the list	31 of 1329 in all the Protein	0.338841	A0A2I2V0N1,A0A337SJ00,M3WNI2,M3WQ01,A0A337S4D2,A0A337S180,A0A337S140,A0A2I2ULD8,A0A2I2UN36,M3WRU8,M3W7N2,A0A337SLH8,M3VYA3
GO:0030424	axon	13 of 490 in the list	31 of 1329 in all the Protein	0.338841	M3WJD7,A0A2I2U1V6,M3X5N8,M3W462,M3WUH9,M3WM12,Q6S9D9,M3VVE2,A0A337SDC9,A0A2I2V0V5,M3WRZ7,A0A2I2UL84,A0A337SCS9
GO:0005654	nucleoplasm	89 of 490 in the list	233 of 1329 in all the Protein	0.347787	A0A2I2V0N1,A0A2I2UX62,A0A2I2U5W4,A0A2I2V457,A0A337ST63,M3W1D9,M3WLJ9,M3WUX8,M3VZ87,M3X046,A0A2I2U2Q5,A0A337SM38,M3WJ18,M3WPZ7,A0A2I2V1V2,M3WVY3,M3VUH2,M3W7N2,M3VYA3,M3W3J7,A0A2I2UZP4,M3VY03,A0A337S163,A0A337SID0,M3WJL5,M3WM12,M3W6W5,M3W192,M3WJ91,M3XAB2,M3W071,A0A337SQC8,M3WNI2,A0A337S180,M3W8K2,M3WRZ7,A0A2I2UFB9,M3WLH7,M3WIK2,M3WFL8,M3WTW3,M3WF80,A0A337SHM2,M3WKB8,M3X0W1,A0A2I2UWZ2,A0A337S891,M3…
GO:0043005	neuron projection	27 of 490 in the list	68 of 1329 in all the Protein	0.353062	M3WJD7,A0A2I2UA40,M3X5N8,M3VX24,M3WD40,M3WM12,M3VWN1,Q6S9D9,M3VVE2,A0A337SDC9,M3WG61,A0A337SFI8,A0A2I2V0V5,A0A337SJ19,A0A337SCS9,M3XAB2,M3VXS4,A0A337SB56,A0A2I2U1V6,M3W462,M3WUH9,A0A337S4D2,A0A2I2U057,A0A337SF26,M3WRZ7,A0A2I2UL84,A0A337RYW4
GO:0001725	stress fiber	9 of 490 in the list	21 of 1329 in all the Protein	0.358904	A0A2I2UQM7,A0A2I2U1C5,M3WBC8,M3XA46,M3VWL6,A0A337STX5,A0A2I2U057,M3XC93,A0A2I2U7X3
GO:0031253	cell projection membrane	9 of 490 in the list	21 of 1329 in all the Protein	0.358904	A0A2I2U7X4,A0A2I2US52,Q6S9D9,M3VVE2,A0A337S4D2,A0A2I2UM45,A0A2I2UP60,A0A337SJ19,M3WEI7
GO:0071013	catalytic step 2 spliceosome	9 of 490 in the list	21 of 1329 in all the Protein	0.358904	A0A2I2UWZ2,M3VY03,A0A2I2UVJ9,M3X311,M3WV88,M3WIK2,M3WLH7,M3WNH1,M3WUA1
GO:0043226	organelle	373 of 490 in the list	1003 of 1329 in all the Protein	0.361827	M3WLL9,M3WRM3,A0A2I2U7X4,A0A0X9Q7C2,M3WQ22,A0A2I2V0V5,A0A337ST63,A0A337SJF2,M3WGY9,M3WUX8,M3VXS4,A0A2I2U1Y7,M3XCH2,M3WYZ6,M3WBT7,A0A337RYG4,A0A2I2U2Q5,M3WX33,M3WUE3,M3WUP1,A0M8S6,A0A2I2UJZ0,M3W1F1,M3VYC9,M3W3N7,M3WEG0,M3VUX1,A0A337RTV0,A0A337S8X8,A0A2I2UZP4,M3WGJ8,A0A2I2UA40,M3WJL5,M3WDF5,A0A2I2U4A6,M3W6W5,A0A337SLB6,A0A337SGV2,A0A2I2UT17,M3WJ91,M3WPA0,M3WEG8,A0A337SI68,A0A337SQC8,M3WNI2,M3X311,A…
GO:0030425	dendrite	15 of 490 in the list	37 of 1329 in all the Protein	0.378605	M3WJD7,A0A2I2UA40,A0A2I2U1V6,M3WUH9,M3VX24,M3WM12,M3VWN1,A0A337S4D2,M3WG61,A0A337SJ19,A0A337SF26,M3WRZ7,M3XAB2,M3VXS4,A0A337RYW4
GO:0000781	chromosome, telomeric region	3 of 490 in the list	6 of 1329 in all the Protein	0.390875	A0A337ST63,A0A2I2UJD5,M3X0W1
GO:0005901	caveola	3 of 490 in the list	6 of 1329 in all the Protein	0.390875	M3XCQ8,A0M8S6,M3X6G1
GO:0005915	zonula adherens	3 of 490 in the list	6 of 1329 in all the Protein	0.390875	A0A2I2UJB4,M3VWL6,A0A337S4D2
GO:0008180	signalosome	3 of 490 in the list	6 of 1329 in all the Protein	0.390875	M3X5N8,A0A2I2U1C5,A0A2I2U7X4
GO:0016514	SWI/SNF complex	3 of 490 in the list	6 of 1329 in all the Protein	0.390875	A0A337S2V2,M3WMP3,A0A2I2UYL9
GO:0043229	intracellular organelle	372 of 490 in the list	1002 of 1329 in all the Protein	0.393679	M3WLL9,M3WRM3,A0A2I2U7X4,A0A0X9Q7C2,M3WQ22,A0A2I2V0V5,A0A337ST63,A0A337SJF2,M3WGY9,M3WUX8,M3VXS4,A0A2I2U1Y7,M3XCH2,M3WYZ6,M3WBT7,A0A337RYG4,A0A2I2U2Q5,M3WX33,M3WUE3,M3WUP1,A0M8S6,A0A2I2UJZ0,M3W1F1,M3VYC9,M3W3N7,M3WEG0,M3VUX1,A0A337RTV0,A0A337S8X8,A0A2I2UZP4,M3WGJ8,A0A2I2UA40,M3WJL5,M3WDF5,A0A2I2U4A6,M3W6W5,A0A337SLB6,A0A337SGV2,A0A2I2UT17,M3WJ91,M3WPA0,M3WEG8,A0A337SI68,A0A337SQC8,M3WNI2,M3X311,A…
GO:0005874	microtubule	16 of 490 in the list	40 of 1329 in all the Protein	0.396373	A0A2I2UXX5,M3WBZ0,M3WBC8,M3WDK6,M3VWN1,M3VVE2,A0A2I2V0V5,A0A337SMX1,A0A2I2UXB1,A0A337SBT5,A0A2I2U1Y7,M3WVG9,A0A2I2UM45,C6ZLB4,A0A337SP17,A0A337SK70
GO:0045202	synapse	19 of 490 in the list	48 of 1329 in all the Protein	0.399021	A0A337RZ36,M3WD40,M3WM12,M3VWN1,Q6S9D9,A0A337SKA0,A0A337SJ19,A0A337SBT5,A0A2I2U1V6,A0A337SB56,A0A2I2U1C5,M3W462,M3WUH9,A0A337S4D2,A0A2I2US52,A0A337SF26,M3WRZ7,A0A2I2U814,M3WKB8
GO:0000790	nuclear chromatin	14 of 490 in the list	35 of 1329 in all the Protein	0.410909	A0A2I2V0N1,M3W584,M3WNI2,M3WM12,A0A337S829,A0A2I2UYL9,A0A337ST63,A0A337SIG6,M3VYD3,A0A337S2V2,A0A2I2ULD8,M3WLH7,M3W1D9,M3W1J7
GO:0044463	cell projection part	23 of 490 in the list	59 of 1329 in all the Protein	0.4143	M3X5N8,A0A2I2U7X4,M3WM12,M3VWN1,Q6S9D9,M3VVE2,A0A337SDC9,A0A337SFI8,A0A337SJ19,M3WEI7,A0A337SCS9,M3VXS4,A0A337SB56,A0A2I2U1V6,M3W462,M3WUH9,A0A337S4D2,A0A2I2US52,A0A2I2UM45,A0A2I2U057,A0A2I2UP60,A0A337SF26,M3WRZ7
GO:0005923	tight junction	6 of 490 in the list	14 of 1329 in all the Protein	0.416491	M3X240,M3XF64,A0A2I2UHB4,M3VVE2,A0A2I2UM45,M3W768
GO:0030018	Z disc	6 of 490 in the list	14 of 1329 in all the Protein	0.416491	A0A2I2UQM7,M3VXK3,A0A337SK37,A0A337SBN4,M3WXH8,A0A337S4D2
GO:0070160	occluding junction	6 of 490 in the list	14 of 1329 in all the Protein	0.416491	M3X240,M3XF64,A0A2I2UHB4,M3VVE2,A0A2I2UM45,M3W768
GO:0032432	actin filament bundle	9 of 490 in the list	22 of 1329 in all the Protein	0.4242	A0A2I2UQM7,A0A2I2U1C5,M3WBC8,M3XA46,M3VWL6,A0A337STX5,A0A2I2U057,M3XC93,A0A2I2U7X3
GO:0000922	spindle pole	4 of 490 in the list	9 of 1329 in all the Protein	0.438227	A0A337SMX1,A0A337S4D2,P49064,A0A2I2UZP4
GO:0005604	basement membrane	4 of 490 in the list	9 of 1329 in all the Protein	0.438227	A0A337RW76,A0A2I2US52,P49064,A0A2I2UZP4
GO:0005759	mitochondrial matrix	4 of 490 in the list	9 of 1329 in all the Protein	0.438227	A0A2I2UXU4,M3VW78,M3X2J1,A0A337SMN6
GO:0005578	proteinaceous extracellular matrix	7 of 490 in the list	17 of 1329 in all the Protein	0.44486	M3W672,A0A337RW76,A0A2I2US52,P49064,M3WUP1,M3WUA1,A0A2I2UZP4
GO:0005911	cell-cell junction	20 of 490 in the list	52 of 1329 in all the Protein	0.457093	A0A2I2UQM7,M3W308,M3XF64,M3WXH8,A0A2I2UHB4,M3VVE2,P49064,M3W768,A0A2I2V5F1,A0A2I2UJB4,M3X240,A0A2I2U1C5,M3W462,M3W7Z1,M3XA46,A0A337S4D2,M3VWL6,A0A2I2US52,A0A2I2UM45,A0A2I2V4U1
GO:0048471	perinuclear region of cytoplasm	20 of 490 in the list	52 of 1329 in all the Protein	0.457093	M3W6F1,A0A337SD84,M3XF64,M3W8K9,A0A2I2UR96,M3WBC8,M3VWN1,M3WG61,A0A337ST63,M3XAB2,A0A2I2UG44,M3WBC3,M3X046,A0A337S4D2,A0A337S5Y6,A0M8S6,M3WRT4,A0A337SP17,A0A337SS69,M3WFR2
GO:0000803	sex chromosome	2 of 490 in the list	4 of 1329 in all the Protein	0.470177	M3W1D9,M3WMP3
GO:0005721	centromeric heterochromatin	2 of 490 in the list	4 of 1329 in all the Protein	0.470177	M3WHD2,A0A337S936
GO:0005847	mRNA cleavage and polyadenylation specificity factor complex	2 of 490 in the list	4 of 1329 in all the Protein	0.470177	M3W6W5,M3W8K2
GO:0005865	striated muscle thin filament	2 of 490 in the list	4 of 1329 in all the Protein	0.470177	A0A2I2U057,M3XC93
GO:0005871	kinesin complex	2 of 490 in the list	4 of 1329 in all the Protein	0.470177	M3WBZ0,A0A337SCS9
GO:0016010	dystrophin-associated glycoprotein complex	2 of 490 in the list	4 of 1329 in all the Protein	0.470177	A0A2I2UQM7,A0A337SBT5
GO:0016342	catenin complex	2 of 490 in the list	4 of 1329 in all the Protein	0.470177	M3W462,A0A337S4D2
GO:0035371	microtubule plus end	2 of 490 in the list	4 of 1329 in all the Protein	0.470177	M3WDK6,M3VVE2
GO:0071565	nBAF complex	2 of 490 in the list	4 of 1329 in all the Protein	0.470177	M3WMP3,A0A2I2UYL9
GO:0032153	cell division site	5 of 490 in the list	12 of 1329 in all the Protein	0.471369	A0A2I2U057,A0A2I2V1V2,A0A2I2U1C5,M3WGK2,A0A337STX5
GO:0032154	cleavage furrow	5 of 490 in the list	12 of 1329 in all the Protein	0.471369	A0A2I2U057,A0A2I2V1V2,A0A2I2U1C5,M3WGK2,A0A337STX5
GO:0032155	cell division site part	5 of 490 in the list	12 of 1329 in all the Protein	0.471369	A0A2I2U057,A0A2I2V1V2,A0A2I2U1C5,M3WGK2,A0A337STX5
GO:0046930	pore complex	5 of 490 in the list	12 of 1329 in all the Protein	0.471369	A0A2I2UXU4,M3WQJ0,M3WXW5,M3X2J1,A0A337SVR5
GO:0043234	protein complex	149 of 490 in the list	403 of 1329 in all the Protein	0.503363	M3WAJ5,A0A2I2U7X4,M3VVE2,A0A2I2V0V5,A0A2I2V457,A0A337ST63,A0A337S2V2,A0A337SCS9,A0A2I2UB62,A0A2I2U1Y7,M3XCH2,M3X046,M3WN96,A0A2I2U2Q5,M3WX33,A0A2I2UYJ8,A0A2I2V1V2,M3W3N7,M3VYA3,M3W3J7,A0A337SK70,A0A2I2UZP4,A0A2I2UA40,A0A337SKA0,M3W6W5,M3X7F4,A0A337SQJ9,M3WEG8,M3W462,A0A337SQC8,M3WNI2,A0A2I2U1C5,M3VWL6,A0A337S180,M3WKB8,A0A337SHM2,A0A2I2UXX5,A0A337S891,M3X5N8,C6ZK72,M3WBC8,S4Z264,M3WG61,A0A2I2UXU4…
GO:0000932	cytoplasmic mRNA processing body	3 of 490 in the list	7 of 1329 in all the Protein	0.510591	M3WLL9,A0A2I2UIT0,M3WMV5
GO:0022626	cytosolic ribosome	3 of 490 in the list	7 of 1329 in all the Protein	0.510591	M3WMF9,A0A337SK71,M3W9K1
GO:0030125	clathrin vesicle coat	3 of 490 in the list	7 of 1329 in all the Protein	0.510591	A0A337SC27,M3X4Z2,A0A2I2US19
GO:0044391	ribosomal subunit	3 of 490 in the list	7 of 1329 in all the Protein	0.510591	M3WMF9,A0A337SK71,M3W9K1
GO:0090544	BAF-type complex	3 of 490 in the list	7 of 1329 in all the Protein	0.510591	A0A337S2V2,M3WMP3,A0A2I2UYL9
GO:0032991	macromolecular complex	183 of 490 in the list	496 of 1329 in all the Protein	0.517029	M3WAJ5,A0A2I2UR96,M3WLL9,A0A2I2U7X4,M3VVE2,A0A2I2V0V5,A0A2I2V457,A0A337ST63,A0A337SJF2,A0A337S2V2,A0A337SCS9,M3WKR1,A0A2I2UB62,A0A2I2U1Y7,M3XCH2,M3X046,M3WN96,A0A337RYG4,A0A2I2U2Q5,M3WX33,A0A2I2UYJ8,A0A2I2V1V2,M3W3N7,A0A2I2UJD5,M3VYA3,M3W3J7,A0A337SK70,A0A2I2UZP4,A0A2I2UA40,A0A337SID0,M3WLH5,A0A337SKA0,M3W6W5,M3X7F4,A0A337SQJ9,M3WEG8,M3W462,A0A337SQC8,M3WNI2,M3X311,A0A2I2U1C5,M3VWL6,A0A337S180,M3…
GO:0070603	SWI/SNF superfamily-type complex	7 of 490 in the list	18 of 1329 in all the Protein	0.518112	M3WHD2,M3X192,A0A2I2ULD8,A0A337S2V2,M3WNI2,M3WMP3,A0A2I2UYL9
GO:0000775	chromosome, centromeric region	8 of 490 in the list	21 of 1329 in all the Protein	0.536099	M3WHD2,A0A337S936,M3VVE2,A0A337SVR5,A0A337SMX1,A0A2I2V124,A0A2I2UB62,A0A2I2UZP4
GO:0000118	histone deacetylase complex	4 of 490 in the list	10 of 1329 in all the Protein	0.536858	M3X3X1,A0A2I2ULD8,M3WNI2,M3WKB8
GO:0000123	histone acetyltransferase complex	4 of 490 in the list	10 of 1329 in all the Protein	0.536858	A0A2I2V457,M3WRZ7,A0A337SX42,A0A337SM38
GO:0014069	postsynaptic density	4 of 490 in the list	10 of 1329 in all the Protein	0.536858	A0A337SJ19,M3WRZ7,A0A2I2U1V6,M3WM12
GO:0044327	dendritic spine head	4 of 490 in the list	10 of 1329 in all the Protein	0.536858	A0A337SJ19,M3WRZ7,A0A2I2U1V6,M3WM12
GO:0005813	centrosome	17 of 490 in the list	46 of 1329 in all the Protein	0.551834	M3WGJ8,A0A2I2UXX5,M3X5H3,A0A337SSZ8,M3WDK6,M3VVE2,P49064,A0A337SMX1,M3WEI7,M3WUX8,A0A2I2UFW9,M3X046,A0A2I2UJB4,A0A337SI68,A0A337S4D2,M3VWL6,A0A2I2UP60
GO:0005903	brush border	5 of 490 in the list	13 of 1329 in all the Protein	0.556875	A0A2I2UP60,M3WEI7,M3WUH9,M3WJ91,A0A2I2U7X4
GO:0030863	cortical cytoskeleton	6 of 490 in the list	16 of 1329 in all the Protein	0.573344	A0A2I2U057,M3WRZ7,A0A2I2U1C5,A0A2I2UGD2,M3WM12,M3WHZ4
GO:0042995	cell projection	47 of 490 in the list	129 of 1329 in all the Protein	0.578219	M3WJD7,A0A337S7T3,M3X5N8,M3VX24,M3XED8,A0A2I2U7X4,M3WD40,Q6S9D9,M3VVE2,A0A337SDC9,M3WG61,A0A337SFI8,A0A337STX5,A0A2I2V0V5,A0A337SJ19,A0A337SCS9,M3XB73,M3VXS4,M3XCH2,A0A2I2U1V6,A0A337SFU3,A0A337S4D2,A0A2I2UM45,A0A2I2U057,A0A2I2UP60,A0A2I2UJZ0,A0A337SBN4,A0A337RYW4,A0A2I2UA40,A0A337SD84,M3WAY2,M3WM12,A0A2I2U4C8,M3VWN1,M3WEI7,M3WJ91,M3XAB2,A0A2I2UF54,A0A337SB56,M3W462,A0A2I2U1C5,M3WUH9,A0A2I2US52,A0…
GO:0005740	mitochondrial envelope	11 of 490 in the list	30 of 1329 in all the Protein	0.578697	M3X250,Q005W4,M3VW78,M3X2J1,M3WG61,A0A0X9Q7C2,A0A2I2UXU4,A0A337SP17,M3XB73,M3WI73,A0A337SPB1
GO:0031012	extracellular matrix	7 of 490 in the list	19 of 1329 in all the Protein	0.587508	M3W672,A0A337RW76,A0A2I2US52,P49064,M3WUP1,M3WUA1,A0A2I2UZP4
GO:0045111	intermediate filament cytoskeleton	7 of 490 in the list	19 of 1329 in all the Protein	0.587508	M3VXK3,A0A2I2UL84,M3VUH2,M3WFR2,A0A337SDJ9,A0A2I2UYL9,P49064
GO:0045121	membrane raft	8 of 490 in the list	22 of 1329 in all the Protein	0.60004	M3XCQ8,A0A2I2UA40,M3VWL6,M3WG61,A0A2I2V145,M3X6G1,A0M8S6,A0A2I2UG44
GO:0001772	immunological synapse	2 of 490 in the list	5 of 1329 in all the Protein	0.607247	A0A2I2U1C5,A0A2I2UG44
GO:0002102	podosome	2 of 490 in the list	5 of 1329 in all the Protein	0.607247	A0A2I2U057,M3W3N7
GO:0005652	nuclear lamina	2 of 490 in the list	5 of 1329 in all the Protein	0.607247	M3WFR2,A0A2I2US52
GO:0005849	mRNA cleavage factor complex	2 of 490 in the list	5 of 1329 in all the Protein	0.607247	M3W6W5,M3W8K2
GO:0016580	Sin3 complex	2 of 490 in the list	5 of 1329 in all the Protein	0.607247	A0A2I2ULD8,M3WNI2
GO:0030140	trans-Golgi network transport vesicle	2 of 490 in the list	5 of 1329 in all the Protein	0.607247	M3X4Z2,A0A2I2US19
GO:0030669	clathrin-coated endocytic vesicle membrane	2 of 490 in the list	5 of 1329 in all the Protein	0.607247	A0A337SC27,M3X4Z2
GO:0031902	late endosome membrane	2 of 490 in the list	5 of 1329 in all the Protein	0.607247	M3WYZ6,M3WXF7
GO:0042734	presynaptic membrane	2 of 490 in the list	5 of 1329 in all the Protein	0.607247	A0A337RZ36,A0A2I2US52
GO:0044306	neuron projection terminus	2 of 490 in the list	5 of 1329 in all the Protein	0.607247	M3WUH9,M3WM12
GO:0070822	Sin3-type complex	2 of 490 in the list	5 of 1329 in all the Protein	0.607247	A0A2I2ULD8,M3WNI2
GO:0071564	npBAF complex	2 of 490 in the list	5 of 1329 in all the Protein	0.607247	M3WMP3,A0A2I2UYL9
GO:0010008	endosome membrane	9 of 490 in the list	25 of 1329 in all the Protein	0.611348	M3WYZ6,M3WXF7,A0A2I2UUC7,M3W8K9,M3X0Y6,M3W3M0,A0A337SX42,M3X7F4,A0A337SBJ9
GO:0044440	endosomal part	9 of 490 in the list	25 of 1329 in all the Protein	0.611348	M3WYZ6,M3WXF7,A0A2I2UUC7,M3W8K9,M3X0Y6,M3W3M0,A0A337SX42,M3X7F4,A0A337SBJ9
GO:0005815	microtubule organizing center	19 of 490 in the list	53 of 1329 in all the Protein	0.614583	M3WGJ8,A0A2I2UXX5,M3X5H3,A0A337SSZ8,M3WDK6,M3VWN1,M3VVE2,P49064,A0A337SMX1,A0A337SGV2,M3WEI7,M3WUX8,A0A2I2UFW9,M3X046,A0A2I2UJB4,A0A337SI68,A0A337S4D2,M3VWL6,A0A2I2UP60
GO:0005720	nuclear heterochromatin	3 of 490 in the list	8 of 1329 in all the Protein	0.616452	M3VYD3,A0A337SIG6,M3W1D9
GO:0031256	leading edge membrane	3 of 490 in the list	8 of 1329 in all the Protein	0.616452	M3WCU0,M3VVE2,A0A2I2UM45
GO:0031519	PcG protein complex	3 of 490 in the list	8 of 1329 in all the Protein	0.616452	A0A2I2ULM1,M3WNI2,M3W1D9
GO:0031526	brush border membrane	3 of 490 in the list	8 of 1329 in all the Protein	0.616452	A0A2I2UP60,M3WEI7,A0A2I2U7X4
GO:0031966	mitochondrial membrane	10 of 490 in the list	28 of 1329 in all the Protein	0.621699	M3X250,Q005W4,M3VW78,M3X2J1,M3WG61,A0A0X9Q7C2,A0A2I2UXU4,A0A337SP17,M3XB73,M3WI73
GO:0030118	clathrin coat	4 of 490 in the list	11 of 1329 in all the Protein	0.625843	A0A337SC27,M3X4Z2,A0A2I2US19,M3W3M0
GO:0005882	intermediate filament	5 of 490 in the list	14 of 1329 in all the Protein	0.634866	M3VXK3,A0A2I2UL84,M3VUH2,M3WFR2,P49064
GO:0042470	melanosome	5 of 490 in the list	14 of 1329 in all the Protein	0.634866	M3VVG3,A0A337SCS9,A0A2I2U7X4,M3X4Z2,A0A337S893
GO:0048770	pigment granule	5 of 490 in the list	14 of 1329 in all the Protein	0.634866	M3VVG3,A0A337SCS9,A0A2I2U7X4,M3X4Z2,A0A337S893
GO:0044421	extracellular region part	17 of 490 in the list	48 of 1329 in all the Protein	0.638135	A0A2I2UA40,M3X5X6,M3WLL8,A0A337SFI8,P49064,M3WLV9,M3W6D0,A0A2I2UQZ5,A0A2I2US52,M3WUP1,A0A2I2V1V2,A0A337S647,M3W672,M3W683,A0A337RW76,M3WUA1,A0A2I2UZP4
GO:0044445	cytosolic part	6 of 490 in the list	17 of 1329 in all the Protein	0.643427	A0A2I2UA40,M3WMF9,A0A337SX42,A0A337SK71,M3W9K1,P07405
GO:0005737	cytoplasm	303 of 490 in the list	830 of 1329 in all the Protein	0.660663	M3WLL9,M3WRM3,A0A2I2U7X4,A0A0X9Q7C2,M3WQ22,A0A2I2V0V5,A0A337ST63,A0A337SJF2,A0A337S0P3,A0A2I2U1Y7,M3XCH2,M3WYZ6,M3WBT7,A0A2I2V0F2,A0A2I2U2Q5,M3WX33,M3WUE3,M3WUP1,A0A2I2UYJ8,A0A2I2UVB4,A0M8S6,A0A2I2UJZ0,M3W1F1,M3VYC9,M3W3N7,M3WEG0,M3VUX1,A0A337RTV0,A0A2I2UZP4,A0A2I2UA40,A0A2I2U4A6,A0A337SLB6,A0A337SGV2,M3WRR0,A0A2I2UT17,M3WJ91,M3WPA0,M3WEG8,A0A337SI68,M3WNI2,A0A337S4S5,A0A2I2US52,M3VWL6,A0A337S180…
GO:0005819	spindle	9 of 490 in the list	26 of 1329 in all the Protein	0.666563	A0A2I2U1C5,M3VW78,A0A337S4D2,P49064,A0A2I2UM45,A0A337SMX1,A0A143RHU3,M3X4Z2,A0A2I2UZP4
GO:0005576	extracellular region	21 of 490 in the list	60 of 1329 in all the Protein	0.668143	A0A2I2UA40,M3X5X6,A0A337SCK1,M3WLL8,A0A337SFI8,P49064,M3WLV9,M3W6D0,M3VYU1,A0A2I2UQZ5,M3W462,A0A337SQW0,A0A2I2US52,M3WUP1,A0A2I2V1V2,A0A337S647,M3W672,A0A337RW76,M3W683,M3WUA1,A0A2I2UZP4
GO:0044429	mitochondrial part	12 of 490 in the list	35 of 1329 in all the Protein	0.686666	M3X250,Q005W4,M3VW78,M3X2J1,M3WG61,A0A0X9Q7C2,A0A2I2UXU4,A0A337SP17,A0A337SMN6,M3XB73,A0A337SPB1,M3WI73
GO:0044451	nucleoplasm part	48 of 490 in the list	136 of 1329 in all the Protein	0.688162	A0A2I2UWZ2,A0A2I2V0N1,A0A337S891,A0A2I2U5W4,M3WQ01,M3W2B9,A0A2I2V457,A0A337S140,A0A2I2UN36,M3WRU8,M3W1D9,M3WUX8,A0A2I2U2Q5,A0A337SM38,A0A337S4D2,A0A2I2V1V2,A0A2I2V2Y6,M3W7N2,M3W3J7,M3VYA3,M3WUA1,A0A337RYW4,A0A337SID0,A0A337SJ00,M3XF64,M3W1J6,M3W6W5,A0A337SX42,M3WNI2,A0A337SQC8,M3X8K9,A0A2I2URP1,A0A337S180,M3W8K2,M3X3X1,M3WRZ7,A0A2I2UFB9,A0A2I2ULD8,M3WIK2,M3WD90,M3WFL8,A0A337SLH8,M3WGK2,M3WTW3,M3W…
GO:0097060	synaptic membrane	4 of 490 in the list	12 of 1329 in all the Protein	0.70308	A0A2I2U1V6,A0A337RZ36,A0A2I2U814,A0A2I2US52
GO:0035770	ribonucleoprotein granule	5 of 490 in the list	15 of 1329 in all the Protein	0.703783	A0A2I2UR96,M3WLL9,A0A2I2UIT0,M3XAB2,M3WMV5
GO:0005643	nuclear pore	3 of 490 in the list	9 of 1329 in all the Protein	0.705564	M3WQJ0,M3WXW5,A0A337SVR5
GO:0031594	neuromuscular junction	3 of 490 in the list	9 of 1329 in all the Protein	0.705564	A0A337SKA0,A0A2I2U1C5,M3WKB8
GO:0045211	postsynaptic membrane	3 of 490 in the list	9 of 1329 in all the Protein	0.705564	A0A2I2U1V6,A0A337RZ36,A0A2I2U814
GO:0042383	sarcolemma	6 of 490 in the list	18 of 1329 in all the Protein	0.706085	A0A2I2UQM7,M3VXK3,A0M8S6,A0A337SDJ9,A0A337SJR5,M3WXH8
GO:0000793	condensed chromosome	7 of 490 in the list	21 of 1329 in all the Protein	0.709258	M3WHD2,A0A337SMX1,A0A337ST63,M3W308,A0A337S3L5,M3WX33,A0A2I2UZP4
GO:0030141	secretory granule	7 of 490 in the list	21 of 1329 in all the Protein	0.709258	A0M8S6,A0A2I2V1V2,M3W6F1,A0A337SCK1,M3W7S3,M3W683,P49064
GO:0005952	cAMP-dependent protein kinase complex	2 of 490 in the list	6 of 1329 in all the Protein	0.715433	A0A337SKA0,A0A2I2UFW9
GO:0016328	lateral plasma membrane	2 of 490 in the list	6 of 1329 in all the Protein	0.715433	M3VVE2,A0A337S4D2
GO:0030057	desmosome	2 of 490 in the list	6 of 1329 in all the Protein	0.715433	M3W7Z1,A0A337S4D2
GO:0030119	AP-type membrane coat adaptor complex	2 of 490 in the list	6 of 1329 in all the Protein	0.715433	A0A2I2US19,M3W3M0
GO:0030131	clathrin adaptor complex	2 of 490 in the list	6 of 1329 in all the Protein	0.715433	A0A2I2US19,M3W3M0
GO:0030176	integral to endoplasmic reticulum membrane	2 of 490 in the list	6 of 1329 in all the Protein	0.715433	A0A337SCC9,M3WEG0
GO:0030660	Golgi-associated vesicle membrane	2 of 490 in the list	6 of 1329 in all the Protein	0.715433	M3X4Z2,A0A2I2US19
GO:0031227	intrinsic to endoplasmic reticulum membrane	2 of 490 in the list	6 of 1329 in all the Protein	0.715433	A0A337SCC9,M3WEG0
GO:0045334	clathrin-coated endocytic vesicle	2 of 490 in the list	6 of 1329 in all the Protein	0.715433	A0A337SC27,M3X4Z2
GO:0055037	recycling endosome	2 of 490 in the list	6 of 1329 in all the Protein	0.715433	M3X0Y6,M3VWN1
GO:0005938	cell cortex	15 of 490 in the list	45 of 1329 in all the Protein	0.741934	A0A2I2V475,A0A337S7T3,M3W308,A0A2I2U1C5,A0A337SSZ8,A0A337SFU3,M3WM12,M3WHZ4,A0A337S4D2,A0A2I2U057,M3WRZ7,M3WVY3,M3VUX1,A0A2I2UGD2,A0A2I2UF54
GO:0044297	cell body	7 of 490 in the list	22 of 1329 in all the Protein	0.760226	A0A2I2UA40,A0A2I2ULD8,M3W6D0,M3WJ91,M3WM12,M3WG61,A0A337SFI8
GO:0000776	kinetochore	5 of 490 in the list	16 of 1329 in all the Protein	0.763073	A0A337SMX1,A0A2I2V124,A0A2I2UB62,M3VVE2,A0A337SVR5
GO:0071944	cell periphery	105 of 490 in the list	298 of 1329 in all the Protein	0.767533	A0A337S7T3,M3W308,A0A2I2U7X4,M3WD40,M3WLL8,Q6S9D9,M3VVE2,A0A337SDC9,M3WLK5,A0A337SJF2,M3VVG3,M3WVN7,Q95485,M3XCH2,A0A2I2U1V6,M3VV33,M3WBT7,A0A2I2U0M0,A0A2I2U0P8,A0M8S6,M3WVY3,M3VUX1,A0A2I2UQM7,A0A2I2UA40,M3WBM7,A0A337SMA2,A0A337SWU1,A0A2I2UYN2,A0A337RZ36,M3WXH8,A0A2I2UHB4,M3WM12,M3WXF6,M3VXK3,M3WRR0,M3WJ91,M3WXJ8,A0A2I2UG44,M3XCQ8,M3W462,A0A2I2U1C5,A0A2I2U4Q1,A0A2I2US52,M3VWL6,M3WRZ7,A0A2I2USM1,A…
GO:0010494	cytoplasmic stress granule	3 of 490 in the list	10 of 1329 in all the Protein	0.777866	A0A2I2UR96,M3WLL9,M3XAB2
GO:0030120	vesicle coat	3 of 490 in the list	10 of 1329 in all the Protein	0.777866	A0A337SC27,M3X4Z2,A0A2I2US19
GO:0030665	clathrin-coated vesicle membrane	3 of 490 in the list	10 of 1329 in all the Protein	0.777866	A0A337SC27,M3X4Z2,A0A2I2US19
GO:0000502	proteasome complex	2 of 490 in the list	7 of 1329 in all the Protein	0.79737	M3X983,A0A337SSW7
GO:0008287	protein serine/threonine phosphatase complex	2 of 490 in the list	7 of 1329 in all the Protein	0.79737	M3W857,A0A337S0T4
GO:0016592	mediator complex	2 of 490 in the list	7 of 1329 in all the Protein	0.79737	A0A337S891,M3W7N2
GO:0030864	cortical actin cytoskeleton	2 of 490 in the list	7 of 1329 in all the Protein	0.79737	A0A2I2UGD2,M3WM12
GO:0031514	motile cilium	2 of 490 in the list	7 of 1329 in all the Protein	0.79737	A0A337SJ19,A0A2I2US52
GO:0032587	ruffle membrane	2 of 490 in the list	7 of 1329 in all the Protein	0.79737	M3VVE2,A0A2I2UM45
GO:0044441	cilium part	2 of 490 in the list	7 of 1329 in all the Protein	0.79737	A0A337SJ19,A0A2I2US52
GO:0043025	neuronal cell body	6 of 490 in the list	20 of 1329 in all the Protein	0.807644	A0A2I2UA40,A0A2I2ULD8,M3W6D0,M3WJ91,M3WM12,M3WG61
GO:0030117	membrane coat	5 of 490 in the list	17 of 1329 in all the Protein	0.812925	A0A337SC27,M3X4Z2,A0A337SBJ9,A0A2I2US19,M3W3M0
GO:0048475	coated membrane	5 of 490 in the list	17 of 1329 in all the Protein	0.812925	A0A337SC27,M3X4Z2,A0A337SBJ9,A0A2I2US19,M3W3M0
GO:0005743	mitochondrial inner membrane	4 of 490 in the list	14 of 1329 in all the Protein	0.821338	A0A2I2UXU4,M3X250,M3VW78,M3X2J1
GO:0016605	PML body	4 of 490 in the list	14 of 1329 in all the Protein	0.821338	A0A337SID0,M3W1J6,A0A337RYW4,M3WMV5
GO:0017053	transcriptional repressor complex	4 of 490 in the list	14 of 1329 in all the Protein	0.821338	A0A2I2ULD8,M3WNI2,M3WD90,M3WKB8
GO:0032993	protein-DNA complex	4 of 490 in the list	14 of 1329 in all the Protein	0.821338	M3VYD3,M3X046,A0A337S4D2,M3X0W1
GO:0005886	plasma membrane	96 of 490 in the list	277 of 1329 in all the Protein	0.823156	M3W308,A0A2I2U7X4,M3WD40,M3WLL8,Q6S9D9,M3VVE2,A0A337SDC9,M3WLK5,A0A337SJF2,M3VVG3,M3WVN7,Q95485,M3XCH2,A0A2I2U1V6,M3VV33,M3WBT7,A0A2I2U0M0,A0A2I2U0P8,A0M8S6,A0A2I2UQM7,A0A2I2UA40,M3WBM7,A0A337SMA2,A0A337SWU1,A0A2I2UYN2,A0A337RZ36,M3WXH8,A0A2I2UHB4,M3WM12,M3WXF6,M3VXK3,M3WRR0,M3WJ91,M3WXJ8,A0A2I2UG44,M3XCQ8,M3W462,A0A2I2U1C5,A0A2I2U4Q1,A0A2I2US52,M3VWL6,A0A2I2USM1,A0A2I2U814,A0A2I2UGD2,M3W1G7,M3VW…
GO:0014704	intercalated disc	3 of 490 in the list	11 of 1329 in all the Protein	0.834875	A0A2I2UQM7,M3WXH8,A0A337S4D2
GO:0033267	axon part	3 of 490 in the list	11 of 1329 in all the Protein	0.834875	A0A337SCS9,M3WM12,M3VVE2
GO:0005615	extracellular space	10 of 490 in the list	33 of 1329 in all the Protein	0.834887	A0A2I2UQZ5,M3X5X6,M3WLL8,A0A337SFI8,P49064,A0A337S647,A0A2I2V1V2,M3WLV9,M3W6D0,M3W683
GO:0044456	synapse part	9 of 490 in the list	30 of 1329 in all the Protein	0.836355	A0A2I2U1V6,A0A337RZ36,M3WUH9,M3WM12,A0A2I2US52,A0A337SJ19,A0A337SF26,M3WRZ7,A0A2I2U814
GO:0001669	acrosomal vesicle	2 of 490 in the list	8 of 1329 in all the Protein	0.857676	A0M8S6,M3W6F1
GO:0005902	microvillus	2 of 490 in the list	8 of 1329 in all the Protein	0.857676	A0A2I2UP60,A0A337S4D2
GO:0030666	endocytic vesicle membrane	2 of 490 in the list	8 of 1329 in all the Protein	0.857676	A0A337SC27,M3X4Z2
GO:0031300	intrinsic to organelle membrane	2 of 490 in the list	8 of 1329 in all the Protein	0.857676	A0A337SCC9,M3WEG0
GO:0031301	integral to organelle membrane	2 of 490 in the list	8 of 1329 in all the Protein	0.857676	A0A337SCC9,M3WEG0
GO:0000139	Golgi membrane	11 of 490 in the list	37 of 1329 in all the Protein	0.861946	A0A2I2UQZ5,M3X3H8,M3WIE0,M3VWN1,M3W7S2,A0A337S5Y6,A0M8S6,M3WMV4,M3X4Z2,A0A2I2US19,A0A337SBJ9
GO:0043235	receptor complex	4 of 490 in the list	15 of 1329 in all the Protein	0.864086	A0A337RZ36,A0A2I2U1C5,M3VWL6,A0A2I2UG44
GO:0019897	extrinsic to plasma membrane	3 of 490 in the list	12 of 1329 in all the Protein	0.878807	A0M8S6,M3W462,A0A337S4D2
GO:0044291	cell-cell contact zone	3 of 490 in the list	12 of 1329 in all the Protein	0.878807	A0A2I2UQM7,M3WXH8,A0A337S4D2
GO:0016604	nuclear body	18 of 490 in the list	59 of 1329 in all the Protein	0.880834	A0A2I2UWZ2,A0A337SID0,A0A2I2U5W4,M3XF64,M3W1J6,M3W6W5,M3W1D9,M3WUX8,M3X8K9,A0A2I2URP1,A0A2I2UFB9,M3WIK2,M3WFL8,M3W3J7,M3WF80,M3WMV5,A0A337RYW4,M3WUA1
GO:0031967	organelle envelope	22 of 490 in the list	71 of 1329 in all the Protein	0.882464	A0A337SCC9,A0A337SQ19,Q005W4,M3VW78,M3WG61,A0A0X9Q7C2,A0A2I2UXU4,A0A337SJJ2,M3W854,M3WJ91,M3XB73,M3WI73,A0A337SPB1,M3X250,M3VZ87,M3WQJ0,M3X2J1,M3WXW5,M3WKM7,A0A337SVR5,A0A337SP17,M3WFR2
GO:0031975	envelope	22 of 490 in the list	71 of 1329 in all the Protein	0.882464	A0A337SCC9,A0A337SQ19,Q005W4,M3VW78,M3WG61,A0A0X9Q7C2,A0A2I2UXU4,A0A337SJJ2,M3W854,M3WJ91,M3XB73,M3WI73,A0A337SPB1,M3X250,M3VZ87,M3WQJ0,M3X2J1,M3WXW5,M3WKM7,A0A337SVR5,A0A337SP17,M3WFR2
GO:0043227	membrane-bounded organelle	318 of 490 in the list	888 of 1329 in all the Protein	0.883997	M3WRM3,A0A2I2U7X4,A0A0X9Q7C2,M3WQ22,A0A337ST63,A0A337SJF2,M3WGY9,M3WUX8,M3XCH2,M3WYZ6,M3WBT7,A0A337RYG4,A0A2I2U2Q5,M3WX33,M3WUE3,M3WUP1,A0M8S6,A0A2I2UJZ0,M3W1F1,M3WEG0,M3VUX1,A0A337RTV0,A0A337S8X8,A0A2I2UZP4,M3WGJ8,A0A2I2UA40,M3WJL5,M3WDF5,A0A2I2U4A6,M3W6W5,A0A337SLB6,A0A337SGV2,M3WJ91,M3WPA0,M3WEG8,A0A337SI68,A0A337SQC8,M3WNI2,M3X311,A0A2I2US52,M3VWL6,A0A337S180,A0A2I2UFB9,A0A337SWU8,M3WLH7,A0A3…
GO:0043231	intracellular membrane-bounded organelle	318 of 490 in the list	888 of 1329 in all the Protein	0.883997	M3WRM3,A0A2I2U7X4,A0A0X9Q7C2,M3WQ22,A0A337ST63,A0A337SJF2,M3WGY9,M3WUX8,M3XCH2,M3WYZ6,M3WBT7,A0A337RYG4,A0A2I2U2Q5,M3WX33,M3WUE3,M3WUP1,A0M8S6,A0A2I2UJZ0,M3W1F1,M3WEG0,M3VUX1,A0A337RTV0,A0A337S8X8,A0A2I2UZP4,M3WGJ8,A0A2I2UA40,M3WJL5,M3WDF5,A0A2I2U4A6,M3W6W5,A0A337SLB6,A0A337SGV2,M3WJ91,M3WPA0,M3WEG8,A0A337SI68,A0A337SQC8,M3WNI2,M3X311,A0A2I2US52,M3VWL6,A0A337S180,A0A2I2UFB9,A0A337SWU8,M3WLH7,A0A3…
GO:0016607	nuclear speck	11 of 490 in the list	38 of 1329 in all the Protein	0.885987	A0A2I2UWZ2,A0A337SID0,M3X8K9,A0A2I2U5W4,A0A2I2URP1,M3WFL8,M3W3J7,M3WF80,M3WMV5,M3WUA1,M3WUX8
GO:0019866	organelle inner membrane	5 of 490 in the list	19 of 1329 in all the Protein	0.887306	A0A2I2UXU4,A0A337SQ19,M3X250,M3VW78,M3X2J1
GO:0005840	ribosome	4 of 490 in the list	16 of 1329 in all the Protein	0.897757	M3W854,M3WMF9,A0A337SK71,M3W9K1
GO:0019898	extrinsic to membrane	4 of 490 in the list	16 of 1329 in all the Protein	0.897757	A0M8S6,M3W462,A0A2I2UT17,A0A337S4D2
GO:0005798	Golgi-associated vesicle	2 of 490 in the list	9 of 1329 in all the Protein	0.901136	M3X4Z2,A0A2I2US19
GO:0031984	organelle subcompartment	2 of 490 in the list	9 of 1329 in all the Protein	0.901136	M3W7S2,M3WIE0
GO:0031985	Golgi cisterna	2 of 490 in the list	9 of 1329 in all the Protein	0.901136	M3W7S2,M3WIE0
GO:0005887	integral to plasma membrane	12 of 490 in the list	42 of 1329 in all the Protein	0.904363	A0A2I2UA40,M3WBM7,A0A2I2U1C5,M3VW78,M3WXH8,M3VWL6,A0A337S893,A0A2I2V145,A0M8S6,M3WJ91,M3WCU0,A0A337S875
GO:0016323	basolateral plasma membrane	6 of 490 in the list	23 of 1329 in all the Protein	0.906054	A0A337SWU1,M3WXH8,A0A2I2U7X4,A0A2I2UHB4,A0A2I2US52,A0A337S875
GO:0000151	ubiquitin ligase complex	3 of 490 in the list	13 of 1329 in all the Protein	0.912031	M3WEG8,M3VV41,M3W1D9
GO:0005905	coated pit	3 of 490 in the list	13 of 1329 in all the Protein	0.912031	M3WKB1,M3WD40,M3X4Z2
GO:0030662	coated vesicle membrane	3 of 490 in the list	13 of 1329 in all the Protein	0.912031	A0A337SC27,M3X4Z2,A0A2I2US19
GO:0034708	methyltransferase complex	5 of 490 in the list	20 of 1329 in all the Protein	0.91386	A0A2I2V1V2,M3WRZ7,M3WNI2,M3WGK2,A0A337RYW4
GO:0035097	histone methyltransferase complex	5 of 490 in the list	20 of 1329 in all the Protein	0.91386	A0A2I2V1V2,M3WRZ7,M3WNI2,M3WGK2,A0A337RYW4
GO:0005739	mitochondrion	32 of 490 in the list	103 of 1329 in all the Protein	0.917026	M3VW78,M3WRM3,A0A2I2U7X4,M3WG61,A0A0X9Q7C2,M3W2B9,A0A2I2UXU4,M3XD62,M3X6G1,A0A337SCS9,M3XB73,M3WI73,M3WYZ6,A0A337SKC8,A0A337SP17,M3X325,M3VUX1,A0A337SGC2,A0A2I2UA40,A0A337SJ00,A0A2I2UYN2,Q005W4,A0A2I2UJJ9,A0A337SMN6,A0A337SPB1,M3WPA0,M3X250,M3X2J1,A0A337S180,A0A2I2USM1,M3W7X5,M3X4Z2
GO:0044431	Golgi apparatus part	12 of 490 in the list	43 of 1329 in all the Protein	0.921525	A0A2I2UQZ5,M3X3H8,M3WIE0,M3VWN1,M3W3M0,M3W7S2,A0A337S5Y6,A0M8S6,M3WMV4,M3X4Z2,A0A337SBJ9,A0A2I2US19
GO:0005795	Golgi stack	2 of 490 in the list	10 of 1329 in all the Protein	0.931954	M3W7S2,M3WIE0
GO:0030136	clathrin-coated vesicle	5 of 490 in the list	21 of 1329 in all the Protein	0.934754	A0A337SC27,M3WUH9,M3X4Z2,A0A2I2US19,M3W3M0
GO:0005802	trans-Golgi network	3 of 490 in the list	14 of 1329 in all the Protein	0.936765	M3X4Z2,M3VWN1,M3W3M0
GO:0005929	cilium	3 of 490 in the list	14 of 1329 in all the Protein	0.936765	A0A337SJ19,A0A2I2US52,M3WG61
GO:0045177	apical part of cell	10 of 490 in the list	38 of 1329 in all the Protein	0.941182	M3XF64,M3WXH8,A0A2I2U7X4,A0A2I2UHB4,A0A2I2UPC3,A0A337S4D2,A0A2I2U0P8,A0A2I2V4U1,A0A2I2UP60,M3WJ91
GO:0044448	cell cortex part	6 of 490 in the list	25 of 1329 in all the Protein	0.944326	A0A2I2U057,M3WRZ7,A0A2I2U1C5,A0A2I2UGD2,M3WM12,M3WHZ4
GO:0031226	intrinsic to plasma membrane	12 of 490 in the list	45 of 1329 in all the Protein	0.948146	A0A2I2UA40,M3WBM7,A0A2I2U1C5,M3VW78,M3WXH8,M3VWL6,A0A337S893,A0A2I2V145,A0M8S6,M3WJ91,M3WCU0,A0A337S875
GO:0005635	nuclear envelope	11 of 490 in the list	42 of 1329 in all the Protein	0.950473	A0A337SCC9,A0A337SQ19,M3VZ87,M3WQJ0,M3WXW5,M3WKM7,A0A337SVR5,A0A337SJJ2,M3W854,M3WFR2,M3WJ91
GO:0030139	endocytic vesicle	3 of 490 in the list	15 of 1329 in all the Protein	0.954935	A0A337SC27,M3X4Z2,M3X0Y6
GO:0016324	apical plasma membrane	6 of 490 in the list	26 of 1329 in all the Protein	0.957646	A0A2I2UP60,M3XF64,M3WXH8,A0A2I2U7X4,A0A2I2UPC3,A0A2I2U0P8
GO:0009898	internal side of plasma membrane	3 of 490 in the list	16 of 1329 in all the Protein	0.96813	A0A2I2UQM7,A0M8S6,A0A337S4D2
GO:0031965	nuclear membrane	5 of 490 in the list	24 of 1329 in all the Protein	0.972978	A0A337SQ19,M3VZ87,A0A337SJJ2,M3WJ91,A0A337SVR5
GO:0044444	cytoplasmic part	203 of 490 in the list	595 of 1329 in all the Protein	0.973285	M3W308,A0A2I2UR96,M3WLL9,M3WRM3,A0A2I2U7X4,M3WD40,M3VVE2,A0A0X9Q7C2,A0A337STX5,M3WQ22,A0A337ST63,A0A337SJF2,A0A337SCS9,A0A2I2UP15,A0A337SQZ3,A0A2I2U1Y7,M3X046,M3WYZ6,M3WN96,M3WBT7,M3WUP1,A0A2I2UYJ8,A0M8S6,A0A2I2V1V2,M3XB57,A0A2I2UJZ0,M3W3N7,A0A2I2UJD5,M3WEG0,M3VUX1,A0A337RTV0,A0A2I2UA40,A0A337SD84,A0A2I2U4A6,A0A337SGV2,M3W4K3,M3WRR0,A0A337SX14,M3WJ91,M3X7F4,A0A337SPB1,A0A337SQJ9,M3XCQ8,M3WPA0,A0A…
GO:0044459	plasma membrane part	39 of 490 in the list	132 of 1329 in all the Protein	0.974711	M3VW78,C6ZK72,A0A2I2U7X4,Q6S9D9,M3VVE2,S4Z264,A0A337SJ19,M3X6G1,M3WVN7,Q95485,S4Z9P2,A0A337S875,A0A337S4D2,A0A2I2UPC3,A0A2I2U0P8,A0A2I2UM45,A0A2I2UP60,A0A2I2V145,A0M8S6,M3WCU0,A0A2I2UA40,A0A2I2UQM7,M3WBM7,A0A337SWU1,M3XF64,M3WAY2,M3WXH8,A0A2I2UHB4,A0A337S893,M3WEI7,M3WJ91,A0A337SBT5,A0A2I2UG44,M3XCQ8,A0A2I2U1C5,M3W462,M3VWL6,A0A2I2US52,M3X4Z2
GO:0005770	late endosome	2 of 490 in the list	13 of 1329 in all the Protein	0.978732	M3WYZ6,M3WXF7
GO:0044432	endoplasmic reticulum part	13 of 490 in the list	53 of 1329 in all the Protein	0.982037	A0A337SCC9,M3X7Z4,M3X9J4,A0A2I2UQZ5,A0A337SI68,M3XF64,M3X7C1,A0A2I2UZD7,M3WUP1,M3WQ22,M3WJ91,M3WEG0,A0A337SGC2
GO:0005794	Golgi apparatus	25 of 490 in the list	92 of 1329 in all the Protein	0.984128	A0A2I2U6C7,M3W8K9,A0A2I2UHB4,M3VWN1,M3W3M0,A0A337S893,M3W4G4,A0A337SGV2,M3WMV4,A0A2I2US19,M3XCQ8,A0A2I2UQZ5,A0A2I2U1V6,M3X3H8,A0A337SI68,M3WIE0,M3WSV7,A0A2I2UM45,M3W7S2,A0A337S5Y6,A0M8S6,A0A337SP17,M3WIK2,M3X4Z2,A0A337SBJ9
GO:0030135	coated vesicle	5 of 490 in the list	26 of 1329 in all the Protein	0.985496	A0A337SC27,M3WUH9,M3X4Z2,A0A2I2US19,M3W3M0
GO:0044433	cytoplasmic vesicle part	8 of 490 in the list	37 of 1329 in all the Protein	0.986045	A0A337SCK1,P49064,A0M8S6,A0A337SC27,M3W683,A0A2I2US19,M3X4Z2,A0A337SBT5
GO:0005768	endosome	15 of 490 in the list	61 of 1329 in all the Protein	0.98701	A0A2I2UA40,M3WYZ6,M3WXF7,A0A337S252,A0A2I2UUC7,M3W8K9,M3WDK6,M3X0Y6,M3VWN1,M3W3M0,M3WIZ6,A0A337SX42,A0A2I2UZS1,A0A337SBJ9,M3X7F4
GO:0005789	endoplasmic reticulum membrane	12 of 490 in the list	52 of 1329 in all the Protein	0.989806	A0A337SCC9,M3X7Z4,M3X9J4,A0A2I2UQZ5,A0A337SI68,M3XF64,M3X7C1,A0A2I2UZD7,M3WQ22,M3WJ91,M3WEG0,A0A337SGC2
GO:0042175	nuclear outer membrane-endoplasmic reticulum membrane network	12 of 490 in the list	53 of 1329 in all the Protein	0.99208	A0A337SCC9,M3X7Z4,M3X9J4,A0A2I2UQZ5,A0A337SI68,M3XF64,M3X7C1,A0A2I2UZD7,M3WQ22,M3WJ91,M3WEG0,A0A337SGC2
GO:0009986	cell surface	5 of 490 in the list	28 of 1329 in all the Protein	0.992397	M3VY03,A0A2I2V145,A0A2I2U7X4,A0A2I2UHB4,M3W768
GO:0016020	membrane	158 of 490 in the list	486 of 1329 in all the Protein	0.994908	M3W308,A0A337S2E8,A0A2I2U7X4,M3WD40,M3VVE2,A0A0X9Q7C2,M3WQ22,A0A337SJF2,M3WVN7,M3XCH2,M3WYZ6,M3WBT7,A0A2I2U0M0,A0M8S6,M3WEG0,A0A2I2UA40,M3WBM7,M3WRR0,A0A2I2UT17,M3WJ91,M3X7F4,M3XCQ8,A0A337SI68,M3W462,A0A2I2U1C5,A0A2I2US52,M3VWL6,A0A337SWU8,A0A2I2USM1,A0A2I2UGD2,C6ZK72,A0A337SSZ8,M3WKB1,M3X0Y6,S4Z264,M3WG61,A0A337SWJ9,A0A2I2UXU4,A0A337SJJ2,M3X6G1,S4Z9P2,M3XB73,M3WI73,M3WQJ0,M3WIE0,A0A2I2UPC3,A0A2I…
GO:0030659	cytoplasmic vesicle membrane	5 of 490 in the list	30 of 1329 in all the Protein	0.996097	A0M8S6,A0A337SC27,A0A337SBT5,M3X4Z2,A0A2I2US19
GO:0031090	organelle membrane	48 of 490 in the list	171 of 1329 in all the Protein	0.996334	M3VW78,M3X7C1,M3X0Y6,A0A2I2UZD7,M3WG61,A0A0X9Q7C2,M3WQ22,A0A337SJ19,A0A2I2UXU4,A0A337SJJ2,M3WMV4,M3XB73,A0A2I2US19,M3WI73,M3VZ87,M3WYZ6,M3WXF7,A0A2I2UUC7,M3WIE0,M3W7S2,A0A337S5Y6,A0M8S6,A0A337SP17,M3WEG0,A0A337SGC2,A0A337SCC9,M3X7Z4,A0A337SQ19,M3XF64,Q005W4,M3W8K9,M3W3M0,M3VWN1,A0A337SX42,M3WJ91,A0A337SBT5,M3X7F4,A0A2I2UQZ5,M3X250,M3X9J4,M3X3H8,A0A337SI68,M3X2J1,A0A2I2US52,A0A337SVR5,A0A337SC27,M…
GO:0016023	cytoplasmic membrane-bounded vesicle	21 of 490 in the list	87 of 1329 in all the Protein	0.996881	M3W6F1,A0A337SCK1,A0A2I2U7X4,M3X0Y6,M3VWN1,M3W3M0,A0A337S893,A0A337SFI8,P49064,A0A337SCS9,M3VVG3,A0A337SBT5,A0A2I2US19,M3WVQ3,M3WUH9,A0A2I2V1V2,A0M8S6,A0A337SC27,M3W683,M3W7S3,M3X4Z2
GO:0005769	early endosome	4 of 490 in the list	27 of 1329 in all the Protein	0.997312	M3WXF7,A0A337S252,A0A2I2UUC7,A0A2I2UZS1
GO:0012506	vesicle membrane	5 of 490 in the list	32 of 1329 in all the Protein	0.998033	A0M8S6,A0A337SC27,A0A337SBT5,M3X4Z2,A0A2I2US19
GO:0031410	cytoplasmic vesicle	22 of 490 in the list	93 of 1329 in all the Protein	0.998328	M3W6F1,A0A337SCK1,A0A2I2U7X4,A0A2I2UHB4,M3X0Y6,M3VWN1,M3W3M0,A0A337S893,A0A337SFI8,P49064,A0A337SCS9,M3VVG3,A0A337SBT5,A0A2I2US19,M3WVQ3,M3WUH9,A0A2I2V1V2,A0M8S6,A0A337SC27,M3W683,M3W7S3,M3X4Z2
GO:0031988	membrane-bounded vesicle	21 of 490 in the list	90 of 1329 in all the Protein	0.99845	M3W6F1,A0A337SCK1,A0A2I2U7X4,M3X0Y6,M3VWN1,M3W3M0,A0A337S893,A0A337SFI8,P49064,A0A337SCS9,M3VVG3,A0A337SBT5,A0A2I2US19,M3WVQ3,M3WUH9,A0A2I2V1V2,A0M8S6,A0A337SC27,M3W683,M3W7S3,M3X4Z2
GO:0031982	vesicle	24 of 490 in the list	100 of 1329 in all the Protein	0.998478	A0A2I2UXX5,M3W6F1,A0A337SCK1,A0A2I2U7X4,A0A2I2UHB4,M3X0Y6,M3VWN1,M3W3M0,A0A337S893,A0A337SFI8,P49064,A0A337SCS9,M3VVG3,A0A337SBT5,A0A2I2US19,M3WVQ3,M3WUH9,A0A2I2V1V2,A0M8S6,A0A337SC27,A0A2I2U438,M3W683,M3W7S3,M3X4Z2
GO:0012505	endomembrane system	40 of 490 in the list	153 of 1329 in all the Protein	0.998952	M3WKB1,M3X7C1,M3WD40,A0A2I2UZD7,M3WQ22,A0A337SJJ2,M3W854,M3WMV4,M3X492,A0A2I2US19,M3VZ87,M3X240,M3WQJ0,M3WIE0,A0A2I2UP60,M3W7S2,A0A337S5Y6,A0M8S6,A0A337SP17,A0A337SS69,M3WFR2,M3WEG0,A0A337SGC2,A0A337SCC9,M3X7Z4,A0A337SQ19,M3XF64,M3VWN1,M3WJ91,A0A337SBT5,M3X9J4,A0A2I2UQZ5,M3X3H8,A0A337SI68,M3WXW5,M3WKM7,A0A337SVR5,A0A337SC27,A0A337SBJ9,M3X4Z2
GO:0005783	endoplasmic reticulum	18 of 490 in the list	83 of 1329 in all the Protein	0.999292	A0A337SCC9,M3X7Z4,M3XF64,M3X7C1,A0A2I2UZD7,M3WG61,M3WQ22,A0A337SJF2,M3X492,M3WJ91,A0A2I2UQZ5,M3X250,M3X9J4,A0A337SI68,A0A337SB56,M3WUP1,M3WEG0,A0A337SGC2
GO:0000323	lytic vacuole	2 of 490 in the list	24 of 1329 in all the Protein	0.999781	M3WXF7,A0A2I2UG44
GO:0005764	lysosome	2 of 490 in the list	24 of 1329 in all the Protein	0.999781	M3WXF7,A0A2I2UG44
GO:0016021	integral to membrane	44 of 490 in the list	180 of 1329 in all the Protein	0.999951	M3W6F1,M3VW78,C6ZK72,M3X7C1,S4Z264,A0A2I2UXU4,Q95485,S4Z9P2,M3WI73,A0A337S875,A0A2I2V3C6,M3WQJ0,M3W688,M3W7S2,A0A2I2V145,A0M8S6,A0A337SNU0,A0A2I2V2Y6,M3WEG0,M3WCU0,A0A337SGC2,A0A2I2UA40,A0A337SCC9,M3X7Z4,A0A337SQ19,M3WBM7,M3WXH8,M3WXF6,A0A337S893,M3WJ91,A0A2I2UG44,A0A2I2UQZ5,M3X250,M3W462,A0A2I2U1C5,M3WXW5,M3X2J1,M3WUH9,M3VWL6,A0A337SVR5,A0A2I2UU11,A0A2I2USM1,A0A337SWU8,M3WJV7
GO:0044425	membrane part	79 of 490 in the list	291 of 1329 in all the Protein	0.999971	A0A2I2U7X4,M3WD40,Q6S9D9,A0A2I2UZD7,M3VVE2,M3WQ22,M3WVN7,Q95485,A0A2I2US19,A0A2I2V3C6,M3W7X9,A0A2I2U0P8,A0M8S6,M3WEG0,A0A2I2UQM7,A0A2I2UA40,M3X7Z4,A0A337SQ19,M3WBM7,A0A337SWU1,M3WXH8,A0A2I2UHB4,M3WXF6,A0A2I2UT17,M3WJ91,M3X7F4,A0A2I2UG44,M3XCQ8,M3X9J4,M3X250,A0A337SI68,M3W462,A0A2I2U1C5,A0A2I2US52,M3VWL6,A0A337SWU8,A0A2I2USM1,M3W6F1,C6ZK72,M3VW78,M3WKB1,M3X7C1,S4Z264,M3WG61,A0A2I2UXU4,A0A337SJ19,M…
GO:0031224	intrinsic to membrane	44 of 490 in the list	183 of 1329 in all the Protein	0.999976	M3W6F1,M3VW78,C6ZK72,M3X7C1,S4Z264,A0A2I2UXU4,Q95485,S4Z9P2,M3WI73,A0A337S875,A0A2I2V3C6,M3WQJ0,M3W688,M3W7S2,A0A2I2V145,A0M8S6,A0A337SNU0,A0A2I2V2Y6,M3WEG0,M3WCU0,A0A337SGC2,A0A2I2UA40,A0A337SCC9,M3X7Z4,A0A337SQ19,M3WBM7,M3WXH8,M3WXF6,A0A337S893,M3WJ91,A0A2I2UG44,A0A2I2UQZ5,M3X250,M3W462,A0A2I2U1C5,M3WXW5,M3X2J1,M3WUH9,M3VWL6,A0A337SVR5,A0A2I2UU11,A0A2I2USM1,A0A337SWU8,M3WJV7
GO:0005773	vacuole	2 of 490 in the list	30 of 1329 in all the Protein	0.999984	M3WXF7,A0A2I2UG44

## Sheet: Molecular function
GO term ID	Gene Ontology term	Cluster frequency	Protein frequency of use	P-value	Protein ID
GO:0003676	nucleic acid binding	154 of 470 in the list	349 of 1274 in all the Protein	0.000680646	M3WAJ5,A0A2I2UR96,M3W2X9,M3WLL9,M3W3P2,A0A337ST63,A0A337SJF2,A0A337S2V2,A0A2I2USE2,A0A2I2UP15,M3WKR1,A0A337SQZ3,A0A2I2UB62,M3WUX8,M3X046,M3WN96,A0A337RYG4,A0A2I2U2Q5,A0A2I2UYJ8,M3WFF7,A0A2I2UVB4,A0A2I2V1V2,M3VZ26,M3W6R3,M3VYA3,M3W3J7,A0A337RTV0,A0A337SID0,M3WDF5,A0A337S1U8,M3WLH5,A0A2I2U4A6,M3W6W5,A0A337SLB6,A0A337SQJ9,M3WNI2,M3WBF5,M3WV88,Q9XSY6,M3WLH7,M3WFL8,M3WKB8,A0A337S891,M3X0Y6,M3X6G1,M3W8…
GO:0004614	phosphoglucomutase activity	5 of 470 in the list	5 of 1274 in all the Protein	0.00674194	A0A2I2UQM7,M3W4K3,M3W2Q7,A0A337SX14,A0A2I2UI05
GO:0004386	helicase activity	14 of 470 in the list	22 of 1274 in all the Protein	0.00927978	A0A2I2U5L8,M3X046,M3W6N4,A0A337SRT6,A0A337SUY7,A0A2I2U0I4,A0A2I2V1N2,A0A2I2UJJ9,A0A2I2UYL9,M3WJ18,A0A337ST63,M3WDX4,M3W3J7,M3WSD9
GO:0016866	intramolecular transferase activity	6 of 470 in the list	7 of 1274 in all the Protein	0.0118691	A0A2I2UQM7,M3W4K3,M3W2Q7,A0A337SX14,M3W656,A0A2I2UI05
GO:0003723	RNA binding	64 of 470 in the list	140 of 1274 in all the Protein	0.0146019	A0A2I2U5W4,A0A2I2UR96,M3WLL9,A0A337RYK3,A0A337SJF2,M3WD87,M3WKR1,A0A2I2UIT0,A0A337SQZ3,M3WUX8,A0A337S476,M3WBC3,M3WN96,M3VV33,A0A337RYG4,M3W656,A0A2I2UYJ8,M3WFF7,M3WVY3,M3WDX4,M3W7N2,M3W8D3,A0A337RTV0,M3VY03,A0A337S163,A0A337SID0,M3WDF5,A0A337SUY7,M3WLH5,M3W6W5,M3WG15,M3WX80,A0A2I2U160,M3XAB2,A0A2I2V2Z1,M3W8K2,Q9XSY6,M3WFL8,M3WF80,A0A2I2UWZ2,M3WQ01,M3X6G1,M3W854,A0A337SK71,A0A2I2UVJ9,A0A337SKC8,A…
GO:0016868	intramolecular transferase activity, phosphotransferases	5 of 470 in the list	6 of 1274 in all the Protein	0.0280994	A0A2I2UQM7,M3W4K3,M3W2Q7,A0A337SX14,A0A2I2UI05
GO:0005516	calmodulin binding	12 of 470 in the list	20 of 1274 in all the Protein	0.0290805	M3W308,A0A2I2U1C5,A0A337SSZ8,A0A2I2UHB4,M3WM12,A0A2I2US52,Q6S9D9,A0A337STX5,A0A2I2UFI8,A0A337SJR5,A0A2I2UGD2,A0A337SBT5
GO:0003677	DNA binding	83 of 470 in the list	193 of 1274 in all the Protein	0.0343818	A0A2I2V0N1,M3XCB6,A0A2I2U5W4,M3WAJ5,M3W2X9,A0A337S829,P49064,M3W3P2,A0A337ST63,A0A337S2V2,M3WEX8,A0A337S793,A0A2I2UIT0,A0A2I2UB62,A0A337S476,M3W884,M3X046,A0A2I2U2Q5,A0A2I2UYJ8,A0A2I2UVB4,M3WJ18,M3WPZ7,A0A2I2V1V2,A0A337S647,M3WVY3,M3VZ26,M3W6R3,M3VYA3,M3W3J7,M3WSD9,M3WKH9,M3VY03,A0A337S163,A0A337SQ19,A0A337SUY7,A0A337SFD6,M3WM12,A0A2I2U4A6,M3WLH5,A0A337SLB6,M3XAB2,A0A337SQJ9,M3X3H8,M3WNI2,M3VXF2,…
GO:0043566	structure-specific DNA binding	18 of 470 in the list	34 of 1274 in all the Protein	0.0389075	A0A337ST63,A0A2I2UN36,A0A337S793,A0A2I2US16,M3XAB2,A0A337S476,A0A2I2UVJ9,M3WNI2,A0A337S4D2,A0A2I2UVB4,M3WJ18,M3WPZ7,A0A2I2V1V2,M3WLH7,A0A337SLH8,M3VYA3,M3WGK2,A0A2I2V1X6
GO:0005048	signal sequence binding	3 of 470 in the list	3 of 1274 in all the Protein	0.0500071	A0A2I2UKX2,M3VV41,M3WQJ0
GO:0031078	histone deacetylase activity (H3-K14 specific)	3 of 470 in the list	3 of 1274 in all the Protein	0.0500071	A0A2I2ULD8,M3WNI2,M3WKB8
GO:0032041	NAD-dependent histone deacetylase activity (H3-K14 specific)	3 of 470 in the list	3 of 1274 in all the Protein	0.0500071	A0A2I2ULD8,M3WNI2,M3WKB8
GO:0046970	NAD-dependent histone deacetylase activity (H4-K16 specific)	3 of 470 in the list	3 of 1274 in all the Protein	0.0500071	A0A2I2ULD8,M3WNI2,M3WKB8
GO:0070412	R-SMAD binding	3 of 470 in the list	3 of 1274 in all the Protein	0.0500071	A0A2I2V1V2,M3WGK2,A0A337S4D2
GO:0097372	NAD-dependent histone deacetylase activity (H3-K18 specific)	3 of 470 in the list	3 of 1274 in all the Protein	0.0500071	A0A2I2ULD8,M3WNI2,M3WKB8
GO:0003774	motor activity	9 of 470 in the list	15 of 1274 in all the Protein	0.0575316	A0A2I2UXX5,M3WBZ0,A0A2I2UHK9,A0A2I2U1C5,A0A2I2U0P8,A0A337SMX1,A0A2I2V0V5,A0A2I2UZP4,A0A2I2ULZ0
GO:0097159	organic cyclic compound binding	222 of 470 in the list	564 of 1274 in all the Protein	0.0582775	A0A2I2U6X7,M3WAJ5,A0A2I2UR96,M3W2X9,M3WLL9,A0A2I2U7X4,A0A337STX5,A0A2I2V0V5,M3W3P2,A0A337ST63,A0A337SJF2,A0A337S2V2,A0A2I2USE2,A0A2I2UP15,M3WKR1,A0A337SQZ3,A0A2I2UB62,M3WUX8,A0A2I2U1Y7,M3X046,M3WN96,A0A337RYG4,A0A2I2U2Q5,M3WX33,A0A2I2UYJ8,M3WFF7,A0A2I2UVB4,A0A2I2V1V2,M3VZW0,M3XD27,M3VZ26,M3W6R3,M3VYC9,M3VYA3,M3W3J7,A0A337RTV0,A0A2I2UZP4,M3WGJ8,A0A2I2UA40,A0A337SID0,M3WJL5,M3WDF5,A0A337S1U8,M3WLH5…
GO:1901363	heterocyclic compound binding	221 of 470 in the list	562 of 1274 in all the Protein	0.0618609	A0A2I2U6X7,M3WAJ5,A0A2I2UR96,M3W2X9,M3WLL9,A0A2I2U7X4,A0A337STX5,A0A2I2V0V5,M3W3P2,A0A337ST63,A0A337SJF2,A0A337S2V2,A0A2I2USE2,A0A2I2UP15,M3WKR1,A0A337SQZ3,A0A2I2UB62,M3WUX8,A0A2I2U1Y7,M3X046,M3WN96,A0A337RYG4,A0A2I2U2Q5,M3WX33,A0A2I2UYJ8,M3WFF7,A0A2I2UVB4,A0A2I2V1V2,M3VZW0,M3XD27,M3VZ26,M3W6R3,M3VYC9,M3VYA3,M3W3J7,A0A337RTV0,A0A2I2UZP4,M3WGJ8,A0A2I2UA40,A0A337SID0,M3WJL5,M3WDF5,A0A337S1U8,M3WLH5…
GO:0008135	translation factor activity, nucleic acid binding	12 of 470 in the list	22 of 1274 in all the Protein	0.0677973	A0A337S163,M3WBC3,M3WN96,M3WQ01,A0A2I2UYJ8,M3W854,M3WD87,M3WX80,A0A2I2UPJ8,M3W8D3,A0A337SQZ3,M3X5W9
GO:0008094	DNA-dependent ATPase activity	6 of 470 in the list	9 of 1274 in all the Protein	0.0679367	M3WJ18,A0A337SJ00,A0A337ST63,M3X192,A0A2I2UHK9,A0A2I2UYL9
GO:0003743	translation initiation factor activity	9 of 470 in the list	16 of 1274 in all the Protein	0.0897232	M3WBC3,M3WN96,M3WQ01,A0A2I2UYJ8,M3WD87,A0A2I2UPJ8,M3WX80,M3W8D3,M3X5W9
GO:0005088	Ras guanyl-nucleotide exchange factor activity	9 of 470 in the list	16 of 1274 in all the Protein	0.0897232	A0A2I2U6X7,M3VX24,M3WD40,A0A2I2U4C8,M3W1P8,A0A2I2UM45,M3WM03,A0A2I2U249,M3XB57
GO:0005089	Rho guanyl-nucleotide exchange factor activity	9 of 470 in the list	16 of 1274 in all the Protein	0.0897232	A0A2I2U6X7,M3VX24,M3WD40,A0A2I2U4C8,M3W1P8,A0A2I2UM45,M3WM03,A0A2I2U249,M3XB57
GO:0008026	ATP-dependent helicase activity	9 of 470 in the list	16 of 1274 in all the Protein	0.0897232	A0A2I2U5L8,A0A337SRT6,A0A337SUY7,A0A2I2U0I4,A0A2I2V1N2,A0A2I2UJJ9,A0A337ST63,M3WJ18,M3WDX4
GO:0070035	purine NTP-dependent helicase activity	9 of 470 in the list	16 of 1274 in all the Protein	0.0897232	A0A2I2U5L8,A0A337SRT6,A0A337SUY7,A0A2I2U0I4,A0A2I2V1N2,A0A2I2UJJ9,A0A337ST63,M3WJ18,M3WDX4
GO:0003682	chromatin binding	24 of 470 in the list	52 of 1274 in all the Protein	0.103644	M3WHD2,A0A2I2V0N1,A0A337S891,M3WMP3,M3WLK5,A0A337SIG6,A0A337S140,M3WEI7,M3W1D9,A0A2I2US16,M3W1J7,A0A2I2UB62,M3W071,M3W884,M3WNI2,A0A337S4D2,A0A2I2UPC3,A0A2I2V1V2,M3X3X1,M3X192,A0A2I2ULD8,M3WGK2,A0A2I2V1X6,A0A2I2UZP4
GO:0003697	single-stranded DNA binding	7 of 470 in the list	12 of 1274 in all the Protein	0.107964	A0A2I2UVJ9,A0A337S476,M3WJ18,M3WPZ7,M3WLH7,A0A2I2UN36,M3XAB2
GO:0016853	isomerase activity	10 of 470 in the list	19 of 1274 in all the Protein	0.117538	A0A2I2UQM7,M3WAE3,M3W2Q7,M3WXW5,M3W656,A0A2I2UI05,M3X192,M3W4K3,A0A2I2UJD5,A0A337SX14
GO:0070491	repressing transcription factor binding	5 of 470 in the list	8 of 1274 in all the Protein	0.128605	M3W071,A0A2I2ULD8,A0A337RW76,M3WKB8,A0A337S4D2
GO:0000403	Y-form DNA binding	2 of 470 in the list	2 of 1274 in all the Protein	0.135917	A0A2I2V1V2,M3WGK2
GO:0001105	RNA polymerase II transcription coactivator activity	2 of 470 in the list	2 of 1274 in all the Protein	0.135917	A0A337SIG6,A0A2I2UYL9
GO:0003688	DNA replication origin binding	2 of 470 in the list	2 of 1274 in all the Protein	0.135917	M3WJ18,M3W3J7
GO:0004497	monooxygenase activity	2 of 470 in the list	2 of 1274 in all the Protein	0.135917	A0A337SCS9,A0A2I2UZD7
GO:0008139	nuclear localization sequence binding	2 of 470 in the list	2 of 1274 in all the Protein	0.135917	M3VV41,M3WQJ0
GO:0008312	7S RNA binding	2 of 470 in the list	2 of 1274 in all the Protein	0.135917	A0A337SJF2,A0A2I2UKX2
GO:0015288	porin activity	2 of 470 in the list	2 of 1274 in all the Protein	0.135917	A0A2I2UXU4,M3X2J1
GO:0016405	CoA-ligase activity	2 of 470 in the list	2 of 1274 in all the Protein	0.135917	A0A2I2UYN2,M3VY97
GO:0016877	ligase activity, forming carbon-sulfur bonds	2 of 470 in the list	2 of 1274 in all the Protein	0.135917	A0A2I2UYN2,M3VY97
GO:0016878	acid-thiol ligase activity	2 of 470 in the list	2 of 1274 in all the Protein	0.135917	A0A2I2UYN2,M3VY97
GO:0022829	wide pore channel activity	2 of 470 in the list	2 of 1274 in all the Protein	0.135917	A0A2I2UXU4,M3X2J1
GO:0030331	estrogen receptor binding	2 of 470 in the list	2 of 1274 in all the Protein	0.135917	A0A337S891,A0A337S4D2
GO:0030545	receptor regulator activity	2 of 470 in the list	2 of 1274 in all the Protein	0.135917	M3WHD2,A0A337S891
GO:0030546	receptor activator activity	2 of 470 in the list	2 of 1274 in all the Protein	0.135917	M3WHD2,A0A337S891
GO:0035255	ionotropic glutamate receptor binding	2 of 470 in the list	2 of 1274 in all the Protein	0.135917	A0A337SJ19,A0A337S4D2
GO:0035403	histone kinase activity (H3-T6 specific)	2 of 470 in the list	2 of 1274 in all the Protein	0.135917	M3WEI7,M3WG61
GO:0036033	mediator complex binding	2 of 470 in the list	2 of 1274 in all the Protein	0.135917	A0A337S891,A0A2I2UZP4
GO:0042974	retinoic acid receptor binding	2 of 470 in the list	2 of 1274 in all the Protein	0.135917	A0A337SVF6,A0A337S891
GO:0042975	peroxisome proliferator activated receptor binding	2 of 470 in the list	2 of 1274 in all the Protein	0.135917	A0A337SVF6,A0A337S891
GO:0050780	dopamine receptor binding	2 of 470 in the list	2 of 1274 in all the Protein	0.135917	A0A2I2UP60,A0M8S6
GO:0051371	muscle alpha-actinin binding	2 of 470 in the list	2 of 1274 in all the Protein	0.135917	A0A337SK37,A0A337SBN4
GO:0051393	alpha-actinin binding	2 of 470 in the list	2 of 1274 in all the Protein	0.135917	A0A337SK37,A0A337SBN4
GO:0016811	hydrolase activity, acting on carbon-nitrogen (but not peptide) bonds, in linear amides	4 of 470 in the list	6 of 1274 in all the Protein	0.138507	M3VZW0,A0A2I2ULD8,M3WNI2,M3WKB8
GO:0035173	histone kinase activity	4 of 470 in the list	6 of 1274 in all the Protein	0.138507	M3WHD2,M3WEI7,A0A2I2UPC3,M3WG61
GO:0042162	telomeric DNA binding	4 of 470 in the list	6 of 1274 in all the Protein	0.138507	A0A2I2UVJ9,M3WVY3,A0A2I2V124,M3X0W1
GO:0042623	ATPase activity, coupled	16 of 470 in the list	34 of 1274 in all the Protein	0.143675	A0A337SJ00,A0A337SRT6,A0A337SUY7,A0A2I2U0I4,A0A2I2UJJ9,A0A2I2UYL9,A0A337ST63,A0A2I2ULZ0,A0A2I2U5L8,M3WXF7,A0A2I2U1C5,A0A2I2UHK9,A0A2I2V1N2,M3WJ18,M3WDX4,M3X192
GO:0032129	histone deacetylase activity (H3-K9 specific)	3 of 470 in the list	4 of 1274 in all the Protein	0.144906	A0A2I2ULD8,M3WNI2,M3WKB8
GO:0034739	histone deacetylase activity (H4-K16 specific)	3 of 470 in the list	4 of 1274 in all the Protein	0.144906	A0A2I2ULD8,M3WNI2,M3WKB8
GO:0046969	NAD-dependent histone deacetylase activity (H3-K9 specific)	3 of 470 in the list	4 of 1274 in all the Protein	0.144906	A0A2I2ULD8,M3WNI2,M3WKB8
GO:0005085	guanyl-nucleotide exchange factor activity	13 of 470 in the list	27 of 1274 in all the Protein	0.15305	A0A337SMA2,M3X5N8,A0A2I2U6X7,M3VX24,M3WD40,M3VWN1,A0A2I2U4C8,M3W1P8,A0A2I2UM45,A0A2I2U249,M3WM03,A0A337S4Q7,M3XB57
GO:0004842	ubiquitin-protein ligase activity	12 of 470 in the list	25 of 1274 in all the Protein	0.169801	A0A337SDX0,M3VV41,M3W539,M3WLL9,M3W1F1,M3W6R3,M3W1D9,A0A2I2UBH4,M3WA73,M3WLJ9,M3W1J7,A0A337S3S5
GO:0016462	pyrophosphatase activity	35 of 470 in the list	83 of 1274 in all the Protein	0.180276	A0A2I2UXX5,A0A337SRT6,M3WBZ0,M3WBC8,M3X0Y6,A0A2I2UYL9,A0A2I2V0V5,A0A337ST63,M3VVG3,M3WRU8,A0A2I2U1Y7,M3X046,M3WXF7,M3W6N4,A0A2I2UHK9,A0A2I2V1N2,A0A2I2UXS4,A0A2I2U0P8,M3WJ18,A0A337SP17,M3X192,M3WDX4,M3W3J7,M3WSD9,A0A2I2UZP4,A0A337SJ00,A0A337SUY7,A0A2I2U0I4,A0A2I2UJJ9,A0A337SMX1,M3WC43,A0A2I2ULZ0,A0A2I2U5L8,A0A2I2U1C5,M3XC93
GO:0016817	hydrolase activity, acting on acid anhydrides	35 of 470 in the list	83 of 1274 in all the Protein	0.180276	A0A2I2UXX5,A0A337SRT6,M3WBZ0,M3WBC8,M3X0Y6,A0A2I2UYL9,A0A2I2V0V5,A0A337ST63,M3VVG3,M3WRU8,A0A2I2U1Y7,M3X046,M3WXF7,M3W6N4,A0A2I2UHK9,A0A2I2V1N2,A0A2I2UXS4,A0A2I2U0P8,M3WJ18,A0A337SP17,M3X192,M3WDX4,M3W3J7,M3WSD9,A0A2I2UZP4,A0A337SJ00,A0A337SUY7,A0A2I2U0I4,A0A2I2UJJ9,A0A337SMX1,M3WC43,A0A2I2ULZ0,A0A2I2U5L8,A0A2I2U1C5,M3XC93
GO:0016818	hydrolase activity, acting on acid anhydrides, in phosphorus-containing anhydrides	35 of 470 in the list	83 of 1274 in all the Protein	0.180276	A0A2I2UXX5,A0A337SRT6,M3WBZ0,M3WBC8,M3X0Y6,A0A2I2UYL9,A0A2I2V0V5,A0A337ST63,M3VVG3,M3WRU8,A0A2I2U1Y7,M3X046,M3WXF7,M3W6N4,A0A2I2UHK9,A0A2I2V1N2,A0A2I2UXS4,A0A2I2U0P8,M3WJ18,A0A337SP17,M3X192,M3WDX4,M3W3J7,M3WSD9,A0A2I2UZP4,A0A337SJ00,A0A337SUY7,A0A2I2U0I4,A0A2I2UJJ9,A0A337SMX1,M3WC43,A0A2I2ULZ0,A0A2I2U5L8,A0A2I2U1C5,M3XC93
GO:0016810	hydrolase activity, acting on carbon-nitrogen (but not peptide) bonds	6 of 470 in the list	11 of 1274 in all the Protein	0.181629	M3VZW0,A0A2I2ULD8,M3WNI2,M3WM12,M3WKB8,A0A337SFI8
GO:0030374	ligand-dependent nuclear receptor transcription coactivator activity	6 of 470 in the list	11 of 1274 in all the Protein	0.181629	A0A337SVF6,M3W4G4,A0A2I2V0N1,A0A337S891,M3WEI7,M3W7N2
GO:0017111	nucleoside-triphosphatase activity	34 of 470 in the list	81 of 1274 in all the Protein	0.194033	A0A2I2UXX5,A0A337SRT6,M3WBZ0,M3WBC8,M3X0Y6,A0A2I2UYL9,A0A2I2V0V5,A0A337ST63,M3VVG3,M3WRU8,A0A2I2U1Y7,M3X046,M3WXF7,M3W6N4,A0A2I2UHK9,A0A2I2V1N2,A0A2I2U0P8,M3WJ18,A0A337SP17,M3X192,M3WDX4,M3W3J7,M3WSD9,A0A2I2UZP4,A0A337SJ00,A0A337SUY7,A0A2I2U0I4,A0A2I2UJJ9,A0A337SMX1,M3WC43,A0A2I2ULZ0,A0A2I2U5L8,A0A2I2U1C5,M3XC93
GO:0003713	transcription coactivator activity	19 of 470 in the list	43 of 1274 in all the Protein	0.197342	A0A2I2V0N1,A0A337S891,M3XF64,M3WMP3,A0A2I2UYL9,M3WQ22,M3W4G4,A0A337SIG6,A0A337S140,M3WEI7,A0A2I2UN36,M3W1J7,M3WUX8,A0A2I2UG44,A0A337SQJ9,A0A337SVF6,A0A337S4D2,M3W7N2,A0A337RYW4
GO:0016887	ATPase activity	19 of 470 in the list	43 of 1274 in all the Protein	0.197342	A0A337SJ00,A0A337SRT6,A0A337SUY7,A0A2I2U0I4,A0A2I2UJJ9,A0A2I2UYL9,A0A337ST63,M3VVG3,M3WRU8,A0A2I2ULZ0,A0A2I2U5L8,M3WXF7,A0A2I2U1C5,A0A2I2UHK9,A0A2I2V1N2,M3WJ18,M3WDX4,M3X192,M3XC93
GO:0005488	binding	424 of 470 in the list	1136 of 1274 in all the Protein	0.205587	M3WLL9,M3WRM3,A0A2I2U7X4,A0A0X9Q7C2,M3WMB4,A0A2I2V0V5,A0A337ST63,A0A337SJF2,M3WUX8,M3VXS4,A0A2I2U1Y7,M3XCH2,M3WYZ6,M3WBT7,A0A337RYG4,A0A2I2U2Q5,A0A2I2UGX4,M3WX33,M3WUE3,M3WUP1,A0A2I2UYJ8,A0A2I2U9F3,A0A2I2UVB4,A0M8S6,M3W1F1,M3VYC9,A0A337RTV0,A0A337S8X8,A0A2I2UZP4,M3WGJ8,A0A2I2UA40,M3WJL5,M3WDF5,A0A337S1U8,A0A2I2U4A6,A0A2I2URW6,M3W6W5,A0A337SLB6,A0A337SGV2,M3WKN0,M3WRR0,A0A2I2UT17,M3WJ91,M3WPA0,M3W…
GO:0008022	protein C-terminus binding	12 of 470 in the list	26 of 1274 in all the Protein	0.214888	A0A337SJ00,M3WXF7,M3WQJ0,M3W1J6,A0A337S4D2,A0A2I2V4U1,A0A337SJ19,A0A337ST63,M3WVY3,M3X192,A0A2I2UL84,A0A2I2UG44
GO:0019787	small conjugating protein ligase activity	12 of 470 in the list	26 of 1274 in all the Protein	0.214888	A0A337SDX0,M3VV41,M3W539,M3WLL9,M3W1F1,M3W6R3,M3W1D9,A0A2I2UBH4,M3WA73,M3WLJ9,M3W1J7,A0A337S3S5
GO:0030145	manganese ion binding	4 of 470 in the list	7 of 1274 in all the Protein	0.231617	M3WEG8,A0A337ST63,M3WRM3,A0A2I2U2M1
GO:0003690	double-stranded DNA binding	9 of 470 in the list	19 of 1274 in all the Protein	0.234892	A0A337S4D2,A0A2I2UVB4,A0A337ST63,A0A2I2V1V2,M3VYA3,A0A337S793,M3WGK2,A0A337SLH8,M3XAB2
GO:0008134	transcription factor binding	24 of 470 in the list	57 of 1274 in all the Protein	0.242086	M3WHD2,A0A2I2V0N1,A0A337S891,A0A2I2U9B1,M3XF64,M3W1J6,A0A337SLB6,A0A337SIG6,A0A337S793,M3XAB2,A0A2I2UG44,A0A337SQJ9,M3W071,A0A337SVF6,M3WNI2,A0A337S4D2,A0A2I2UFI8,A0A2I2ULM1,M3WRZ7,A0A2I2ULD8,A0A337SLH8,A0A337RW76,M3VYA3,M3WKB8
GO:0016879	ligase activity, forming carbon-nitrogen bonds	14 of 470 in the list	32 of 1274 in all the Protein	0.261954	A0A337SDX0,M3VV41,M3W539,M3WLL9,M3WM12,M3VYG7,M3W1F1,M3W6R3,M3W1D9,A0A2I2UBH4,M3WA73,M3WLJ9,M3W1J7,A0A337S3S5
GO:0003725	double-stranded RNA binding	3 of 470 in the list	5 of 1274 in all the Protein	0.264913	A0A2I2U5W4,A0A337SCB0,A0A2I2V1N2
GO:0004407	histone deacetylase activity	3 of 470 in the list	5 of 1274 in all the Protein	0.264913	A0A2I2ULD8,M3WNI2,M3WKB8
GO:0016922	ligand-dependent nuclear receptor binding	3 of 470 in the list	5 of 1274 in all the Protein	0.264913	A0A337S891,A0A337S2V2,M3W1J7
GO:0017136	NAD-dependent histone deacetylase activity	3 of 470 in the list	5 of 1274 in all the Protein	0.264913	A0A2I2ULD8,M3WNI2,M3WKB8
GO:0019213	deacetylase activity	3 of 470 in the list	5 of 1274 in all the Protein	0.264913	A0A2I2ULD8,M3WNI2,M3WKB8
GO:0031490	chromatin DNA binding	3 of 470 in the list	5 of 1274 in all the Protein	0.264913	M3WNI2,A0A2I2US16,A0A2I2V1X6
GO:0031491	nucleosome binding	3 of 470 in the list	5 of 1274 in all the Protein	0.264913	M3W071,A0A2I2US16,A0A2I2V1X6
GO:0033558	protein deacetylase activity	3 of 470 in the list	5 of 1274 in all the Protein	0.264913	A0A2I2ULD8,M3WNI2,M3WKB8
GO:0034979	NAD-dependent protein deacetylase activity	3 of 470 in the list	5 of 1274 in all the Protein	0.264913	A0A2I2ULD8,M3WNI2,M3WKB8
GO:0008092	cytoskeletal protein binding	41 of 470 in the list	102 of 1274 in all the Protein	0.268027	M3W308,M3W6F1,A0A337SSZ8,A0A2I2V214,M3VVE2,A0A337SDC9,A0A337STX5,A0A2I2UPS1,M3VXS4,A0A337SK37,M3WBT7,A0A337SFU3,A0A2I2UGX4,A0A2I2UM45,A0A2I2U0P8,C6ZLB4,A0A337SBN4,A0A337SCK1,M3WAY2,M3WXH8,M3WDK6,M3VWN1,M3WM12,M3WCP1,A0A2I2U7X3,A0A2I2UT17,A0A337SBT5,A0A2I2UF54,A0A337SB56,A0A2I2U1C5,A0A337SDJ9,M3WVG9,M3WS00,M3WHZ4,M3VWL6,M3WF12,A0A2I2UFI8,A0A337SF26,M3WRZ7,A0A2I2UGD2,M3XC93
GO:0005200	structural constituent of cytoskeleton	9 of 470 in the list	20 of 1274 in all the Protein	0.295639	A0A2I2U1Y7,M3XCH2,M3W308,A0A337SDC9,M3VXK3,M3WRZ7,A0A2I2UL84,M3XC93,A0A2I2UGD2
GO:0017124	SH3 domain binding	9 of 470 in the list	20 of 1274 in all the Protein	0.295639	M3XCH2,M3WEW6,M3WZ14,M3WKB1,M3XED8,A0A337SDC9,A0A337SFI8,A0A337SJ19,M3WMS6
GO:0000978	RNA polymerase II core promoter proximal region sequence-specific DNA binding	2 of 470 in the list	3 of 1274 in all the Protein	0.307736	M3WLH7,A0A337S793
GO:0000993	RNA polymerase II core binding	2 of 470 in the list	3 of 1274 in all the Protein	0.307736	M3X8Q9,A0A337SQC8
GO:0001098	basal transcription machinery binding	2 of 470 in the list	3 of 1274 in all the Protein	0.307736	M3X8Q9,A0A337SQC8
GO:0001099	basal RNA polymerase II transcription machinery binding	2 of 470 in the list	3 of 1274 in all the Protein	0.307736	M3X8Q9,A0A337SQC8
GO:0001190	RNA polymerase II transcription factor binding transcription factor activity involved in positive regulation of transcription	2 of 470 in the list	3 of 1274 in all the Protein	0.307736	A0A337SIG6,A0A2I2UYL9
GO:0003678	DNA helicase activity	2 of 470 in the list	3 of 1274 in all the Protein	0.307736	M3WJ18,A0A337ST63
GO:0004003	ATP-dependent DNA helicase activity	2 of 470 in the list	3 of 1274 in all the Protein	0.307736	M3WJ18,A0A337ST63
GO:0004691	cAMP-dependent protein kinase activity	2 of 470 in the list	3 of 1274 in all the Protein	0.307736	A0A2I2UFW9,M3XB57
GO:0008308	voltage-gated anion channel activity	2 of 470 in the list	3 of 1274 in all the Protein	0.307736	A0A2I2UXU4,M3X2J1
GO:0008408	3'-5' exonuclease activity	2 of 470 in the list	3 of 1274 in all the Protein	0.307736	A0A337ST63,A0A337RTV0
GO:0015175	neutral amino acid transmembrane transporter activity	2 of 470 in the list	3 of 1274 in all the Protein	0.307736	M3WBM7,A0A337S893
GO:0016812	hydrolase activity, acting on carbon-nitrogen (but not peptide) bonds, in cyclic amides	2 of 470 in the list	3 of 1274 in all the Protein	0.307736	M3WM12,A0A337SFI8
GO:0019825	oxygen binding	2 of 470 in the list	3 of 1274 in all the Protein	0.307736	P07405,P49064
GO:0019894	kinesin binding	2 of 470 in the list	3 of 1274 in all the Protein	0.307736	M3WRZ7,M3W6F1
GO:0030235	nitric-oxide synthase regulator activity	2 of 470 in the list	3 of 1274 in all the Protein	0.307736	A0A143RHU3,M3VVG3
GO:0030506	ankyrin binding	2 of 470 in the list	3 of 1274 in all the Protein	0.307736	A0A337SDJ9,A0A2I2UGD2
GO:0030507	spectrin binding	2 of 470 in the list	3 of 1274 in all the Protein	0.307736	A0A2I2UFI8,M3WXH8
GO:0030898	actin-dependent ATPase activity	2 of 470 in the list	3 of 1274 in all the Protein	0.307736	A0A2I2U1C5,A0A2I2ULZ0
GO:0031492	nucleosomal DNA binding	2 of 470 in the list	3 of 1274 in all the Protein	0.307736	A0A2I2US16,A0A2I2V1X6
GO:0035254	glutamate receptor binding	2 of 470 in the list	3 of 1274 in all the Protein	0.307736	A0A337SJ19,A0A337S4D2
GO:0042805	actinin binding	2 of 470 in the list	3 of 1274 in all the Protein	0.307736	A0A337SK37,A0A337SBN4
GO:0043175	RNA polymerase core enzyme binding	2 of 470 in the list	3 of 1274 in all the Protein	0.307736	M3X8Q9,A0A337SQC8
GO:0043178	alcohol binding	2 of 470 in the list	3 of 1274 in all the Protein	0.307736	M3WMV4,M3WJ91
GO:0043425	bHLH transcription factor binding	2 of 470 in the list	3 of 1274 in all the Protein	0.307736	A0A2I2V0N1,A0A337S793
GO:0051059	NF-kappaB binding	2 of 470 in the list	3 of 1274 in all the Protein	0.307736	M3XF64,A0A2I2UG44
GO:0052742	phosphatidylinositol kinase activity	2 of 470 in the list	3 of 1274 in all the Protein	0.307736	A0A2I2UA40,A0A2I2U438
GO:0052866	phosphatidylinositol phosphate phosphatase activity	2 of 470 in the list	3 of 1274 in all the Protein	0.307736	A0A337SD84,M3WEW6
GO:0070742	C2H2 zinc finger domain binding	2 of 470 in the list	3 of 1274 in all the Protein	0.307736	M3X3X1,M3WF80
GO:0016881	acid-amino acid ligase activity	12 of 470 in the list	28 of 1274 in all the Protein	0.317178	A0A337SDX0,M3VV41,M3W539,M3WLL9,M3W1F1,M3W6R3,M3W1D9,A0A2I2UBH4,M3WA73,M3WLJ9,M3W1J7,A0A337S3S5
GO:0000975	regulatory region DNA binding	17 of 470 in the list	41 of 1274 in all the Protein	0.321937	A0A2I2V0N1,A0A337S891,A0A337S4D2,A0A2I2U4A6,A0A2I2UYL9,A0A337SLB6,A0A2I2V1V2,A0A337S140,A0A2I2ULD8,M3WLH7,M3WD90,A0A337RW76,M3W7X5,M3WGK2,A0A337S793,M3WKB8,M3W1J7
GO:0001067	regulatory region nucleic acid binding	17 of 470 in the list	41 of 1274 in all the Protein	0.321937	A0A2I2V0N1,A0A337S891,A0A337S4D2,A0A2I2U4A6,A0A2I2UYL9,A0A337SLB6,A0A2I2V1V2,A0A337S140,A0A2I2ULD8,M3WLH7,M3WD90,A0A337RW76,M3W7X5,M3WGK2,A0A337S793,M3WKB8,M3W1J7
GO:0000989	transcription factor binding transcription factor activity	28 of 470 in the list	70 of 1274 in all the Protein	0.331861	M3X9R4,A0A337SID0,A0A2I2V0N1,A0A337S891,M3XF64,M3WMP3,A0A2I2UYL9,M3WQ22,M3W4G4,A0A337SIG6,A0A337S140,M3WEI7,A0A2I2UN36,M3WRU8,M3W1J7,M3WUX8,A0A2I2UG44,A0A337SQJ9,M3W071,A0A337SVF6,M3X3H8,A0A2I2UD94,A0A337S4D2,A0A2I2UVB4,A0A2I2ULD8,M3W7N2,M3WKB8,A0A337RYW4
GO:0003712	transcription cofactor activity	28 of 470 in the list	70 of 1274 in all the Protein	0.331861	M3X9R4,A0A337SID0,A0A2I2V0N1,A0A337S891,M3XF64,M3WMP3,A0A2I2UYL9,M3WQ22,M3W4G4,A0A337SIG6,A0A337S140,M3WEI7,A0A2I2UN36,M3WRU8,M3W1J7,M3WUX8,A0A2I2UG44,A0A337SQJ9,M3W071,A0A337SVF6,M3X3H8,A0A2I2UD94,A0A337S4D2,A0A2I2UVB4,A0A2I2ULD8,M3W7N2,M3WKB8,A0A337RYW4
GO:0033613	activating transcription factor binding	4 of 470 in the list	8 of 1274 in all the Protein	0.334629	A0A337SLB6,A0A337SIG6,A0A2I2ULD8,M3WKB8
GO:0005080	protein kinase C binding	6 of 470 in the list	13 of 1274 in all the Protein	0.335147	A0A143RHU3,M3WL63,M3W308,M3X192,M3WEI7,A0A337SSZ8
GO:0031406	carboxylic acid binding	6 of 470 in the list	13 of 1274 in all the Protein	0.335147	M3XCQ8,A0A337SLB6,M3W805,A0A337SCS9,M3WM12,P49064
GO:0003779	actin binding	23 of 470 in the list	57 of 1274 in all the Protein	0.336435	M3W308,A0A337SCK1,M3WAY2,A0A337SSZ8,A0A2I2V214,M3WM12,A0A337STX5,A0A2I2UPS1,A0A2I2U7X3,A0A337SBT5,M3VXS4,M3WBT7,A0A2I2U1C5,A0A337SFU3,M3WS00,M3WHZ4,M3VWL6,A0A2I2U0P8,M3WF12,A0A2I2UFI8,A0A337SF26,A0A337SBN4,A0A2I2UGD2
GO:0000988	protein binding transcription factor activity	28 of 470 in the list	71 of 1274 in all the Protein	0.367202	M3X9R4,A0A337SID0,A0A2I2V0N1,A0A337S891,M3XF64,M3WMP3,A0A2I2UYL9,M3WQ22,M3W4G4,A0A337SIG6,A0A337S140,M3WEI7,A0A2I2UN36,M3WRU8,M3W1J7,M3WUX8,A0A2I2UG44,A0A337SQJ9,M3W071,A0A337SVF6,M3X3H8,A0A2I2UD94,A0A337S4D2,A0A2I2UVB4,A0A2I2ULD8,M3W7N2,M3WKB8,A0A337RYW4
GO:0003684	damaged DNA binding	3 of 470 in the list	6 of 1274 in all the Protein	0.391319	M3W3P2,A0A2I2V124,M3VXF2
GO:0004867	serine-type endopeptidase inhibitor activity	3 of 470 in the list	6 of 1274 in all the Protein	0.391319	A0A337SQW0,M3W683,M3WLL8
GO:0043621	protein self-association	3 of 470 in the list	6 of 1274 in all the Protein	0.391319	A0A337SJ19,A0A2I2UP60,A0A2I2UG44
GO:0005083	small GTPase regulator activity	19 of 470 in the list	48 of 1274 in all the Protein	0.400203	A0A2I2U6X7,M3VX24,M3WD40,M3VWN1,A0A2I2U4C8,A0A2I2UDT7,M3W1P8,M3WM03,A0A2I2UWM1,A0A2I2V5F1,A0A2I2U1V6,A0A337SDC4,M3WIE0,A0A2I2U0V8,A0A2I2UM45,A0A2I2U249,M3XB57,M3WFE7,A0A337SS69
GO:0030674	protein binding, bridging	11 of 470 in the list	27 of 1274 in all the Protein	0.407858	M3WXH8,M3VWL6,A0A2I2UPC3,M3WIZ6,M3WUP1,A0A2I2U249,A0A2I2V1V2,M3WRR0,M3W7N2,M3WGK2,M3WAJ3
GO:0000287	magnesium ion binding	14 of 470 in the list	35 of 1274 in all the Protein	0.411939	A0A2I2UFW9,A0A2I2UQM7,A0A2I2UA40,M3WEG8,A0A337S6Z6,M3W2Q7,M3WGU7,M3WRM3,A0A2I2V5F1,M3W4K3,A0A337SX42,A0A337SLH8,A0A337SX14,M3VYA3
GO:0001076	RNA polymerase II transcription factor binding transcription factor activity	6 of 470 in the list	14 of 1274 in all the Protein	0.417161	A0A337SIG6,A0A337S891,A0A2I2ULD8,A0A337S140,M3W7N2,A0A2I2UYL9
GO:0003729	mRNA binding	9 of 470 in the list	22 of 1274 in all the Protein	0.425036	M3X3X1,Q9XSY6,M3WDF5,M3WFL8,M3WL23,M3WLL9,A0A2I2UIT0,A0A337RTV0,M3XAB2
GO:0016874	ligase activity	18 of 470 in the list	46 of 1274 in all the Protein	0.429752	M3VV41,A0A2I2UYN2,M3WLL9,M3WM12,M3W1D9,A0A2I2UBH4,M3WLJ9,M3W1J7,A0A337SDX0,M3W539,M3VYG7,M3WFF7,M3VY97,M3W1F1,M3W6R3,M3VYC9,M3WA73,A0A337S3S5
GO:0003705	RNA polymerase II distal enhancer sequence-specific DNA binding transcription factor activity	4 of 470 in the list	9 of 1274 in all the Protein	0.43878	A0A337SLB6,A0A337SLH8,A0A337S793,M3VYA3
GO:0016597	amino acid binding	4 of 470 in the list	9 of 1274 in all the Protein	0.43878	M3XCQ8,M3W805,A0A337SCS9,M3WM12
GO:0042277	peptide binding	4 of 470 in the list	9 of 1274 in all the Protein	0.43878	A0A2I2UKX2,M3VV41,M3WQJ0,M3WUH9
GO:0043130	ubiquitin binding	4 of 470 in the list	9 of 1274 in all the Protein	0.43878	M3WL63,M3WEG8,M3WPZ7,A0A2I2UG44
GO:0000987	core promoter proximal region sequence-specific DNA binding	2 of 470 in the list	4 of 1274 in all the Protein	0.470565	M3WLH7,A0A337S793
GO:0001159	core promoter proximal region DNA binding	2 of 470 in the list	4 of 1274 in all the Protein	0.470565	M3WLH7,A0A337S793
GO:0002020	protease binding	2 of 470 in the list	4 of 1274 in all the Protein	0.470565	M3WLL8,A0A2I2UG44
GO:0003899	DNA-directed RNA polymerase activity	2 of 470 in the list	4 of 1274 in all the Protein	0.470565	M3X5H4,M3WAJ5
GO:0004177	aminopeptidase activity	2 of 470 in the list	4 of 1274 in all the Protein	0.470565	M3WRM3,A0A2I2U2M1
GO:0004527	exonuclease activity	2 of 470 in the list	4 of 1274 in all the Protein	0.470565	A0A337ST63,A0A337RTV0
GO:0004536	deoxyribonuclease activity	2 of 470 in the list	4 of 1274 in all the Protein	0.470565	A0A337ST63,M3WM12
GO:0004690	cyclic nucleotide-dependent protein kinase activity	2 of 470 in the list	4 of 1274 in all the Protein	0.470565	A0A2I2UFW9,M3XB57
GO:0004864	protein phosphatase inhibitor activity	2 of 470 in the list	4 of 1274 in all the Protein	0.470565	A0A337S4S5,M3WWT7
GO:0005253	anion channel activity	2 of 470 in the list	4 of 1274 in all the Protein	0.470565	A0A2I2UXU4,M3X2J1
GO:0005504	fatty acid binding	2 of 470 in the list	4 of 1274 in all the Protein	0.470565	A0A337SLB6,P49064
GO:0005547	phosphatidylinositol-3,4,5-trisphosphate binding	2 of 470 in the list	4 of 1274 in all the Protein	0.470565	A0A143RHU3,M3WIE0
GO:0008235	metalloexopeptidase activity	2 of 470 in the list	4 of 1274 in all the Protein	0.470565	M3WRM3,A0A2I2U2M1
GO:0008307	structural constituent of muscle	2 of 470 in the list	4 of 1274 in all the Protein	0.470565	M3VXK3,A0A2I2ULZ0
GO:0015296	anion:cation symporter activity	2 of 470 in the list	4 of 1274 in all the Protein	0.470565	A0A337S893,A0A337S875
GO:0019201	nucleotide kinase activity	2 of 470 in the list	4 of 1274 in all the Protein	0.470565	M3XD62,A0A2I2US52
GO:0019212	phosphatase inhibitor activity	2 of 470 in the list	4 of 1274 in all the Protein	0.470565	A0A337S4S5,M3WWT7
GO:0030296	protein tyrosine kinase activator activity	2 of 470 in the list	4 of 1274 in all the Protein	0.470565	M3WRT4,A0A337SB56
GO:0033293	monocarboxylic acid binding	2 of 470 in the list	4 of 1274 in all the Protein	0.470565	A0A337SLB6,P49064
GO:0034062	RNA polymerase activity	2 of 470 in the list	4 of 1274 in all the Protein	0.470565	M3X5H4,M3WAJ5
GO:0035184	histone threonine kinase activity	2 of 470 in the list	4 of 1274 in all the Protein	0.470565	M3WEI7,M3WG61
GO:0042169	SH2 domain binding	2 of 470 in the list	4 of 1274 in all the Protein	0.470565	M3WL63,M3X4J4
GO:0043531	ADP binding	2 of 470 in the list	4 of 1274 in all the Protein	0.470565	A0A2I2U1C5,M3XC93
GO:0070063	RNA polymerase binding	2 of 470 in the list	4 of 1274 in all the Protein	0.470565	M3X8Q9,A0A337SQC8
GO:0070577	histone acetyl-lysine binding	2 of 470 in the list	4 of 1274 in all the Protein	0.470565	M3WHD2,M3W1J7
GO:0001104	RNA polymerase II transcription cofactor activity	5 of 470 in the list	12 of 1274 in all the Protein	0.472013	A0A337SIG6,A0A337S891,A0A2I2ULD8,M3W7N2,A0A2I2UYL9
GO:0035591	signaling adaptor activity	5 of 470 in the list	12 of 1274 in all the Protein	0.472013	A0A2I2U249,M3WRR0,M3WAJ3,M3VWL6,M3WIZ6
GO:0044212	transcription regulatory region DNA binding	15 of 470 in the list	39 of 1274 in all the Protein	0.479374	A0A2I2V0N1,A0A337S891,A0A337S4D2,A0A2I2UYL9,A0A337SLB6,A0A2I2V1V2,A0A337S140,A0A2I2ULD8,M3WLH7,M3WD90,M3W7X5,M3WGK2,A0A337S793,M3WKB8,M3W1J7
GO:0019207	kinase regulator activity	9 of 470 in the list	23 of 1274 in all the Protein	0.489939	A0A337SB56,A0A2I2U2Q5,M3VVE2,A0A337SKA0,A0A2I2ULM1,M3WRT4,A0A337RWF2,A0A337SCS9,A0A2I2UG44
GO:0042393	histone binding	9 of 470 in the list	23 of 1274 in all the Protein	0.489939	M3WHD2,M3W071,A0A337SDX0,M3VYD3,M3WJ18,M3WEI7,A0A2I2USE2,M3W3J7,M3W1J7
GO:0008565	protein transporter activity	6 of 470 in the list	15 of 1274 in all the Protein	0.497757	A0A337S5Y6,M3WD24,A0A2I2UUC7,M3WQJ0,A0A337SBJ9,M3X7F4
GO:0001071	nucleic acid binding transcription factor activity	27 of 470 in the list	72 of 1274 in all the Protein	0.502299	M3WJD7,A0A2I2V0N1,A0A337S891,A0A2I2U6C7,A0A337S936,A0A337SAN9,M3WLH5,A0A2I2U4A6,A0A337SLB6,A0A337S793,M3XAB2,A0A337S476,A0A337SVF6,M3W884,M3WNI2,A0A337S4D2,A0A2I2UVB4,A0A2I2ULD8,M3VZ26,M3WLH7,M3WD90,A0A337SLH8,A0A337RW76,M3W7X5,M3VYA3,M3WKH9,A0A337RYW4
GO:0003700	sequence-specific DNA binding transcription factor activity	27 of 470 in the list	72 of 1274 in all the Protein	0.502299	M3WJD7,A0A2I2V0N1,A0A337S891,A0A2I2U6C7,A0A337S936,A0A337SAN9,M3WLH5,A0A2I2U4A6,A0A337SLB6,A0A337S793,M3XAB2,A0A337S476,A0A337SVF6,M3W884,M3WNI2,A0A337S4D2,A0A2I2UVB4,A0A2I2ULD8,M3VZ26,M3WLH7,M3WD90,A0A337SLH8,A0A337RW76,M3W7X5,M3VYA3,M3WKH9,A0A337RYW4
GO:0043565	sequence-specific DNA binding	24 of 470 in the list	64 of 1274 in all the Protein	0.507524	A0A337S936,A0A337SLB6,A0A2I2V124,A0A337S793,M3W1J7,M3XAB2,A0A2I2UVJ9,M3W884,M3WNI2,M3WJ18,A0A2I2V1V2,M3X3X1,M3WVY3,M3VZ26,M3WLH7,A0A337SLH8,M3W7X5,M3VYA3,M3W3J7,M3WGK2,M3WKB8,M3X0W1,A0A337RYW4,M3WKH9
GO:0001085	RNA polymerase II transcription factor binding	3 of 470 in the list	7 of 1274 in all the Protein	0.511095	A0A2I2V0N1,A0A2I2ULD8,M3XF64
GO:0003777	microtubule motor activity	3 of 470 in the list	7 of 1274 in all the Protein	0.511095	A0A2I2V0V5,M3WBZ0,A0A2I2UZP4
GO:0004715	non-membrane spanning protein tyrosine kinase activity	3 of 470 in the list	7 of 1274 in all the Protein	0.511095	M3WHD2,M3W1G7,M3X430
GO:0005342	organic acid transmembrane transporter activity	3 of 470 in the list	7 of 1274 in all the Protein	0.511095	M3WBM7,A0A2I2USM1,A0A337S893
GO:0008514	organic anion transmembrane transporter activity	3 of 470 in the list	7 of 1274 in all the Protein	0.511095	M3WBM7,A0A2I2USM1,A0A337S893
GO:0046943	carboxylic acid transmembrane transporter activity	3 of 470 in the list	7 of 1274 in all the Protein	0.511095	M3WBM7,A0A2I2USM1,A0A337S893
GO:0051015	actin filament binding	7 of 470 in the list	18 of 1274 in all the Protein	0.518909	A0A2I2UFI8,M3WBT7,A0A2I2U1C5,M3WAY2,A0A337SSZ8,A0A2I2U7X3,M3WS00
GO:0060090	binding, bridging	11 of 470 in the list	29 of 1274 in all the Protein	0.524183	M3WXH8,M3VWL6,A0A2I2UPC3,M3WIZ6,M3WUP1,A0A2I2U249,A0A2I2V1V2,M3WRR0,M3W7N2,M3WGK2,M3WAJ3
GO:0005070	SH3/SH2 adaptor activity	4 of 470 in the list	10 of 1274 in all the Protein	0.537456	A0A2I2U249,M3WRR0,M3VWL6,M3WIZ6
GO:0005539	glycosaminoglycan binding	4 of 470 in the list	10 of 1274 in all the Protein	0.537456	A0A337S647,A0A2I2UU11,M3WLL8,A0A337SFI8
GO:0032182	small conjugating protein binding	4 of 470 in the list	10 of 1274 in all the Protein	0.537456	M3WL63,M3WEG8,M3WPZ7,A0A2I2UG44
GO:0097367	carbohydrate derivative binding	4 of 470 in the list	10 of 1274 in all the Protein	0.537456	A0A337S647,A0A2I2UU11,M3WLL8,A0A337SFI8
GO:0005515	protein binding	277 of 470 in the list	752 of 1274 in all the Protein	0.543865	A0A2I2U7X4,A0A0X9Q7C2,A0A2I2V0V5,A0A337ST63,M3WUX8,M3VXS4,A0A2I2U1Y7,M3XCH2,M3WYZ6,M3WBT7,A0A337RYG4,A0A2I2UGX4,M3WX33,M3WUE3,M3WUP1,A0A2I2UYJ8,A0M8S6,M3W1F1,A0A337RTV0,A0A337S8X8,A0A2I2UZP4,M3WGJ8,A0A2I2UA40,M3WDF5,A0A2I2U4A6,A0A2I2URW6,A0A337SLB6,A0A337SGV2,M3WKN0,M3WRR0,A0A2I2UT17,M3WJ91,M3WEG8,A0A337SQC8,M3WNI2,A0A2I2US52,M3VWL6,A0A337S180,M3W8R8,A0A2I2UFB9,A0A337SWU8,M3WLH7,M3WIQ3,A0A337SHM2…
GO:0016779	nucleotidyltransferase activity	5 of 470 in the list	13 of 1274 in all the Protein	0.557554	M3X9J4,M3X250,M3X5H4,A0A2I2UJD5,M3WAJ5
GO:0008509	anion transmembrane transporter activity	6 of 470 in the list	16 of 1274 in all the Protein	0.574096	A0A2I2UXU4,M3WBM7,A0A2I2USM1,M3X2J1,A0A337S893,A0A337S875
GO:0030695	GTPase regulator activity	23 of 470 in the list	63 of 1274 in all the Protein	0.574633	A0A337SMA2,M3X5N8,A0A2I2U6X7,M3VX24,M3W2X9,M3WD40,M3VWN1,A0A2I2U4C8,A0A2I2UDT7,M3W1P8,M3WM03,A0A337S4Q7,A0A2I2UWM1,A0A2I2V5F1,A0A2I2U1V6,A0A337SDC4,M3WIE0,A0A2I2U0V8,A0A2I2UM45,A0A2I2U249,M3XB57,M3WFE7,A0A337SS69
GO:0060589	nucleoside-triphosphatase regulator activity	23 of 470 in the list	63 of 1274 in all the Protein	0.574633	A0A337SMA2,M3X5N8,A0A2I2U6X7,M3VX24,M3W2X9,M3WD40,M3VWN1,A0A2I2U4C8,A0A2I2UDT7,M3W1P8,M3WM03,A0A337S4Q7,A0A2I2UWM1,A0A2I2V5F1,A0A2I2U1V6,A0A337SDC4,M3WIE0,A0A2I2U0V8,A0A2I2UM45,A0A2I2U249,M3XB57,M3WFE7,A0A337SS69
GO:0019901	protein kinase binding	28 of 470 in the list	77 of 1274 in all the Protein	0.583832	M3W308,M3W6F1,Q005W4,A0A337SSZ8,M3WXH8,A0A2I2U7X4,M3VVE2,A0A2I2V0V5,A0A2I2UPW6,M3WL63,A0A337SJJ2,M3WEI7,M3XB73,M3XA88,A0A2I2UG44,M3W1A0,A0A337S4D2,M3VWL6,A0A143RHU3,M3WRT4,A0A337RWF2,M3WRZ7,A0A2I2UL84,M3X192,M3W1F1,M3W3J7,A0A337RTV0,M3WKB8
GO:0030234	enzyme regulator activity	44 of 470 in the list	121 of 1274 in all the Protein	0.586574	M3X5N8,A0A337S6Z6,A0A2I2U6X7,M3VX24,M3W2X9,M3WD40,M3WLL8,A0A2I2UK97,A0A2I2UDT7,M3VVE2,M3W1P8,M3WM03,A0A2I2V5F1,M3VVG3,A0A337SCS9,A0A2I2U1V6,A0A337SQW0,M3WIE0,A0A337SFU3,A0A2I2U2Q5,A0A2I2U0V8,A0A2I2UM45,M3XB57,A0A337RWF2,A0A337SS69,M3W683,A0A337SMA2,A0A2I2U4C8,M3VWN1,A0A337SKA0,A0A337S4Q7,A0A2I2UWM1,A0A337SSW7,A0A2I2UG44,A0A337SB56,A0A337SDC4,A0A337S4S5,A0A337S180,A0A143RHU3,A0A2I2U249,A0A2I2ULM1,…
GO:0003714	transcription corepressor activity	8 of 470 in the list	22 of 1274 in all the Protein	0.60092	M3X9R4,M3W071,A0A337SID0,A0A2I2UVB4,A0A337S140,A0A2I2ULD8,M3WRU8,M3WKB8
GO:0019887	protein kinase regulator activity	8 of 470 in the list	22 of 1274 in all the Protein	0.60092	A0A337SB56,A0A2I2U2Q5,M3VVE2,A0A337SKA0,A0A2I2ULM1,M3WRT4,A0A337RWF2,A0A337SCS9
GO:0005525	GTP binding	13 of 470 in the list	36 of 1274 in all the Protein	0.60236	M3WGJ8,A0A2I2U1Y7,M3WJL5,M3X5N8,A0A2I2U6X7,M3W2X9,A0A2I2U7X4,M3WBC8,M3X0Y6,M3X4J4,M3WC43,A0A337SP17,A0A086KPU4
GO:0000217	DNA secondary structure binding	2 of 470 in the list	5 of 1274 in all the Protein	0.607667	A0A2I2V1V2,M3WGK2
GO:0000400	four-way junction DNA binding	2 of 470 in the list	5 of 1274 in all the Protein	0.607667	A0A2I2V1V2,M3WGK2
GO:0001077	RNA polymerase II core promoter proximal region sequence-specific DNA binding transcription factor activity involved in positive regulation of transcription	2 of 470 in the list	5 of 1274 in all the Protein	0.607667	A0A337SVF6,M3WLH7
GO:0001228	RNA polymerase II transcription regulatory region sequence-specific DNA binding transcription factor activity involved in positive regulation of transcription	2 of 470 in the list	5 of 1274 in all the Protein	0.607667	A0A337SVF6,M3WLH7
GO:0004697	protein kinase C activity	2 of 470 in the list	5 of 1274 in all the Protein	0.607667	M3WEI7,M3WG61
GO:0004709	MAP kinase kinase kinase activity	2 of 470 in the list	5 of 1274 in all the Protein	0.607667	A0A337SX42,M3XB73
GO:0005100	Rho GTPase activator activity	2 of 470 in the list	5 of 1274 in all the Protein	0.607667	M3WFE7,M3WIE0
GO:0005244	voltage-gated ion channel activity	2 of 470 in the list	5 of 1274 in all the Protein	0.607667	A0A2I2UXU4,M3X2J1
GO:0008301	DNA binding, bending	2 of 470 in the list	5 of 1274 in all the Protein	0.607667	A0A337SLH8,M3VYA3
GO:0015171	amino acid transmembrane transporter activity	2 of 470 in the list	5 of 1274 in all the Protein	0.607667	M3WBM7,A0A337S893
GO:0015297	antiporter activity	2 of 470 in the list	5 of 1274 in all the Protein	0.607667	A0A337SNU0,A0A337S875
GO:0015370	solute:sodium symporter activity	2 of 470 in the list	5 of 1274 in all the Protein	0.607667	M3WBM7,A0A337S893
GO:0022832	voltage-gated channel activity	2 of 470 in the list	5 of 1274 in all the Protein	0.607667	A0A2I2UXU4,M3X2J1
GO:0035064	methylated histone residue binding	2 of 470 in the list	5 of 1274 in all the Protein	0.607667	M3VYD3,M3W1J7
GO:0051087	chaperone binding	2 of 470 in the list	5 of 1274 in all the Protein	0.607667	M3WXJ8,P49064
GO:0070064	proline-rich region binding	2 of 470 in the list	5 of 1274 in all the Protein	0.607667	A0A337S140,M3WD40
GO:0071889	14-3-3 protein binding	2 of 470 in the list	5 of 1274 in all the Protein	0.607667	A0A2I2V0V5,A0A337SK37
GO:0003730	mRNA 3'-UTR binding	3 of 470 in the list	8 of 1274 in all the Protein	0.616975	M3WLL9,A0A2I2UIT0,A0A337RTV0
GO:0005506	iron ion binding	3 of 470 in the list	8 of 1274 in all the Protein	0.616975	Q2MHN1,A0A2I2UZD7,P07405
GO:0008060	ARF GTPase activator activity	3 of 470 in the list	8 of 1274 in all the Protein	0.616975	A0A2I2UWM1,M3WIE0,A0A2I2U0V8
GO:0015294	solute:cation symporter activity	3 of 470 in the list	8 of 1274 in all the Protein	0.616975	M3WBM7,A0A337S893,A0A337S875
GO:0017022	myosin binding	3 of 470 in the list	8 of 1274 in all the Protein	0.616975	M3XC93,M3WM12,M3VWN1
GO:0044325	ion channel binding	3 of 470 in the list	8 of 1274 in all the Protein	0.616975	M3WXH8,A0A2I2U7X4,A0A337S4D2
GO:0005543	phospholipid binding	33 of 470 in the list	92 of 1274 in all the Protein	0.623729	A0A2I2V475,A0A337SIT8,A0A2I2U6X7,M3WD40,M3W1P8,M3WMB4,M3WM03,A0A2I2V5F1,M3WMV4,M3WVQ3,A0A2I2UJB4,A0A2I2UUC7,M3WIE0,A0A2I2UM45,A0A2I2U9F3,M3XB57,Q005W4,A0A2I2U4C8,A0A2I2URW6,A0A2I2V573,M3WRR0,A0A337SID5,M3WAJ3,M3WJ91,A0A337SBT5,M3XCQ8,M3W821,A0A337S447,A0A2I2U249,A0A143RHU3,M3WFE7,A0A2I2U438,A0A2I2UGD2
GO:0002039	p53 binding	4 of 470 in the list	11 of 1274 in all the Protein	0.626452	A0A2I2V0N1,M3W1J6,M3W1J7,M3XAB2
GO:0015081	sodium ion transmembrane transporter activity	4 of 470 in the list	11 of 1274 in all the Protein	0.626452	M3WBM7,A0A337SNU0,A0A337S893,A0A337S875
GO:0035258	steroid hormone receptor binding	4 of 470 in the list	11 of 1274 in all the Protein	0.626452	A0A2I2V0N1,A0A337S891,M3WEI7,A0A337S4D2
GO:0046982	protein heterodimerization activity	11 of 470 in the list	31 of 1274 in all the Protein	0.632317	M3W462,Q005W4,A0A337S936,M3WX33,A0A2I2UFI8,M3X192,M3XB73,A0A337S793,A0A337RW76,A0A2I2UZP4,A0A337RYW4
GO:0015291	secondary active transmembrane transporter activity	5 of 470 in the list	14 of 1274 in all the Protein	0.635551	M3WBM7,A0A337SNU0,A0A2I2USM1,A0A337S893,A0A337S875
GO:0019904	protein domain specific binding	26 of 470 in the list	73 of 1274 in all the Protein	0.636317	M3X9R4,A0A337S891,A0A2I2U5W4,M3WZ14,M3WKB1,M3XED8,A0A2I2UHB4,M3X0Y6,A0A337SDC9,A0A337SFI8,A0A337SJ19,M3WL63,M3WMS6,A0A337SGV2,M3VVG3,A0A337SCS9,A0A2I2U1Y7,M3WYZ6,M3XCH2,M3WEW6,M3X4J4,A0A2I2UP60,A0A2I2ULM1,M3X3X1,M3W1F1,M3WF80
GO:0046872	metal ion binding	112 of 470 in the list	310 of 1274 in all the Protein	0.649857	M3W308,M3WAJ5,M3WLL9,M3WRM3,A0A2I2V214,M3WD40,A0A337SAN9,A0A337S829,A0A2I2UZD7,P49064,A0A337STX5,A0A337ST63,A0A337S7T5,M3W1D9,M3VZJ6,M3WVQ3,M3W6N4,M3WJ18,M3XB57,M3VZW0,M3W1F1,M3VZ26,M3VYA3,M3W3J7,M3WSD9,A0A337RTV0,M3WKH9,A0A337S3S5,M3WHD2,A0A2I2UQM7,A0A337S163,A0A2I2UA40,A0A2I2U7G6,A0A2I2UYN2,A0A337SUY7,M3W2Q7,A0A2I2U247,A0A337S1U8,A0A337SRZ0,M3WM12,M3WXF6,A0A337SLB6,M3W4K3,M3W192,M3WX80,A0A2I2U7…
GO:0031625	ubiquitin protein ligase binding	7 of 470 in the list	20 of 1274 in all the Protein	0.652353	A0A337SKA0,A0A2I2UFW9,A0A337SP17,M3W1F1,M3W1J6,M3WLH5,A0A2I2UG44
GO:0044389	small conjugating protein ligase binding	7 of 470 in the list	20 of 1274 in all the Protein	0.652353	A0A337SKA0,A0A2I2UFW9,A0A337SP17,M3W1F1,M3W1J6,M3WLH5,A0A2I2UG44
GO:0019900	kinase binding	28 of 470 in the list	80 of 1274 in all the Protein	0.682404	M3W308,M3W6F1,Q005W4,A0A337SSZ8,M3WXH8,A0A2I2U7X4,M3VVE2,A0A2I2V0V5,A0A2I2UPW6,M3WL63,A0A337SJJ2,M3WEI7,M3XB73,M3XA88,A0A2I2UG44,M3W1A0,A0A337S4D2,M3VWL6,A0A143RHU3,M3WRT4,A0A337RWF2,M3WRZ7,A0A2I2UL84,M3X192,M3W1F1,M3W3J7,A0A337RTV0,M3WKB8
GO:0019001	guanyl nucleotide binding	13 of 470 in the list	38 of 1274 in all the Protein	0.693955	M3WGJ8,A0A2I2U1Y7,M3WJL5,M3X5N8,A0A2I2U6X7,M3W2X9,A0A2I2U7X4,M3WBC8,M3X0Y6,M3X4J4,M3WC43,A0A337SP17,A0A086KPU4
GO:0032561	guanyl ribonucleotide binding	13 of 470 in the list	38 of 1274 in all the Protein	0.693955	M3WGJ8,A0A2I2U1Y7,M3WJL5,M3X5N8,A0A2I2U6X7,M3W2X9,A0A2I2U7X4,M3WBC8,M3X0Y6,M3X4J4,M3WC43,A0A337SP17,A0A086KPU4
GO:0043169	cation binding	112 of 470 in the list	313 of 1274 in all the Protein	0.703116	M3W308,M3WAJ5,M3WLL9,M3WRM3,A0A2I2V214,M3WD40,A0A337SAN9,A0A337S829,A0A2I2UZD7,P49064,A0A337STX5,A0A337ST63,A0A337S7T5,M3W1D9,M3VZJ6,M3WVQ3,M3W6N4,M3WJ18,M3XB57,M3VZW0,M3W1F1,M3VZ26,M3VYA3,M3W3J7,M3WSD9,A0A337RTV0,M3WKH9,A0A337S3S5,M3WHD2,A0A2I2UQM7,A0A337S163,A0A2I2UA40,A0A2I2U7G6,A0A2I2UYN2,A0A337SUY7,M3W2Q7,A0A2I2U247,A0A337S1U8,A0A337SRZ0,M3WM12,M3WXF6,A0A337SLB6,M3W4K3,M3W192,M3WX80,A0A2I2U7…
GO:0004866	endopeptidase inhibitor activity	4 of 470 in the list	12 of 1274 in all the Protein	0.703672	A0A337SQW0,M3W683,M3WLL8,A0A337S180
GO:0017048	Rho GTPase binding	4 of 470 in the list	12 of 1274 in all the Protein	0.703672	M3X5N8,A0A2I2UPS1,A0A2I2U6X7,A0A2I2UM45
GO:0030414	peptidase inhibitor activity	4 of 470 in the list	12 of 1274 in all the Protein	0.703672	A0A337SQW0,M3W683,M3WLL8,A0A337S180
GO:0033218	amide binding	4 of 470 in the list	12 of 1274 in all the Protein	0.703672	A0A2I2UKX2,M3VV41,M3WQJ0,M3WUH9
GO:0042826	histone deacetylase binding	4 of 470 in the list	12 of 1274 in all the Protein	0.703672	M3X192,A0A2I2ULD8,A0A337SCS9,M3WKB8
GO:0048037	cofactor binding	4 of 470 in the list	12 of 1274 in all the Protein	0.703672	A0A2I2V0N1,M3VZW0,A0A2I2UYN2,P49064
GO:0061135	endopeptidase regulator activity	4 of 470 in the list	12 of 1274 in all the Protein	0.703672	A0A337SQW0,M3W683,M3WLL8,A0A337S180
GO:0003727	single-stranded RNA binding	3 of 470 in the list	9 of 1274 in all the Protein	0.706072	A0A337SUY7,A0A337RYG4,M3WMV5
GO:0004518	nuclease activity	3 of 470 in the list	9 of 1274 in all the Protein	0.706072	A0A337ST63,M3WM12,A0A337RTV0
GO:0008013	beta-catenin binding	3 of 470 in the list	9 of 1274 in all the Protein	0.706072	A0A2I2UP60,M3VVE2,A0A2I2UF54
GO:0016247	channel regulator activity	3 of 470 in the list	9 of 1274 in all the Protein	0.706072	A0A2I2UP60,M3WEI7,M3WLJ9
GO:0020037	heme binding	3 of 470 in the list	9 of 1274 in all the Protein	0.706072	M3W0P8,A0A2I2UZD7,P07405
GO:0032947	protein complex scaffold	3 of 470 in the list	9 of 1274 in all the Protein	0.706072	M3WHD2,A0A337SJ19,M3WD40
GO:0046332	SMAD binding	3 of 470 in the list	9 of 1274 in all the Protein	0.706072	A0A2I2V1V2,M3WGK2,A0A337S4D2
GO:0046906	tetrapyrrole binding	3 of 470 in the list	9 of 1274 in all the Protein	0.706072	M3W0P8,A0A2I2UZD7,P07405
GO:0050681	androgen receptor binding	3 of 470 in the list	9 of 1274 in all the Protein	0.706072	A0A2I2V0N1,M3WEI7,A0A337S4D2
GO:0035257	nuclear hormone receptor binding	7 of 470 in the list	21 of 1274 in all the Protein	0.710048	M3WHD2,A0A337SVF6,A0A2I2V0N1,A0A337SGV2,A0A337S891,M3WEI7,A0A337S4D2
GO:0001047	core promoter binding	2 of 470 in the list	6 of 1274 in all the Protein	0.715841	A0A337S891,A0A2I2ULD8
GO:0004860	protein kinase inhibitor activity	2 of 470 in the list	6 of 1274 in all the Protein	0.715841	A0A337RWF2,A0A337SCS9
GO:0008201	heparin binding	2 of 470 in the list	6 of 1274 in all the Protein	0.715841	A0A337S647,M3WLL8
GO:0016776	phosphotransferase activity, phosphate group as acceptor	2 of 470 in the list	6 of 1274 in all the Protein	0.715841	M3XD62,A0A2I2US52
GO:0019208	phosphatase regulator activity	2 of 470 in the list	6 of 1274 in all the Protein	0.715841	A0A337S4S5,M3WWT7
GO:0019210	kinase inhibitor activity	2 of 470 in the list	6 of 1274 in all the Protein	0.715841	A0A337RWF2,A0A337SCS9
GO:0019888	protein phosphatase regulator activity	2 of 470 in the list	6 of 1274 in all the Protein	0.715841	A0A337S4S5,M3WWT7
GO:0045309	protein phosphorylated amino acid binding	2 of 470 in the list	6 of 1274 in all the Protein	0.715841	A0A337SCS9,A0A2I2UBH4
GO:0048365	Rac GTPase binding	2 of 470 in the list	6 of 1274 in all the Protein	0.715841	M3X5N8,A0A2I2UM45
GO:0000981	sequence-specific DNA binding RNA polymerase II transcription factor activity	9 of 470 in the list	27 of 1274 in all the Protein	0.717776	M3WJD7,A0A337SVF6,A0A337S891,A0A337SLB6,M3WLH7,M3WD90,M3VYA3,A0A337S793,A0A337SLH8
GO:0046914	transition metal ion binding	56 of 470 in the list	160 of 1274 in all the Protein	0.73046	M3VV41,A0A2I2U6C7,M3WAJ5,M3WLL9,M3WRM3,A0A2G8XV26,M3WVE1,A0A337S936,A0A337S829,A0A2I2UZD7,M3WG61,P49064,A0A337SJ19,A0A337ST63,A0A337SJJ2,M3W1D9,A0A2I2UBH4,M3VZJ6,M3WIE0,A0A2I2U0V8,M3W688,M3VZW0,M3W1F1,M3VZ26,M3WSD9,M3WKH9,A0A337S3S5,M3WHD2,A0A337S163,A0A337SUY7,M3VWK2,A0A2I2U247,A0A337S1U8,A0A337SRZ0,M3WDK6,A0A337SLB6,M3WL63,A0A2I2UWM1,M3W192,M3WEI7,Q2MHN1,A0A2I2U7X3,A0A2I2U2M1,M3W1J7,A0A2I2UF54,…
GO:0000166	nucleotide binding	100 of 470 in the list	283 of 1274 in all the Protein	0.752714	A0A2I2V0N1,A0A337SRT6,A0A2I2U6X7,M3W2X9,A0A2I2U7X4,A0A337STX5,A0A2I2V0V5,M3VVG3,M3WUX8,M3WBC3,A0A2I2U1Y7,M3X046,A0A2I2U1V6,M3WSV7,M3WX33,A0A2I2U0P8,M3WJ18,A0A2I2V2F7,A0A337S647,M3WVY3,A0A337SP17,M3VZW0,M3WDX4,M3XD27,M3VYC9,M3W7N2,M3W3J7,M3WSD9,A0A337RTV0,A0A2I2UZP4,M3WHD2,M3VY03,M3WGJ8,A0A2I2UA40,A0A337SID0,M3WJL5,A0A2I2UYN2,M3WDF5,A0A337SUY7,M3WM12,A0A337SKA0,M3W6W5,A0A2I2U160,M3WPA0,M3WEG8,M3X3…
GO:1901265	nucleoside phosphate binding	100 of 470 in the list	283 of 1274 in all the Protein	0.752714	A0A2I2V0N1,A0A337SRT6,A0A2I2U6X7,M3W2X9,A0A2I2U7X4,A0A337STX5,A0A2I2V0V5,M3VVG3,M3WUX8,M3WBC3,A0A2I2U1Y7,M3X046,A0A2I2U1V6,M3WSV7,M3WX33,A0A2I2U0P8,M3WJ18,A0A2I2V2F7,A0A337S647,M3WVY3,A0A337SP17,M3VZW0,M3WDX4,M3XD27,M3VYC9,M3W7N2,M3W3J7,M3WSD9,A0A337RTV0,A0A2I2UZP4,M3WHD2,M3VY03,M3WGJ8,A0A2I2UA40,A0A337SID0,M3WJL5,A0A2I2UYN2,M3WDF5,A0A337SUY7,M3WM12,A0A337SKA0,M3W6W5,A0A2I2U160,M3WPA0,M3WEG8,M3X3…
GO:0036094	small molecule binding	102 of 470 in the list	289 of 1274 in all the Protein	0.760444	A0A2I2V0N1,A0A337SRT6,A0A2I2U6X7,M3W2X9,A0A2I2U7X4,A0A337STX5,A0A2I2V0V5,M3VVG3,M3WUX8,M3WBC3,A0A2I2U1Y7,M3X046,A0A2I2U1V6,M3WSV7,M3WX33,A0A2I2U0P8,M3WJ18,A0A2I2V2F7,A0A337S647,M3WVY3,A0A337SP17,M3VZW0,M3WDX4,M3XD27,M3VYC9,M3W7N2,M3W3J7,M3WSD9,A0A337RTV0,A0A2I2UZP4,M3WHD2,M3VY03,M3WGJ8,A0A2I2UA40,A0A337SID0,M3WJL5,A0A2I2UYN2,M3WDF5,A0A337SUY7,M3WM12,A0A337SKA0,M3W6W5,M3WJ91,A0A2I2U160,M3WPA0,M3WE…
GO:0051427	hormone receptor binding	7 of 470 in the list	22 of 1274 in all the Protein	0.760975	M3WHD2,A0A337SVF6,A0A2I2V0N1,A0A337SGV2,A0A337S891,M3WEI7,A0A337S4D2
GO:0008017	microtubule binding	4 of 470 in the list	13 of 1274 in all the Protein	0.768613	M3WDK6,M3VVE2,A0A337SDC9,A0A2I2UM45
GO:0000976	transcription regulatory region sequence-specific DNA binding	3 of 470 in the list	10 of 1274 in all the Protein	0.778336	M3WLH7,M3W7X5,A0A337S793
GO:0000982	RNA polymerase II core promoter proximal region sequence-specific DNA binding transcription factor activity	3 of 470 in the list	10 of 1274 in all the Protein	0.778336	A0A337SVF6,M3WLH7,M3WD90
GO:0004197	cysteine-type endopeptidase activity	3 of 470 in the list	10 of 1274 in all the Protein	0.778336	M3VYU1,M3W1J6,M3WNL7
GO:0008237	metallopeptidase activity	3 of 470 in the list	10 of 1274 in all the Protein	0.778336	M3WUH9,M3WRM3,A0A2I2U2M1
GO:0015293	symporter activity	3 of 470 in the list	10 of 1274 in all the Protein	0.778336	M3WBM7,A0A337S893,A0A337S875
GO:0019209	kinase activator activity	3 of 470 in the list	10 of 1274 in all the Protein	0.778336	M3WRT4,A0A337SB56,A0A2I2UG44
GO:0022836	gated channel activity	3 of 470 in the list	10 of 1274 in all the Protein	0.778336	A0A2I2UXU4,M3X2J1,M3WJ91
GO:0022839	ion gated channel activity	3 of 470 in the list	10 of 1274 in all the Protein	0.778336	A0A2I2UXU4,M3X2J1,M3WJ91
GO:0051219	phosphoprotein binding	3 of 470 in the list	10 of 1274 in all the Protein	0.778336	A0A337SCS9,A0A2I2UBH4,A0A337SFI8
GO:1901681	sulfur compound binding	3 of 470 in the list	10 of 1274 in all the Protein	0.778336	A0A337S647,M3WLL8,A0A337SFI8
GO:0004712	protein serine/threonine/tyrosine kinase activity	2 of 470 in the list	7 of 1274 in all the Protein	0.79774	M3WEG8,A0A337SX42
GO:0004812	aminoacyl-tRNA ligase activity	2 of 470 in the list	7 of 1274 in all the Protein	0.79774	M3WFF7,M3VYC9
GO:0016757	transferase activity, transferring glycosyl groups	2 of 470 in the list	7 of 1274 in all the Protein	0.79774	M3X7Z4,M3WM12
GO:0016875	ligase activity, forming carbon-oxygen bonds	2 of 470 in the list	7 of 1274 in all the Protein	0.79774	M3WFF7,M3VYC9
GO:0016876	ligase activity, forming aminoacyl-tRNA and related compounds	2 of 470 in the list	7 of 1274 in all the Protein	0.79774	M3WFF7,M3VYC9
GO:0019205	nucleobase-containing compound kinase activity	2 of 470 in the list	7 of 1274 in all the Protein	0.79774	M3XD62,A0A2I2US52
GO:0008270	zinc ion binding	49 of 470 in the list	144 of 1274 in all the Protein	0.801253	M3VV41,A0A2I2U6C7,M3WAJ5,M3WLL9,M3WRM3,A0A2G8XV26,M3WVE1,A0A337S936,A0A337S829,M3WG61,P49064,A0A337SJ19,A0A337SJJ2,M3W1D9,A0A2I2UBH4,M3VZJ6,M3WIE0,A0A2I2U0V8,M3W688,M3VZW0,M3W1F1,M3VZ26,M3WSD9,M3WKH9,A0A337S3S5,M3WHD2,A0A337S163,A0A337SUY7,M3VWK2,A0A2I2U247,A0A337S1U8,A0A337SRZ0,M3WDK6,A0A337SLB6,M3WL63,A0A2I2UWM1,M3WEI7,A0A2I2U7X3,M3W1J7,A0A2I2UF54,M3X8Q9,A0A337SDX0,M3WUH9,M3WXW5,A0A2I2URP1,M3W8…
GO:0031267	small GTPase binding	9 of 470 in the list	29 of 1274 in all the Protein	0.802545	M3W7S2,A0A337SMA2,M3X5N8,A0A2I2UPS1,A0A2I2U6X7,M3XB73,M3W3M0,M3W8R8,A0A2I2UM45
GO:0051020	GTPase binding	9 of 470 in the list	29 of 1274 in all the Protein	0.802545	M3W7S2,A0A337SMA2,M3X5N8,A0A2I2UPS1,A0A2I2U6X7,M3XB73,M3W3M0,M3W8R8,A0A2I2UM45
GO:0015631	tubulin binding	6 of 470 in the list	20 of 1274 in all the Protein	0.80828	C6ZLB4,M3WVG9,M3WDK6,M3VVE2,A0A337SDC9,A0A2I2UM45
GO:0016741	transferase activity, transferring one-carbon groups	6 of 470 in the list	20 of 1274 in all the Protein	0.80828	A0A086LVF4,A0A2I2V1V2,M3WGK2,M3W6N3,M3WDY7,M3WM12
GO:0005524	ATP binding	62 of 470 in the list	181 of 1274 in all the Protein	0.809447	M3W1G7,A0A337SRT6,A0A2I2U7X4,M3X0Y6,M3WG61,A0A2I2UYL9,A0A337STX5,A0A2I2V0V5,A0A337SWJ9,M3W854,A0A2I2V5F1,M3VVG3,M3XB73,A0A2I2UFW9,M3X046,M3WXF7,A0A2I2U1V6,A0A2I2UHK9,A0A2I2V1N2,M3WSV7,A0A2I2UPC3,M3WX33,A0A2I2U0P8,M3WJ18,A0A2I2V2F7,M3X192,M3WDX4,M3XD27,M3VYC9,M3W3J7,M3WCU0,M3WSD9,A0A2I2UZP4,M3WHD2,M3VY03,A0A2I2UA40,A0A337SJ00,A0A2I2UYN2,A0A337SUY7,A0A2I2U0I4,M3WM12,A0A2I2UJJ9,M3WGX4,A0A337SMX1,A0A…
GO:0035639	purine ribonucleoside triphosphate binding	73 of 470 in the list	212 of 1274 in all the Protein	0.813067	A0A337SRT6,A0A2I2U6X7,M3W2X9,A0A2I2U7X4,A0A337STX5,A0A2I2V0V5,M3VVG3,A0A2I2U1Y7,M3X046,A0A2I2U1V6,M3WSV7,M3WX33,A0A2I2U0P8,M3WJ18,A0A2I2V2F7,A0A337SP17,M3WDX4,M3XD27,M3VYC9,M3W3J7,M3WSD9,A0A2I2UZP4,M3WHD2,M3VY03,M3WGJ8,A0A2I2UA40,M3WJL5,A0A2I2UYN2,A0A337SUY7,M3WM12,M3WPA0,M3WEG8,M3X311,A0A2I2U1C5,A0A2I2U4Q1,M3WGU7,A0A2I2US52,M3X4J4,M3WRZ7,A0A2I2U814,M3W1G7,M3X5N8,M3WBC8,M3WG61,M3X0Y6,A0A2I2UYL9,A…
GO:0001883	purine nucleoside binding	73 of 470 in the list	213 of 1274 in all the Protein	0.827795	A0A337SRT6,A0A2I2U6X7,M3W2X9,A0A2I2U7X4,A0A337STX5,A0A2I2V0V5,M3VVG3,A0A2I2U1Y7,M3X046,A0A2I2U1V6,M3WSV7,M3WX33,A0A2I2U0P8,M3WJ18,A0A2I2V2F7,A0A337SP17,M3WDX4,M3XD27,M3VYC9,M3W3J7,M3WSD9,A0A2I2UZP4,M3WHD2,M3VY03,M3WGJ8,A0A2I2UA40,M3WJL5,A0A2I2UYN2,A0A337SUY7,M3WM12,M3WPA0,M3WEG8,M3X311,A0A2I2U1C5,A0A2I2U4Q1,M3WGU7,A0A2I2US52,M3X4J4,M3WRZ7,A0A2I2U814,M3W1G7,M3X5N8,M3WBC8,M3WG61,M3X0Y6,A0A2I2UYL9,A…
GO:0032549	ribonucleoside binding	73 of 470 in the list	213 of 1274 in all the Protein	0.827795	A0A337SRT6,A0A2I2U6X7,M3W2X9,A0A2I2U7X4,A0A337STX5,A0A2I2V0V5,M3VVG3,A0A2I2U1Y7,M3X046,A0A2I2U1V6,M3WSV7,M3WX33,A0A2I2U0P8,M3WJ18,A0A2I2V2F7,A0A337SP17,M3WDX4,M3XD27,M3VYC9,M3W3J7,M3WSD9,A0A2I2UZP4,M3WHD2,M3VY03,M3WGJ8,A0A2I2UA40,M3WJL5,A0A2I2UYN2,A0A337SUY7,M3WM12,M3WPA0,M3WEG8,M3X311,A0A2I2U1C5,A0A2I2U4Q1,M3WGU7,A0A2I2US52,M3X4J4,M3WRZ7,A0A2I2U814,M3W1G7,M3X5N8,M3WBC8,M3WG61,M3X0Y6,A0A2I2UYL9,A…
GO:0032550	purine ribonucleoside binding	73 of 470 in the list	213 of 1274 in all the Protein	0.827795	A0A337SRT6,A0A2I2U6X7,M3W2X9,A0A2I2U7X4,A0A337STX5,A0A2I2V0V5,M3VVG3,A0A2I2U1Y7,M3X046,A0A2I2U1V6,M3WSV7,M3WX33,A0A2I2U0P8,M3WJ18,A0A2I2V2F7,A0A337SP17,M3WDX4,M3XD27,M3VYC9,M3W3J7,M3WSD9,A0A2I2UZP4,M3WHD2,M3VY03,M3WGJ8,A0A2I2UA40,M3WJL5,A0A2I2UYN2,A0A337SUY7,M3WM12,M3WPA0,M3WEG8,M3X311,A0A2I2U1C5,A0A2I2U4Q1,M3WGU7,A0A2I2US52,M3X4J4,M3WRZ7,A0A2I2U814,M3W1G7,M3X5N8,M3WBC8,M3WG61,M3X0Y6,A0A2I2UYL9,A…
GO:0030554	adenyl nucleotide binding	63 of 470 in the list	185 of 1274 in all the Protein	0.828191	M3W1G7,A0A337SRT6,A0A2I2U7X4,M3X0Y6,M3WG61,A0A2I2UYL9,A0A337STX5,A0A2I2V0V5,A0A337SWJ9,M3W854,A0A2I2V5F1,M3VVG3,M3XB73,A0A2I2UFW9,M3X046,M3WXF7,A0A2I2U1V6,A0A2I2UHK9,A0A2I2V1N2,M3WSV7,A0A2I2UPC3,M3WX33,A0A2I2U0P8,M3WJ18,A0A2I2V2F7,M3X192,M3WDX4,M3XD27,M3VYC9,M3W3J7,M3WCU0,M3WSD9,A0A2I2UZP4,M3WHD2,M3VY03,A0A2I2UA40,A0A337SJ00,A0A2I2UYN2,A0A337SUY7,A0A2I2U0I4,M3WM12,A0A2I2UJJ9,M3WGX4,A0A337SKA0,A0A…
GO:0032559	adenyl ribonucleotide binding	63 of 470 in the list	185 of 1274 in all the Protein	0.828191	M3W1G7,A0A337SRT6,A0A2I2U7X4,M3X0Y6,M3WG61,A0A2I2UYL9,A0A337STX5,A0A2I2V0V5,A0A337SWJ9,M3W854,A0A2I2V5F1,M3VVG3,M3XB73,A0A2I2UFW9,M3X046,M3WXF7,A0A2I2U1V6,A0A2I2UHK9,A0A2I2V1N2,M3WSV7,A0A2I2UPC3,M3WX33,A0A2I2U0P8,M3WJ18,A0A2I2V2F7,M3X192,M3WDX4,M3XD27,M3VYC9,M3W3J7,M3WCU0,M3WSD9,A0A2I2UZP4,M3WHD2,M3VY03,A0A2I2UA40,A0A337SJ00,A0A2I2UYN2,A0A337SUY7,A0A2I2U0I4,M3WM12,A0A2I2UJJ9,M3WGX4,A0A337SKA0,A0A…
GO:0032403	protein complex binding	14 of 470 in the list	45 of 1274 in all the Protein	0.835191	M3X8Q9,A0A2I2UA40,A0A337SJ00,A0A337S891,A0A337SQC8,M3VWL6,A0A337S4D2,A0A2I2V145,M3WMS6,A0A2I2ULD8,A0A337SCS9,M3WAJ3,A0A2I2UZP4,A0A337RYW4
GO:0050839	cell adhesion molecule binding	3 of 470 in the list	11 of 1274 in all the Protein	0.835292	A0A2I2V4U1,M3W462,A0A337S4D2
GO:0008289	lipid binding	36 of 470 in the list	109 of 1274 in all the Protein	0.83592	A0A2I2V475,A0A337SIT8,A0A2I2U6X7,M3WD40,M3W1P8,P49064,M3WMB4,M3WM03,A0A2I2V5F1,M3WMV4,M3WVQ3,A0A2I2UJB4,A0A2I2UUC7,M3WIE0,A0A2I2UM45,A0A2I2U9F3,M3XB57,Q005W4,A0A2I2U4C8,A0A2I2URW6,A0A337SLB6,A0A2I2V573,M3WRR0,A0A337SID5,M3WAJ3,M3WJ91,A0A337SBT5,M3XCQ8,M3W821,A0A337S447,A0A2I2U249,A0A143RHU3,M3WFE7,A0A337SC27,A0A2I2U438,A0A2I2UGD2
GO:0043168	anion binding	86 of 470 in the list	250 of 1274 in all the Protein	0.837371	A0A2I2V0N1,A0A337SRT6,A0A2I2U6X7,M3W2X9,A0A2I2U7X4,M3WLL8,A0A337SFI8,P49064,A0A337STX5,A0A2I2V0V5,M3VVG3,A0A337SCS9,A0A2I2U1Y7,M3X046,A0A2I2U1V6,M3WSV7,M3WX33,A0A2I2U0P8,M3WJ18,A0A2I2V2F7,A0A337S647,A0A337SP17,M3VZW0,M3WDX4,M3XD27,M3VYC9,M3W3J7,M3WSD9,A0A2I2UZP4,M3WHD2,M3VY03,M3WGJ8,A0A2I2UA40,M3WJL5,A0A2I2UYN2,A0A337SUY7,M3WM12,A0A337SKA0,A0A337SLB6,M3WJ91,M3WPA0,M3XCQ8,M3WEG8,M3X311,A0A2I2U1C5,…
GO:0035091	phosphatidylinositol binding	7 of 470 in the list	24 of 1274 in all the Protein	0.842711	A0A143RHU3,A0A2I2V475,A0A337SIT8,A0A2I2UUC7,A0A2I2U438,M3WIE0,M3WJ91
GO:0017076	purine nucleotide binding	74 of 470 in the list	217 of 1274 in all the Protein	0.844375	A0A337SRT6,A0A2I2U6X7,M3W2X9,A0A2I2U7X4,A0A337STX5,A0A2I2V0V5,M3VVG3,A0A2I2U1Y7,M3X046,A0A2I2U1V6,M3WSV7,M3WX33,A0A2I2U0P8,M3WJ18,A0A2I2V2F7,A0A337SP17,M3WDX4,M3XD27,M3VYC9,M3W3J7,M3WSD9,A0A2I2UZP4,M3WHD2,M3VY03,M3WGJ8,A0A2I2UA40,M3WJL5,A0A2I2UYN2,A0A337SUY7,M3WM12,A0A337SKA0,M3WPA0,M3WEG8,M3X311,A0A2I2U1C5,A0A2I2U4Q1,M3WGU7,A0A2I2US52,M3X4J4,M3WRZ7,A0A2I2U814,M3W1G7,M3X5N8,M3WBC8,M3WG61,M3X0Y6,A…
GO:0032553	ribonucleotide binding	74 of 470 in the list	217 of 1274 in all the Protein	0.844375	A0A337SRT6,A0A2I2U6X7,M3W2X9,A0A2I2U7X4,A0A337STX5,A0A2I2V0V5,M3VVG3,A0A2I2U1Y7,M3X046,A0A2I2U1V6,M3WSV7,M3WX33,A0A2I2U0P8,M3WJ18,A0A2I2V2F7,A0A337SP17,M3WDX4,M3XD27,M3VYC9,M3W3J7,M3WSD9,A0A2I2UZP4,M3WHD2,M3VY03,M3WGJ8,A0A2I2UA40,M3WJL5,A0A2I2UYN2,A0A337SUY7,M3WM12,A0A337SKA0,M3WPA0,M3WEG8,M3X311,A0A2I2U1C5,A0A2I2U4Q1,M3WGU7,A0A2I2US52,M3X4J4,M3WRZ7,A0A2I2U814,M3W1G7,M3X5N8,M3WBC8,M3WG61,M3X0Y6,A…
GO:0032555	purine ribonucleotide binding	74 of 470 in the list	217 of 1274 in all the Protein	0.844375	A0A337SRT6,A0A2I2U6X7,M3W2X9,A0A2I2U7X4,A0A337STX5,A0A2I2V0V5,M3VVG3,A0A2I2U1Y7,M3X046,A0A2I2U1V6,M3WSV7,M3WX33,A0A2I2U0P8,M3WJ18,A0A2I2V2F7,A0A337SP17,M3WDX4,M3XD27,M3VYC9,M3W3J7,M3WSD9,A0A2I2UZP4,M3WHD2,M3VY03,M3WGJ8,A0A2I2UA40,M3WJL5,A0A2I2UYN2,A0A337SUY7,M3WM12,A0A337SKA0,M3WPA0,M3WEG8,M3X311,A0A2I2U1C5,A0A2I2U4Q1,M3WGU7,A0A2I2US52,M3X4J4,M3WRZ7,A0A2I2U814,M3W1G7,M3X5N8,M3WBC8,M3WG61,M3X0Y6,A…
GO:0043167	ion binding	172 of 470 in the list	488 of 1274 in all the Protein	0.845912	M3W308,A0A2I2U6X7,M3WAJ5,M3W2X9,M3WLL9,M3WRM3,A0A2I2U7X4,M3WD40,A0A337STX5,A0A2I2V0V5,A0A337ST63,A0A337SCS9,A0A2I2U1Y7,M3X046,M3WX33,M3XB57,M3VZW0,M3W1F1,M3XD27,M3VZ26,M3VYC9,M3VYA3,M3W3J7,A0A337RTV0,A0A2I2UZP4,M3WGJ8,A0A2I2UA40,M3WJL5,A0A2I2U7G6,A0A337S1U8,A0A337SKA0,A0A337SLB6,M3W4K3,A0A2I2U7X3,A0A337SX14,M3WJ91,M3XCQ8,M3WPA0,M3WEG8,A0A337SRV8,M3X311,A0A2I2U1C5,M3WGU7,A0A2I2US52,M3X4J4,M3W8R8,M…
GO:0004175	endopeptidase activity	6 of 470 in the list	21 of 1274 in all the Protein	0.847573	M3VYU1,M3X983,A0A2I2UL30,M3WUH9,M3W1J6,M3WNL7
GO:0001882	nucleoside binding	73 of 470 in the list	215 of 1274 in all the Protein	0.854843	A0A337SRT6,A0A2I2U6X7,M3W2X9,A0A2I2U7X4,A0A337STX5,A0A2I2V0V5,M3VVG3,A0A2I2U1Y7,M3X046,A0A2I2U1V6,M3WSV7,M3WX33,A0A2I2U0P8,M3WJ18,A0A2I2V2F7,A0A337SP17,M3WDX4,M3XD27,M3VYC9,M3W3J7,M3WSD9,A0A2I2UZP4,M3WHD2,M3VY03,M3WGJ8,A0A2I2UA40,M3WJL5,A0A2I2UYN2,A0A337SUY7,M3WM12,M3WPA0,M3WEG8,M3X311,A0A2I2U1C5,A0A2I2U4Q1,M3WGU7,A0A2I2US52,M3X4J4,M3WRZ7,A0A2I2U814,M3W1G7,M3X5N8,M3WBC8,M3WG61,M3X0Y6,A0A2I2UYL9,A…
GO:0000977	RNA polymerase II regulatory region sequence-specific DNA binding	2 of 470 in the list	8 of 1274 in all the Protein	0.857994	M3WLH7,A0A337S793
GO:0001012	RNA polymerase II regulatory region DNA binding	2 of 470 in the list	8 of 1274 in all the Protein	0.857994	M3WLH7,A0A337S793
GO:0005158	insulin receptor binding	2 of 470 in the list	8 of 1274 in all the Protein	0.857994	M3WAJ3,M3VWL6
GO:0016278	lysine N-methyltransferase activity	2 of 470 in the list	8 of 1274 in all the Protein	0.857994	A0A2I2V1V2,M3WGK2
GO:0016279	protein-lysine N-methyltransferase activity	2 of 470 in the list	8 of 1274 in all the Protein	0.857994	A0A2I2V1V2,M3WGK2
GO:0018024	histone-lysine N-methyltransferase activity	2 of 470 in the list	8 of 1274 in all the Protein	0.857994	A0A2I2V1V2,M3WGK2
GO:1901981	phosphatidylinositol phosphate binding	2 of 470 in the list	8 of 1274 in all the Protein	0.857994	A0A143RHU3,M3WIE0
GO:0004672	protein kinase activity	31 of 470 in the list	96 of 1274 in all the Protein	0.860602	M3WHD2,M3W1G7,A0A337SJ00,M3WM12,M3WG61,A0A337STX5,A0A337SWJ9,A0A2I2V2X4,A0A2I2V5F1,A0A337SX42,M3WEI7,M3XB73,M3W1J7,A0A2I2UFW9,M3WEG8,A0A2I2U1V6,A0A337SDC4,M3X311,A0A2I2U4Q1,M3WGU7,A0A2I2US52,A0A2I2UPC3,M3WSV7,A0A143RHU3,A0A2I2V2F7,M3WRT4,A0A2I2ULM1,M3XB57,M3XD27,M3WCU0,M3X430
GO:0015077	monovalent inorganic cation transmembrane transporter activity	4 of 470 in the list	15 of 1274 in all the Protein	0.864525	M3WBM7,A0A337SNU0,A0A337S893,A0A337S875
GO:0061134	peptidase regulator activity	4 of 470 in the list	15 of 1274 in all the Protein	0.864525	A0A337SQW0,M3W683,M3WLL8,A0A337S180
GO:0004857	enzyme inhibitor activity	9 of 470 in the list	31 of 1274 in all the Protein	0.866745	A0A337S6Z6,A0A337SQW0,A0A337S4S5,M3WLL8,A0A337S180,A0A337RWF2,A0A337SCS9,M3WWT7,M3W683
GO:0004674	protein serine/threonine kinase activity	24 of 470 in the list	76 of 1274 in all the Protein	0.8676	A0A337SJ00,M3WG61,A0A337STX5,A0A337SWJ9,A0A2I2V5F1,A0A337SX42,M3WEI7,M3XB73,A0A2I2UFW9,M3WEG8,A0A2I2U1V6,A0A337SDC4,M3X311,M3WGU7,A0A2I2U4Q1,A0A2I2US52,A0A2I2UPC3,M3WSV7,A0A143RHU3,A0A2I2V2F7,M3WRT4,M3XB57,A0A2I2ULM1,M3XD27
GO:0017016	Ras GTPase binding	8 of 470 in the list	28 of 1274 in all the Protein	0.869961	M3W7S2,A0A337SMA2,M3X5N8,A0A2I2UPS1,A0A2I2U6X7,M3XB73,M3W8R8,A0A2I2UM45
GO:0005216	ion channel activity	3 of 470 in the list	12 of 1274 in all the Protein	0.879166	A0A2I2UXU4,M3X2J1,M3WJ91
GO:0008757	S-adenosylmethionine-dependent methyltransferase activity	3 of 470 in the list	12 of 1274 in all the Protein	0.879166	A0A086LVF4,A0A2I2V1V2,M3WGK2
GO:0015267	channel activity	3 of 470 in the list	12 of 1274 in all the Protein	0.879166	A0A2I2UXU4,M3X2J1,M3WJ91
GO:0022803	passive transmembrane transporter activity	3 of 470 in the list	12 of 1274 in all the Protein	0.879166	A0A2I2UXU4,M3X2J1,M3WJ91
GO:0022838	substrate-specific channel activity	3 of 470 in the list	12 of 1274 in all the Protein	0.879166	A0A2I2UXU4,M3X2J1,M3WJ91
GO:0043021	ribonucleoprotein complex binding	3 of 470 in the list	12 of 1274 in all the Protein	0.879166	A0A337SJF2,M3W854,A0A337SUY7
GO:0047485	protein N-terminus binding	3 of 470 in the list	12 of 1274 in all the Protein	0.879166	A0A2I2V1V2,M3WGK2,M3WMP3
GO:0019899	enzyme binding	57 of 470 in the list	172 of 1274 in all the Protein	0.881777	M3WLR6,A0A2I2V0N1,M3W308,M3W6F1,M3X5N8,A0A2I2U6X7,A0A337SSZ8,A0A2I2U7X4,M3WLL8,M3VVE2,A0A337SDC9,M3WG61,P49064,A0A2I2V0V5,A0A2I2UPW6,A0A337SJJ2,A0A2I2UPS1,A0A337SCS9,M3XB73,A0A2I2UFW9,A0A337S3I1,M3W1A0,A0A337S4D2,A0A2I2UM45,M3W7S2,A0A2I2UP60,A0A337RWF2,A0A337SP17,M3X192,M3W1F1,M3W3J7,A0A337RTV0,A0A337SMA2,Q005W4,M3WXH8,M3W1J6,M3WM12,A0A337S2F4,M3W3M0,M3WLH5,A0A337SKA0,M3WL63,M3WEI7,M3XA88,A0A2I2U…
GO:0016772	transferase activity, transferring phosphorus-containing groups	46 of 470 in the list	141 of 1274 in all the Protein	0.886756	M3W1G7,A0A337S6Z6,M3WAJ5,M3WG61,A0A337STX5,A0A337SWJ9,M3XD62,A0A2I2V2X4,A0A2I2V5F1,M3X5H4,M3XB73,A0A2I2UFW9,A0A2I2U1V6,M3WSV7,A0A2I2UPC3,A0A2I2V2F7,M3XB57,M3XD27,A0A2I2UJD5,M3WCU0,M3WHD2,A0A2I2UA40,A0A337SJ00,A0A2I2U247,M3WM12,A0A2I2UI05,A0A337SKA0,M3WEI7,M3WRR0,A0A337SX42,M3WAJ3,M3W1J7,M3WPA0,M3X250,M3X9J4,M3WEG8,A0A337SDC4,M3X311,M3WGU7,A0A2I2U4Q1,A0A2I2US52,A0A143RHU3,A0A2I2ULM1,M3WRT4,A0A2I2U…
GO:0008168	methyltransferase activity	5 of 470 in the list	19 of 1274 in all the Protein	0.887753	A0A086LVF4,A0A2I2V1V2,M3WGK2,M3W6N3,M3WDY7
GO:0016773	phosphotransferase activity, alcohol group as acceptor	34 of 470 in the list	107 of 1274 in all the Protein	0.89537	M3W1G7,M3WG61,A0A337STX5,A0A337SWJ9,A0A2I2V2X4,A0A2I2V5F1,M3XB73,A0A2I2UFW9,A0A2I2U1V6,M3WSV7,A0A2I2UPC3,A0A2I2V2F7,M3XB57,M3XD27,M3WCU0,A0A2I2UA40,M3WHD2,A0A337SJ00,M3WM12,A0A2I2UI05,M3WEI7,A0A337SX42,M3W1J7,M3WEG8,M3X311,A0A337SDC4,M3WGU7,A0A2I2U4Q1,A0A2I2US52,A0A143RHU3,A0A2I2ULM1,M3WRT4,A0A2I2U438,M3X430
GO:0001664	G-protein coupled receptor binding	2 of 470 in the list	9 of 1274 in all the Protein	0.901401	A0A2I2UP60,A0M8S6
GO:0004725	protein tyrosine phosphatase activity	2 of 470 in the list	9 of 1274 in all the Protein	0.901401	A0A337SD84,M3W3N7
GO:0008170	N-methyltransferase activity	2 of 470 in the list	9 of 1274 in all the Protein	0.901401	A0A2I2V1V2,M3WGK2
GO:0008238	exopeptidase activity	2 of 470 in the list	9 of 1274 in all the Protein	0.901401	M3WRM3,A0A2I2U2M1
GO:0017137	Rab GTPase binding	2 of 470 in the list	9 of 1274 in all the Protein	0.901401	M3W7S2,M3W8R8
GO:0019838	growth factor binding	2 of 470 in the list	9 of 1274 in all the Protein	0.901401	M3WLV9,A0A337SEH2
GO:0030295	protein kinase activator activity	2 of 470 in the list	9 of 1274 in all the Protein	0.901401	M3WRT4,A0A337SB56
GO:0042054	histone methyltransferase activity	2 of 470 in the list	9 of 1274 in all the Protein	0.901401	A0A2I2V1V2,M3WGK2
GO:0050662	coenzyme binding	2 of 470 in the list	9 of 1274 in all the Protein	0.901401	A0A2I2V0N1,M3VZW0
GO:0008081	phosphoric diester hydrolase activity	3 of 470 in the list	13 of 1274 in all the Protein	0.912332	A0A337SJR5,A0A086KPU4,M3WHZ0
GO:0016301	kinase activity	40 of 470 in the list	126 of 1274 in all the Protein	0.913868	M3W1G7,M3WG61,A0A337STX5,A0A337SWJ9,M3XD62,A0A2I2V2X4,A0A2I2V5F1,M3XB73,A0A2I2UFW9,A0A2I2U1V6,M3WSV7,A0A2I2UPC3,A0A2I2V2F7,M3XB57,M3XD27,M3WCU0,M3WHD2,A0A2I2UA40,A0A337SJ00,A0A2I2U247,M3WM12,A0A2I2UI05,A0A337SKA0,M3WEI7,M3WRR0,A0A337SX42,M3WAJ3,M3W1J7,M3WPA0,M3WEG8,A0A337SDC4,M3X311,M3WGU7,A0A2I2U4Q1,A0A2I2US52,A0A143RHU3,A0A2I2ULM1,M3WRT4,A0A2I2U438,M3X430
GO:0046873	metal ion transmembrane transporter activity	5 of 470 in the list	20 of 1274 in all the Protein	0.914243	M3WBM7,A0A337SNU0,M3WJ91,A0A337S893,A0A337S875
GO:0005099	Ras GTPase activator activity	4 of 470 in the list	17 of 1274 in all the Protein	0.924177	M3WFE7,A0A337SS69,M3WIE0,A0A2I2UDT7
GO:0016491	oxidoreductase activity	9 of 470 in the list	34 of 1274 in all the Protein	0.930459	A0A2I2V0N1,A0A2I2UZD7,A0A337SCS9,M3W0P8,M3W192,A0A337SJR5,A0A337SMN6,Q2MHN1,M3WI73
GO:0004620	phospholipase activity	2 of 470 in the list	10 of 1274 in all the Protein	0.932167	A0A337SJR5,A0A086KPU4
GO:0004702	receptor signaling protein serine/threonine kinase activity	2 of 470 in the list	10 of 1274 in all the Protein	0.932167	A0A337SX42,M3XB73
GO:0004843	ubiquitin-specific protease activity	2 of 470 in the list	10 of 1274 in all the Protein	0.932167	M3W1J6,M3WNL7
GO:0008276	protein methyltransferase activity	2 of 470 in the list	10 of 1274 in all the Protein	0.932167	A0A2I2V1V2,M3WGK2
GO:0019783	small conjugating protein-specific protease activity	2 of 470 in the list	10 of 1274 in all the Protein	0.932167	M3W1J6,M3WNL7
GO:0005509	calcium ion binding	14 of 470 in the list	50 of 1274 in all the Protein	0.932841	M3WJD7,M3WAY2,M3WKB1,M3WD40,M3X0Y6,A0A2I2U249,A0A2I2UXB1,A0A337S7T5,A0A337SJR5,A0A337RW76,A0A2I2UBH4,M3W7S3,A0A2I2ULZ0,A0A337SA97
GO:0003924	GTPase activity	5 of 470 in the list	21 of 1274 in all the Protein	0.935078	A0A2I2U1Y7,M3WC43,A0A337SP17,M3WBC8,M3X0Y6
GO:0004713	protein tyrosine kinase activity	5 of 470 in the list	21 of 1274 in all the Protein	0.935078	M3WHD2,M3WEG8,M3W1G7,M3WCU0,M3X430
GO:0022890	inorganic cation transmembrane transporter activity	5 of 470 in the list	21 of 1274 in all the Protein	0.935078	M3WBM7,A0A337SNU0,M3WJ91,A0A337S893,A0A337S875
GO:0004721	phosphoprotein phosphatase activity	3 of 470 in the list	14 of 1274 in all the Protein	0.937012	A0A337SD84,M3W3N7,A0A337S0T4
GO:0005057	receptor signaling protein activity	3 of 470 in the list	14 of 1274 in all the Protein	0.937012	A0A337SX42,M3WAJ3,M3XB73
GO:0016787	hydrolase activity	63 of 470 in the list	196 of 1274 in all the Protein	0.943702	A0A2I2UXX5,A0A337SRT6,M3WBZ0,M3WRM3,M3WBC8,M3X0Y6,A0A337SFI8,A0A2I2UYL9,M3WQ22,A0A2I2V0V5,A0A337ST63,A0A2I2UL30,M3VVG3,M3WRU8,A0A086KPU4,A0A2I2U1Y7,M3X046,M3WXF7,M3W6N4,A0A2I2UHK9,M3WEW6,A0A2I2V1N2,A0A2I2UXS4,A0A2I2U0P8,M3WJ18,M3X983,A0A337SP17,M3VZW0,M3X192,M3WDX4,M3W3N7,M3W683,M3W3J7,A0A337RTV0,M3WSD9,A0A2I2UZP4,A0A337SJ00,A0A337SD84,A0A337SUY7,A0A2I2U0I4,M3W1J6,M3WM12,A0A2I2UJJ9,M3WNL7,M3WLH5,…
GO:0016791	phosphatase activity	6 of 470 in the list	25 of 1274 in all the Protein	0.944647	A0A337SD84,M3WEW6,M3W3N7,M3WXF6,A0A337S0T4,M3WQ22
GO:0042802	identical protein binding	23 of 470 in the list	79 of 1274 in all the Protein	0.947111	M3WAY2,M3W1J6,M3WM12,A0A337SLB6,M3VVG3,M3XB73,A0A337S793,M3W462,A0A2I2U1C5,A0A2I2U4Q1,M3W7S2,A0A2I2UFI8,A0A143RHU3,A0A2I2ULM1,A0M8S6,M3WRT4,M3WRZ7,A0A337SP17,A0A2I2UL84,A0A337RW76,M3W7X5,A0A337RYW4,A0A337SH72
GO:0051082	unfolded protein binding	3 of 470 in the list	15 of 1274 in all the Protein	0.955133	M3VVG3,A0A2I2UJD5,A0A2I2U7X4
GO:0005198	structural molecule activity	20 of 470 in the list	71 of 1274 in all the Protein	0.957046	M3WHD2,M3W308,M3WD40,A0A337SDC9,A0A337SJ19,M3VXK3,A0A337SK71,A0A2I2ULZ0,A0A2I2U1Y7,M3XCH2,A0A337S4D2,M3WUP1,A0A337SVR5,M3WRZ7,M3VUH2,A0A2I2UL84,M3WFR2,A0A2I2UGD2,M3XC93,M3X4Z2
GO:0004871	signal transducer activity	16 of 470 in the list	59 of 1274 in all the Protein	0.960778	M3WJD7,A0A337SLB6,A0A337SX42,A0A2I2UBH4,M3XB73,M3WAJ3,M3WJ91,A0A337SQZ3,M3WVG9,M3W462,A0A337S4D2,A0A2I2V145,M3XB57,A0A337SJR5,M3WCU0,M3WJV7
GO:0022892	substrate-specific transporter activity	16 of 470 in the list	59 of 1274 in all the Protein	0.960778	M3WBM7,M3WD24,A0A2I2UUC7,M3WQJ0,M3VW78,M3X2J1,P07405,A0A337S893,A0A2I2UXU4,A0A337S5Y6,A0A2I2USM1,A0A337SNU0,M3WJ91,A0A337SBJ9,M3X7F4,A0A337S875
GO:0060089	molecular transducer activity	16 of 470 in the list	59 of 1274 in all the Protein	0.960778	M3WJD7,A0A337SLB6,A0A337SX42,A0A2I2UBH4,M3XB73,M3WAJ3,M3WJ91,A0A337SQZ3,M3WVG9,M3W462,A0A337S4D2,A0A2I2V145,M3XB57,A0A337SJR5,M3WCU0,M3WJV7
GO:0022804	active transmembrane transporter activity	5 of 470 in the list	23 of 1274 in all the Protein	0.963699	M3WBM7,A0A337SNU0,A0A2I2USM1,A0A337S893,A0A337S875
GO:0016746	transferase activity, transferring acyl groups	3 of 470 in the list	16 of 1274 in all the Protein	0.968287	A0A2I2UYN2,M3W445,M3W688
GO:0016298	lipase activity	2 of 470 in the list	12 of 1274 in all the Protein	0.9686	A0A337SJR5,A0A086KPU4
GO:0008324	cation transmembrane transporter activity	5 of 470 in the list	24 of 1274 in all the Protein	0.973157	M3WBM7,A0A337SNU0,M3WJ91,A0A337S893,A0A337S875
GO:0042578	phosphoric ester hydrolase activity	9 of 470 in the list	38 of 1274 in all the Protein	0.973515	A0A337SD84,M3WEW6,M3WXF6,M3WQ22,M3W3N7,A0A337SJR5,A0A086KPU4,A0A337S0T4,M3WHZ0
GO:0016740	transferase activity	59 of 470 in the list	191 of 1274 in all the Protein	0.97512	M3W1G7,A0A337S6Z6,M3W805,M3WAJ5,M3WG61,A0A337STX5,A0A337SWJ9,M3XD62,A0A2I2V2X4,A0A2I2V5F1,M3X5H4,M3XB73,A0A2I2UFW9,A0A2I2U1V6,M3WDY7,M3WSV7,A0A2I2UPC3,M3W688,A0A2I2V2F7,A0A2I2V1V2,M3XB57,M3XD27,A0A2I2UJD5,M3WCU0,M3W8D3,M3WHD2,A0A2I2UA40,M3X7Z4,A0A337SJ00,A0A2I2UYN2,A0A2I2U247,M3WM12,A0A2I2UI05,A0A337SKA0,A0A337SX42,M3WEI7,M3WRR0,M3WAJ3,M3W1J7,A0A2I2UIA1,A0A086LVF4,M3WPA0,M3WEG8,M3X250,M3X9J4,A0A3…
GO:0005096	GTPase activator activity	8 of 470 in the list	35 of 1274 in all the Protein	0.976193	M3VX24,M3W2X9,M3WIE0,A0A2I2U0V8,A0A2I2UDT7,A0A337SS69,M3WFE7,A0A2I2UWM1
GO:0005215	transporter activity	18 of 470 in the list	69 of 1274 in all the Protein	0.981373	M3WBM7,M3VW78,A0A337S893,A0A2I2UXU4,M3W995,M3WJ91,M3X7F4,A0A337S875,A0A2I2UUC7,M3WD24,M3X2J1,M3WQJ0,P07405,A0A337SVR5,A0A337S5Y6,A0A337SNU0,A0A2I2USM1,A0A337SBJ9
GO:0015075	ion transmembrane transporter activity	8 of 470 in the list	36 of 1274 in all the Protein	0.981813	M3WBM7,M3X2J1,A0A337S893,A0A2I2UXU4,A0A2I2USM1,A0A337SNU0,M3WJ91,A0A337S875
GO:0042803	protein homodimerization activity	13 of 470 in the list	53 of 1274 in all the Protein	0.98226	M3W462,A0A2I2U1C5,A0A2I2U4Q1,M3W1J6,A0A337SLB6,M3W7S2,A0A2I2UFI8,A0M8S6,M3VVG3,A0A337RW76,M3W7X5,A0A337S793,A0A337RYW4
GO:0004221	ubiquitin thiolesterase activity	2 of 470 in the list	14 of 1274 in all the Protein	0.985801	M3W1J6,M3WNL7
GO:0019903	protein phosphatase binding	2 of 470 in the list	14 of 1274 in all the Protein	0.985801	Q005W4,A0A337S4D2
GO:0030246	carbohydrate binding	2 of 470 in the list	14 of 1274 in all the Protein	0.985801	M3W462,M3W805
GO:0008047	enzyme activator activity	13 of 470 in the list	54 of 1274 in all the Protein	0.985986	A0A337SB56,M3VX24,M3W2X9,A0A337SFU3,M3WIE0,A0A2I2U0V8,A0A2I2UK97,A0A2I2UDT7,M3WRT4,A0A2I2UWM1,M3WFE7,A0A337SS69,A0A2I2UG44
GO:0008233	peptidase activity	9 of 470 in the list	41 of 1274 in all the Protein	0.987948	M3VYU1,M3WUH9,M3WRM3,M3W1J6,M3WNL7,M3X983,A0A2I2UL30,M3W683,A0A2I2U2M1
GO:0004888	transmembrane signaling receptor activity	3 of 470 in the list	19 of 1274 in all the Protein	0.98923	A0A2I2V145,M3WCU0,M3WJV7
GO:0008234	cysteine-type peptidase activity	3 of 470 in the list	19 of 1274 in all the Protein	0.98923	M3VYU1,M3W1J6,M3WNL7
GO:0070011	peptidase activity, acting on L-amino acid peptides	8 of 470 in the list	38 of 1274 in all the Protein	0.989565	M3VYU1,M3WUH9,M3WRM3,M3W1J6,M3WNL7,M3X983,A0A2I2UL30,A0A2I2U2M1
GO:0005102	receptor binding	22 of 470 in the list	85 of 1274 in all the Protein	0.990457	M3WHD2,A0A2I2V0N1,A0A337S891,A0A2I2U7X4,M3VWN1,A0A337SJ19,A0A337SLB6,A0A337SGV2,A0A337S2V2,M3WEI7,A0A337SLR9,M3W6D0,M3WAJ3,M3W1J7,A0A337SVF6,M3VWL6,A0A337S4D2,A0A2I2UP60,A0A2I2V1V2,A0A2I2ULM1,A0A337S647,A0M8S6
GO:0016790	thiolester hydrolase activity	2 of 470 in the list	15 of 1274 in all the Protein	0.990519	M3W1J6,M3WNL7
GO:0022891	substrate-specific transmembrane transporter activity	9 of 470 in the list	42 of 1274 in all the Protein	0.99083	M3WBM7,M3VW78,M3X2J1,A0A337S893,A0A2I2UXU4,A0A2I2USM1,A0A337SNU0,M3WJ91,A0A337S875
GO:0019902	phosphatase binding	3 of 470 in the list	20 of 1274 in all the Protein	0.992569	A0A2I2UP60,Q005W4,A0A337S4D2
GO:0038023	signaling receptor activity	6 of 470 in the list	32 of 1274 in all the Protein	0.992922	A0A2I2V145,A0A337SLB6,M3W462,M3WJ91,M3WCU0,M3WJV7
GO:0016829	lyase activity	2 of 470 in the list	16 of 1274 in all the Protein	0.993695	A0A337SVF6,A0A2I2UYN2
GO:0046983	protein dimerization activity	19 of 470 in the list	78 of 1274 in all the Protein	0.994698	Q005W4,M3W1J6,A0A337S936,A0A337SLB6,M3VVG3,M3XB73,A0A337S793,M3W462,A0A2I2U1C5,A0A2I2U4Q1,M3WX33,M3W7S2,A0A2I2UFI8,A0M8S6,M3X192,M3W7X5,A0A337RW76,A0A2I2UZP4,A0A337RYW4
GO:0022857	transmembrane transporter activity	9 of 470 in the list	44 of 1274 in all the Protein	0.994769	M3WBM7,M3VW78,M3X2J1,A0A337S893,A0A2I2UXU4,A0A2I2USM1,A0A337SNU0,M3WJ91,A0A337S875
GO:0003824	catalytic activity	151 of 470 in the list	469 of 1274 in all the Protein	0.996758	M3WAJ5,M3WLL9,M3WRM3,A0A337STX5,M3WQ22,A0A2I2V0V5,A0A337ST63,A0A2I2V2X4,A0A337SCS9,M3WAE3,A0A2I2U1Y7,M3X046,M3WFF7,A0A2I2V1V2,M3XB57,M3VZW0,M3W1F1,M3XD27,M3W6R3,M3W3N7,M3VYC9,A0A2I2UJD5,M3W3J7,A0A337RTV0,A0A2I2UZP4,A0A2I2UA40,A0A337SD84,M3WLH5,A0A337SKA0,M3W4K3,M3WRR0,A0A337SX14,M3WPA0,M3WEG8,M3WNI2,M3X311,A0A2I2U1C5,M3WGU7,A0A2I2US52,M3WKB8,A0A2I2UXX5,M3WBC8,M3X0Y6,M3WG61,A0A337SWJ9,A0A2I2UBH4,M…
GO:0004872	receptor activity	8 of 470 in the list	43 of 1274 in all the Protein	0.997618	A0A337S891,M3W462,A0A337S893,A0A337SLB6,A0A2I2V145,M3WJ91,M3WCU0,M3WJV7
GO:0016788	hydrolase activity, acting on ester bonds	14 of 470 in the list	67 of 1274 in all the Protein	0.998793	A0A337SD84,M3WEW6,M3W1J6,M3WM12,M3WXF6,M3WNL7,M3WQ22,A0A337ST63,M3W3N7,A0A337SJR5,A0A086KPU4,A0A337RTV0,M3WHZ0,A0A337S0T4

## Sheet: Biological process
GO term ID	Gene Ontology term	Cluster frequency	Protein frequency of use	P-value	Protein ID
GO:0007015	actin filament organization	13 of 455 in the list	17 of 1270 in all the Protein	0.000705616	A0A337SB56,M3WAY2,M3WIE0,M3XED8,M3WM12,M3VWL6,M3WHZ4,A0A337SFI8,A0A2I2UM45,A0A2I2UFI8,A0A2I2UJZ0,A0A2I2U7X3,M3XC93
GO:0071822	protein complex subunit organization	50 of 455 in the list	101 of 1270 in all the Protein	0.00229604	M3W6F1,A0A337S2E8,M3W805,A0A2I2U5W4,M3XED8,M3WBC8,M3X0Y6,A0A337S829,M3VVE2,A0A337SFI8,A0A337SJ19,M3VVG3,A0A337S7T5,A0A337SK71,A0A2I2U1Y7,M3XCH2,M3WQJ0,M3WIE0,A0A337S4D2,A0A2I2UPC3,A0A2I2UM45,A0A2I2UP60,A0M8S6,A0A2I2UJZ0,A0A337SP17,A0A337RYW4,A0A2I2UZP4,A0A337RZ36,M3WAY2,M3WM12,M3WGX4,A0A337SGV2,M3W192,M3WRR0,A0A2I2U7X3,M3WJ91,A0A2I2UF54,A0A2I2UG44,A0A337SB56,M3WVG9,A0A2I2U1C5,M3WHZ4,M3VWL6,A0A337…
GO:0008285	negative regulation of cell proliferation	31 of 455 in the list	57 of 1270 in all the Protein	0.00261464	M3WJD7,M3W1G7,A0A337S891,M3WLL9,M3VVE2,M3WG61,A0A2I2U4A6,A0A2I2UYL9,A0A337SLB6,M3W4G4,M3WRR0,M3W6D0,A0A2I2UBH4,M3XB73,M3W1J7,A0A2I2UB62,A0A337SVF6,M3W884,A0A337SB56,M3WEW6,A0A2I2US52,A0A337S4D2,A0A2I2UP60,A0M8S6,A0A2I2ULM1,A0A2I2V1V2,A0A2I2ULD8,M3W0P8,M3WL23,M3WGK2,M3WKB8
GO:0034645	cellular macromolecule biosynthetic process	62 of 455 in the list	134 of 1270 in all the Protein	0.00555959	A0A2I2UWZ2,A0A337S891,M3W805,M3WAJ5,M3WQ01,A0A337SQW9,M3WLK5,M3X6G1,A0A337ST63,A0A337SJF2,M3W854,A0A337S140,M3X5H4,A0A337SK71,A0A337S793,A0A337SQZ3,M3WLJ9,A0A337S476,M3WBC3,M3X046,M3WN96,M3WG51,A0A337RYG4,A0A2I2U2Q5,M3WJ18,A0A2I2V1V2,M3VYC9,A0A2I2V2Y6,M3W7N2,M3W3J7,M3W9K1,M3W8D3,M3X5W9,A0A337RYW4,A0A2I2UQM7,A0A337S163,M3X7Z4,A0A337SID0,M3WJL5,M3W2Q7,A0A337S0W0,M3W4K3,M3W192,M3WX80,A0A337SX14,A0A2…
GO:0002088	lens development in camera-type eye	5 of 455 in the list	5 of 1270 in all the Protein	0.0058195	A0A2I2UL84,A0A337S891,M3W462,M3WCU0,A0A337S4D2
GO:0007062	sister chromatid cohesion	5 of 455 in the list	5 of 1270 in all the Protein	0.0058195	A0A337ST63,A0A337S829,M3WX33,M3WLK5,A0A2I2UZP4
GO:0009059	macromolecule biosynthetic process	62 of 455 in the list	137 of 1270 in all the Protein	0.0102443	A0A2I2UWZ2,A0A337S891,M3W805,M3WAJ5,M3WQ01,A0A337SQW9,M3WLK5,M3X6G1,A0A337ST63,A0A337SJF2,M3W854,A0A337S140,M3X5H4,A0A337SK71,A0A337S793,A0A337SQZ3,M3WLJ9,A0A337S476,M3WBC3,M3X046,M3WN96,M3WG51,A0A337RYG4,A0A2I2U2Q5,M3WJ18,A0A2I2V1V2,M3VYC9,A0A2I2V2Y6,M3W7N2,M3W3J7,M3W9K1,M3W8D3,M3X5W9,A0A337RYW4,A0A2I2UQM7,A0A337S163,M3X7Z4,A0A337SID0,M3WJL5,M3W2Q7,A0A337S0W0,M3W4K3,M3W192,M3WX80,A0A337SX14,A0A2…
GO:0016070	RNA metabolic process	81 of 455 in the list	187 of 1270 in all the Protein	0.0134865	A0A2I2UX62,A0A2I2U5W4,M3WAJ5,M3WLL9,A0A337SAN9,A0A2I2UPW6,M3X5H4,M3WKR1,A0A337S793,M3WLJ9,M3WUX8,A0A337S476,M3WG51,A0A337RYG4,M3W656,A0A2I2U2Q5,A0A2I2UYJ8,A0A2I2V1V2,M3WDX4,M3VYC9,M3W3J7,M3W9K1,M3W8D3,A0A337RTV0,M3VY03,A0A337S163,A0A337SID0,M3WJL5,A0A2I2U7G6,M3WLH5,M3W6W5,M3WG15,A0A2I2U160,M3XAB2,A0A086LVF4,M3X3H8,M3W8K2,M3WV88,M3WMF9,A0A337SWU8,M3WLH7,M3WIK2,M3WF80,A0A337SHM2,A0A2I2UWZ2,M3WLR6,A…
GO:0060135	maternal process involved in female pregnancy	4 of 455 in the list	4 of 1270 in all the Protein	0.0163359	A0A143RHU3,A0A2I2V1V2,A0A337S891,M3WGK2
GO:0006351	transcription, DNA-dependent	32 of 455 in the list	66 of 1270 in all the Protein	0.0205109	A0A2I2UWZ2,A0A337S163,A0A337SID0,M3WJL5,A0A337S891,M3WAJ5,M3WQ01,A0A337S0W0,A0A337SQW9,M3X6G1,A0A337S140,M3X5H4,A0A337S793,M3WLJ9,M3W1J7,M3WAN4,A0A337S476,M3WG51,M3X3H8,M3X8K9,A0A337RYG4,A0A2I2UD94,A0A2I2U2Q5,M3VY74,M3W8K2,A0A2I2V1V2,A0A2I2ULD8,A0A337SWU8,A0A2I2V2Y6,M3WGK2,M3WF80,A0A337RYW4
GO:0048704	embryonic skeletal system morphogenesis	5 of 455 in the list	6 of 1270 in all the Protein	0.0245661	A0A2I2V1V2,M3WGK2,A0A337S4D2,M3W142,M3WUP1
GO:0043933	macromolecular complex subunit organization	64 of 455 in the list	147 of 1270 in all the Protein	0.0246672	M3W6F1,A0A337S2E8,M3W805,A0A2I2U5W4,A0A2I2UR96,M3WLL9,M3XED8,M3WBC8,M3X0Y6,A0A337S829,M3VVE2,A0A337SFI8,A0A337SJ19,A0A337S2V2,M3VVG3,A0A337S7T5,A0A337SK71,A0A2I2U1Y7,M3XCH2,A0A337RYG4,M3WQJ0,M3WIE0,A0A2I2UPC3,A0A337S4D2,A0A2I2UM45,A0A2I2UP60,M3WJ18,A0M8S6,A0A2I2UJZ0,A0A337SP17,M3W3J7,A0A337RYW4,A0A2I2UZP4,M3WHD2,M3WJL5,A0A2I2U7G6,A0A337RZ36,M3WAY2,M3WM12,M3WMP3,M3WGX4,A0A337SGV2,A0A337SIG6,M3W192…
GO:0030029	actin filament-based process	25 of 455 in the list	50 of 1270 in all the Protein	0.025337	M3WAY2,M3XED8,M3X0Y6,M3WM12,A0A337SFI8,M3VXK3,A0A2I2V5F1,A0A2I2UPS1,M3W3K7,A0A2I2U7X3,A0A2I2ULZ0,A0A337SB56,A0A2I2U1V6,A0A2I2U1C5,M3WIE0,M3WHZ4,M3VWL6,A0A2I2UM45,A0A2I2U057,A0A2I2UP60,A0A2I2UFI8,A0A2I2UJZ0,M3WRZ7,A0A2I2UL84,M3XC93
GO:0006366	transcription from RNA polymerase II promoter	22 of 455 in the list	43 of 1270 in all the Protein	0.0260171	A0A2I2UWZ2,A0A337S163,A0A337SID0,M3WJL5,A0A337S891,A0A337S140,M3WLJ9,M3W1J7,A0A337S476,M3X3H8,A0A337RYG4,M3X8K9,A0A2I2UD94,A0A2I2U2Q5,M3W8K2,A0A2I2V1V2,A0A2I2ULD8,A0A337SWU8,A0A2I2V2Y6,M3WGK2,M3WF80,A0A337RYW4
GO:0030036	actin cytoskeleton organization	22 of 455 in the list	43 of 1270 in all the Protein	0.0260171	M3WAY2,M3XED8,M3X0Y6,M3WM12,A0A337SFI8,M3VXK3,A0A2I2V5F1,A0A2I2UPS1,M3W3K7,A0A2I2U7X3,A0A337SB56,A0A2I2U1V6,A0A2I2U1C5,M3WIE0,M3WHZ4,M3VWL6,A0A2I2UM45,A0A2I2UFI8,A0A2I2UP60,A0A2I2UJZ0,M3WRZ7,M3XC93
GO:0032774	RNA biosynthetic process	34 of 455 in the list	72 of 1270 in all the Protein	0.0269981	A0A2I2UWZ2,A0A337S891,M3WAJ5,M3WQ01,A0A337SQW9,M3X6G1,A0A337S140,M3X5H4,A0A337SK71,A0A337S793,M3WLJ9,A0A337S476,M3WG51,A0A337RYG4,A0A2I2U2Q5,A0A2I2V1V2,A0A2I2V2Y6,A0A337RYW4,A0A337S163,M3WJL5,A0A337SID0,A0A337S0W0,M3W1J7,M3WAN4,M3X3H8,M3X8K9,A0A2I2UD94,M3VY74,M3W8K2,A0A2I2ULD8,M3WMF9,A0A337SWU8,M3WGK2,M3WF80
GO:0019882	antigen processing and presentation	9 of 455 in the list	14 of 1270 in all the Protein	0.0277868	C6ZK72,S4Z264,A0A2I2V145,M3X983,Q95485,S4Z9P2,A0A337SSW7,A0A337SBJ9,M3X4Z2
GO:0001942	hair follicle development	6 of 455 in the list	8 of 1270 in all the Protein	0.0281449	A0A143RHU3,A0A2I2ULD8,M3WNI2,A0A337RW76,M3VVE2,A0A337S4D2
GO:0006476	protein deacetylation	6 of 455 in the list	8 of 1270 in all the Protein	0.0281449	M3VZW0,A0A2I2ULD8,M3WNI2,M3WD90,M3W7N2,M3WKB8
GO:0022404	molting cycle process	6 of 455 in the list	8 of 1270 in all the Protein	0.0281449	A0A143RHU3,A0A2I2ULD8,M3WNI2,A0A337RW76,M3VVE2,A0A337S4D2
GO:0022405	hair cycle process	6 of 455 in the list	8 of 1270 in all the Protein	0.0281449	A0A143RHU3,A0A2I2ULD8,M3WNI2,A0A337RW76,M3VVE2,A0A337S4D2
GO:0035601	protein deacylation	6 of 455 in the list	8 of 1270 in all the Protein	0.0281449	M3VZW0,A0A2I2ULD8,M3WNI2,M3WD90,M3W7N2,M3WKB8
GO:0042303	molting cycle	6 of 455 in the list	8 of 1270 in all the Protein	0.0281449	A0A143RHU3,A0A2I2ULD8,M3WNI2,A0A337RW76,M3VVE2,A0A337S4D2
GO:0042633	hair cycle	6 of 455 in the list	8 of 1270 in all the Protein	0.0281449	A0A143RHU3,A0A2I2ULD8,M3WNI2,A0A337RW76,M3VVE2,A0A337S4D2
GO:0045619	regulation of lymphocyte differentiation	6 of 455 in the list	8 of 1270 in all the Protein	0.0281449	M3WEW6,M3WIK2,Q005W4,M3WLL9,A0A337S936,A0A337SBJ9
GO:0009913	epidermal cell differentiation	7 of 455 in the list	10 of 1270 in all the Protein	0.0292032	A0A2I2ULD8,A0A337S140,M3WNI2,A0A337S642,M3WCU0,A0A337S4D2,A0A2I2U4A6
GO:0032092	positive regulation of protein binding	7 of 455 in the list	10 of 1270 in all the Protein	0.0292032	A0A2I2UFI8,A0A2I2V1V2,M3W1F1,M3WGK2,A0A2I2U7X4,M3WM12,M3WGX4
GO:0051259	protein oligomerization	14 of 455 in the list	25 of 1270 in all the Protein	0.0299487	M3W6F1,A0A337RZ36,M3W805,M3WBC8,M3X0Y6,A0A2I2UPC3,A0A337S4D2,A0A337SFI8,A0A337SJ19,A0M8S6,A0A337SP17,M3W192,M3WJ91,A0A2I2UG44
GO:0010467	gene expression	84 of 455 in the list	201 of 1270 in all the Protein	0.0335309	A0A2I2UX62,A0A2I2U5W4,M3WAJ5,A0A337SAN9,A0A2I2UPW6,A0A337SJF2,M3X5H4,M3WKR1,A0A337S793,A0A337SQZ3,M3WLJ9,M3WUX8,A0A337S476,M3WBC3,M3WN96,M3WG51,A0A337RYG4,M3W656,A0A2I2U2Q5,A0A2I2V1V2,M3WDX4,M3VYC9,M3W3J7,M3W9K1,A0A337RTV0,M3W8D3,M3VY03,A0A337S163,A0A337SID0,M3WJL5,A0A2I2U7G6,M3WLH5,M3W6W5,M3WG15,M3WX80,A0A2I2U160,M3XAB2,A0A337SQJ9,A0A086LVF4,M3X3H8,M3W8K2,M3WV88,M3WMF9,A0A337SWU8,M3WLH7,M3WIK2,M…
GO:0090304	nucleic acid metabolic process	105 of 455 in the list	257 of 1270 in all the Protein	0.0357973	A0A2I2UX62,A0A2I2U5W4,M3WAJ5,M3WLL9,A0A337SAN9,M3WLK5,A0A2I2UPW6,M3W3P2,A0A337ST63,M3X5H4,M3WKR1,A0A337S793,M3WLJ9,M3WUX8,A0A337S476,M3X046,M3WG51,A0A337RYG4,M3W656,A0A2I2U2Q5,M3WX33,A0A2I2UYJ8,M3WJ18,M3WPZ7,A0A2I2V1V2,M3WDX4,M3W6R3,M3VYC9,A0A2I2UJD5,M3W7N2,M3W3J7,M3W9K1,M3W8D3,A0A337RTV0,A0A2I2UZP4,M3WHD2,M3VY03,A0A337S163,A0A337SID0,M3WJL5,A0A2I2U7G6,M3WM12,M3WLH5,M3W6W5,M3WG15,M3W192,A0A2I2U16…
GO:0031344	regulation of cell projection organization	15 of 455 in the list	28 of 1270 in all the Protein	0.0396631	A0A337SCC9,M3W427,M3WNI2,M3WIE0,A0A2I2UD98,Q6S9D9,M3VVE2,A0A337SDC9,A0A337SFI8,A0A143RHU3,A0A2I2V0V5,A0A337SWJ9,A0A337SJ19,A0A2I2UL84,M3WCU0
GO:0043393	regulation of protein binding	10 of 455 in the list	17 of 1270 in all the Protein	0.0438402	A0A2I2V0N1,M3W6F1,A0A2I2U7X4,M3WM12,M3WGX4,A0A2I2UFI8,A0A2I2V1V2,M3W1F1,M3WGK2,M3WKB8
GO:0051494	negative regulation of cytoskeleton organization	10 of 455 in the list	17 of 1270 in all the Protein	0.0438402	M3WVG9,A0A337SCK1,M3WIE0,M3WHZ4,M3VVE2,A0A2I2UM45,A0A337SJ19,A0A2I2UFI8,A0A2I2U7X3,A0A2I2UGD2
GO:0002089	lens morphogenesis in camera-type eye	3 of 455 in the list	3 of 1270 in all the Protein	0.0457911	M3W462,M3WCU0,A0A337S4D2
GO:0006270	DNA replication initiation	3 of 455 in the list	3 of 1270 in all the Protein	0.0457911	M3WJ18,M3X046,M3W3J7
GO:0006541	glutamine metabolic process	3 of 455 in the list	3 of 1270 in all the Protein	0.0457911	M3VYG7,M3W805,M3WM12
GO:0010829	negative regulation of glucose transport	3 of 455 in the list	3 of 1270 in all the Protein	0.0457911	M3WEI7,A0A337SGI7,M3WG61
GO:0031050	dsRNA fragmentation	3 of 455 in the list	3 of 1270 in all the Protein	0.0457911	M3WA64,A0A337SCB0,M3W6L9
GO:0032925	regulation of activin receptor signaling pathway	3 of 455 in the list	3 of 1270 in all the Protein	0.0457911	A0A2I2V1V2,A0A2I2ULM1,M3WGK2
GO:0035196	production of miRNAs involved in gene silencing by miRNA	3 of 455 in the list	3 of 1270 in all the Protein	0.0457911	M3WA64,A0A337SCB0,M3W6L9
GO:0042733	embryonic digit morphogenesis	3 of 455 in the list	3 of 1270 in all the Protein	0.0457911	A0A2I2ULD8,M3WNI2,A0A337S4D2
GO:0043587	tongue morphogenesis	3 of 455 in the list	3 of 1270 in all the Protein	0.0457911	A0A2I2ULD8,M3WNI2,A0A337S4D2
GO:0048538	thymus development	3 of 455 in the list	3 of 1270 in all the Protein	0.0457911	A0A337S936,M3VVE2,A0A337S4D2
GO:0051781	positive regulation of cell division	3 of 455 in the list	3 of 1270 in all the Protein	0.0457911	A0A2I2V1V2,M3WGK2,M3VVE2
GO:0060768	regulation of epithelial cell proliferation involved in prostate gland development	3 of 455 in the list	3 of 1270 in all the Protein	0.0457911	M3W4G4,M3VVE2,A0A337S4D2
GO:0060788	ectodermal placode formation	3 of 455 in the list	3 of 1270 in all the Protein	0.0457911	A0A2I2ULD8,M3WNI2,A0A337S4D2
GO:0060789	hair follicle placode formation	3 of 455 in the list	3 of 1270 in all the Protein	0.0457911	A0A2I2ULD8,M3WNI2,A0A337S4D2
GO:0061196	fungiform papilla development	3 of 455 in the list	3 of 1270 in all the Protein	0.0457911	A0A2I2ULD8,M3WNI2,A0A337S4D2
GO:0061197	fungiform papilla morphogenesis	3 of 455 in the list	3 of 1270 in all the Protein	0.0457911	A0A2I2ULD8,M3WNI2,A0A337S4D2
GO:0061198	fungiform papilla formation	3 of 455 in the list	3 of 1270 in all the Protein	0.0457911	A0A2I2ULD8,M3WNI2,A0A337S4D2
GO:0070918	production of small RNA involved in gene silencing by RNA	3 of 455 in the list	3 of 1270 in all the Protein	0.0457911	M3WA64,A0A337SCB0,M3W6L9
GO:0071359	cellular response to dsRNA	3 of 455 in the list	3 of 1270 in all the Protein	0.0457911	M3WA64,A0A337SCB0,M3W6L9
GO:0071696	ectodermal placode development	3 of 455 in the list	3 of 1270 in all the Protein	0.0457911	A0A2I2ULD8,M3WNI2,A0A337S4D2
GO:0071697	ectodermal placode morphogenesis	3 of 455 in the list	3 of 1270 in all the Protein	0.0457911	A0A2I2ULD8,M3WNI2,A0A337S4D2
GO:0090199	regulation of release of cytochrome c from mitochondria	3 of 455 in the list	3 of 1270 in all the Protein	0.0457911	A0A143RHU3,A0A337SP17,Q005W4
GO:0048002	antigen processing and presentation of peptide antigen	8 of 455 in the list	13 of 1270 in all the Protein	0.0519808	C6ZK72,S4Z264,A0A2I2V145,M3X983,S4Z9P2,Q95485,A0A337SSW7,M3X4Z2
GO:0002474	antigen processing and presentation of peptide antigen via MHC class I	7 of 455 in the list	11 of 1270 in all the Protein	0.055909	A0A2I2V145,M3X983,C6ZK72,Q95485,S4Z9P2,A0A337SSW7,S4Z264
GO:0050769	positive regulation of neurogenesis	7 of 455 in the list	11 of 1270 in all the Protein	0.055909	A0A337SJ19,A0A337SWJ9,A0A2I2ULD8,M3W427,M3WNI2,A0A337S4D2,A0A337SDC9
GO:0051017	actin filament bundle assembly	7 of 455 in the list	11 of 1270 in all the Protein	0.055909	A0A2I2UFI8,M3WAY2,A0A2I2U7X3,M3WM12,M3VWL6,M3WHZ4,A0A337SFI8
GO:0006261	DNA-dependent DNA replication	4 of 455 in the list	5 of 1270 in all the Protein	0.0584014	M3WJ18,M3X046,M3W3J7,M3WLK5
GO:0030049	muscle filament sliding	4 of 455 in the list	5 of 1270 in all the Protein	0.0584014	A0A2I2U057,A0A2I2UL84,M3XC93,A0A2I2ULZ0
GO:0031113	regulation of microtubule polymerization	4 of 455 in the list	5 of 1270 in all the Protein	0.0584014	M3WVG9,M3WDK6,M3VVE2,A0A337SDC9
GO:0033275	actin-myosin filament sliding	4 of 455 in the list	5 of 1270 in all the Protein	0.0584014	A0A2I2U057,A0A2I2UL84,M3XC93,A0A2I2ULZ0
GO:0050777	negative regulation of immune response	4 of 455 in the list	5 of 1270 in all the Protein	0.0584014	M3WEW6,M3WLL9,M3W683,M3VZJ6
GO:0050803	regulation of synapse structure and activity	4 of 455 in the list	5 of 1270 in all the Protein	0.0584014	A0A337SJ19,M3W462,M3VX24,M3WG61
GO:0050807	regulation of synapse organization	4 of 455 in the list	5 of 1270 in all the Protein	0.0584014	A0A337SJ19,M3W462,M3VX24,M3WG61
GO:0070933	histone H4 deacetylation	4 of 455 in the list	5 of 1270 in all the Protein	0.0584014	A0A2I2ULD8,M3WNI2,M3WD90,M3WKB8
GO:0001649	osteoblast differentiation	6 of 455 in the list	9 of 1270 in all the Protein	0.0591803	A0A143RHU3,A0A2I2V1V2,A0A337SCK1,M3WGK2,M3WCU0,M3WKB8
GO:0048706	embryonic skeletal system development	6 of 455 in the list	9 of 1270 in all the Protein	0.0591803	A0A2I2V1V2,A0A2I2UM49,M3WGK2,A0A337S4D2,M3W142,M3WUP1
GO:0060491	regulation of cell projection assembly	6 of 455 in the list	9 of 1270 in all the Protein	0.0591803	M3WIE0,A0A2I2UD98,M3WCU0,Q6S9D9,M3VVE2,A0A337SFI8
GO:0000082	G1/S transition of mitotic cell cycle	5 of 455 in the list	7 of 1270 in all the Protein	0.0607838	M3WJ18,M3X046,M3WD87,M3W192,M3W3J7
GO:0008277	regulation of G-protein coupled receptor protein signaling pathway	5 of 455 in the list	7 of 1270 in all the Protein	0.0607838	A0M8S6,A0A2I2UWM1,A0A337RZ36,A0A2I2U1C5,A0A2I2U0V8
GO:0016575	histone deacetylation	5 of 455 in the list	7 of 1270 in all the Protein	0.0607838	A0A2I2ULD8,M3WNI2,M3WD90,M3W7N2,M3WKB8
GO:0045580	regulation of T cell differentiation	5 of 455 in the list	7 of 1270 in all the Protein	0.0607838	M3WIK2,Q005W4,M3WLL9,A0A337S936,A0A337SBJ9
GO:0045621	positive regulation of lymphocyte differentiation	5 of 455 in the list	7 of 1270 in all the Protein	0.0607838	M3WEW6,M3WIK2,Q005W4,A0A337S936,A0A337SBJ9
GO:0051129	negative regulation of cellular component organization	24 of 455 in the list	51 of 1270 in all the Protein	0.0612721	M3WJD7,A0A337SCC9,A0A2I2V0N1,A0A337SCK1,M3VX24,M3WCP1,M3VVE2,A0A337SFI8,A0A337SJ19,M3WD87,A0A2I2U7X3,M3XB73,M3W071,M3WVG9,M3WNI2,M3WIE0,M3X2J1,M3WHZ4,A0A2I2UM45,A0A143RHU3,A0A2I2UFI8,A0A2I2UL84,A0A2I2UGD2,M3X0W1
GO:0045664	regulation of neuron differentiation	13 of 455 in the list	25 of 1270 in all the Protein	0.0699204	A0A337SCC9,A0A337S891,M3W6F1,M3W427,M3WNI2,M3W2X9,A0A337SDC9,A0A337SFI8,A0A143RHU3,A0A337SWJ9,A0A337SJ19,A0A2I2V0V5,A0A2I2UL84
GO:0044087	regulation of cellular component biogenesis	24 of 455 in the list	52 of 1270 in all the Protein	0.0767166	A0A337SCK1,M3VX24,A0A2I2UD98,M3WDK6,Q6S9D9,M3VVE2,A0A337SDC9,M3WG61,A0A337SFI8,A0A337SJ19,M3WD87,M3WRU8,M3XB73,M3WLJ9,M3VXS4,M3W462,M3WVG9,M3WIE0,M3X2J1,M3WHZ4,A0A2I2UFI8,A0A337SF26,A0A2I2UGD2,M3WCU0
GO:0022411	cellular component disassembly	17 of 455 in the list	35 of 1270 in all the Protein	0.0801698	M3WHD2,M3WJL5,A0A2I2UHB4,M3WM12,A0A337SDC9,M3WMP3,A0A337SWJ9,A0A337S2V2,A0A337SK71,M3WVG9,A0A337SFU3,A0A337S4D2,A0A2I2UFI8,M3WMF9,A0A2I2UL84,A0A337SP17,M3WFR2
GO:0031124	mRNA 3'-end processing	8 of 455 in the list	14 of 1270 in all the Protein	0.0842395	A0A2I2UWZ2,A0A337SID0,M3X8K9,A0A337SMI1,M3WF80,A0A337SHM2,A0A337RTV0,M3W8K2
GO:0031333	negative regulation of protein complex assembly	8 of 455 in the list	14 of 1270 in all the Protein	0.0842395	M3WVG9,A0A337SCK1,M3X2J1,M3WHZ4,A0A2I2UFI8,M3WD87,M3XB73,A0A2I2UGD2
GO:0032886	regulation of microtubule-based process	8 of 455 in the list	14 of 1270 in all the Protein	0.0842395	M3WVG9,M3WDK6,M3VVE2,A0A337S4D2,A0A337SDC9,A0A2I2UM45,A0A337SMX1,A0A337SGV2
GO:0044703	multi-organism reproductive process	27 of 455 in the list	60 of 1270 in all the Protein	0.0850768	A0A337S891,M3WN94,Q005W4,M3VW78,M3W1J6,A0A2I2UXU4,A0A337SMX1,A0A337SCS9,A0A2I2USE2,A0A337SK71,A0A337S793,M3WLJ9,A0A337SQJ9,M3W884,A0A2I2UQZ5,M3W462,M3WQJ0,A0A337SVR5,M3WUE3,A0A143RHU3,A0A2I2V1V2,M3X983,A0A2I2UL84,M3WMF9,A0A2I2ULD8,M3W9K1,M3WGK2
GO:0006260	DNA replication	11 of 455 in the list	21 of 1270 in all the Protein	0.0879553	M3WJL5,M3X046,A0A337S891,A0A337SVR5,M3WLK5,M3WJ18,A0A337ST63,M3W192,M3W7N2,M3W3J7,M3X0W1
GO:0051960	regulation of nervous system development	18 of 455 in the list	38 of 1270 in all the Protein	0.0924636	A0A337SCC9,A0A337S891,M3W6F1,M3VX24,M3W2X9,A0A337SDC9,M3WG61,A0A337SFI8,A0A2I2V0V5,A0A337SJ19,A0A337SWJ9,M3W427,M3WNI2,M3W462,A0A337S4D2,A0A143RHU3,A0A2I2UL84,A0A2I2ULD8
GO:0032784	regulation of DNA-dependent transcription, elongation	7 of 455 in the list	12 of 1270 in all the Protein	0.0937554	M3X8Q9,A0A337S163,M3WJL5,A0A337S3L5,A0A2I2US16,A0A337SHM2,M3W2B9
GO:0043123	positive regulation of I-kappaB kinase/NF-kappaB cascade	7 of 455 in the list	12 of 1270 in all the Protein	0.0937554	A0A337SX42,M3WEI7,M3XF64,A0A337SQZ3,A0A337S4D2,M3X0W1,A0A2I2UG44
GO:0070507	regulation of microtubule cytoskeleton organization	7 of 455 in the list	12 of 1270 in all the Protein	0.0937554	A0A337SMX1,M3WVG9,M3WDK6,M3VVE2,A0A337S4D2,A0A337SDC9,A0A2I2UM45
GO:0050793	regulation of developmental process	55 of 455 in the list	133 of 1270 in all the Protein	0.0959717	M3WJD7,A0A2I2V0N1,A0A337S891,M3W6F1,M3VX24,M3W2X9,M3WLL9,A0A337S936,M3VVE2,A0A337SDC9,M3WG61,A0A337SFI8,A0A2I2V0V5,A0A337SJ19,A0A337SWJ9,A0A337S140,A0A2I2UBH4,M3XB73,M3W6L9,M3WEW6,M3WIE0,A0A337S4D2,A0A2I2V1V2,A0A337SP17,M3WFR2,A0A337S6D4,M3WCU0,A0A2I2UZP4,A0A337SCC9,M3XF64,Q005W4,A0A337SCK1,A0A337SFD6,A0A2I2UD98,A0A337SLB6,M3W4G4,M3W3K7,M3WEI7,M3XAB2,A0A337SVF6,M3W427,M3W462,A0A2I2U1C5,M3WNI2,A0A…
GO:0006413	translational initiation	10 of 455 in the list	19 of 1270 in all the Protein	0.0988837	M3WBC3,M3WN96,M3WQ01,M3WMF9,M3W854,A0A337SK71,M3WX80,A0A2I2UPJ8,M3W8D3,M3X5W9
GO:0010975	regulation of neuron projection development	10 of 455 in the list	19 of 1270 in all the Protein	0.0988837	A0A337SCC9,M3W427,M3WNI2,A0A337SDC9,A0A337SFI8,A0A337SWJ9,A0A337SJ19,A0A2I2V0V5,A0A143RHU3,A0A2I2UL84
GO:0044249	cellular biosynthetic process	76 of 455 in the list	189 of 1270 in all the Protein	0.100736	M3WAJ5,M3WLK5,A0A337ST63,A0A337SJF2,M3X5H4,A0A337S793,A0A337SQZ3,M3WLJ9,A0A337S476,M3WBC3,M3X046,M3WN96,M3WG51,A0A337RYG4,A0A2I2U2Q5,M3WJ18,A0A2I2V1V2,M3VY97,M3VYC9,A0A2I2UJD5,M3W7N2,M3W3J7,M3W9K1,M3W8D3,A0A2I2UQM7,A0A337S163,A0A2I2UA40,M3X7Z4,A0A337SID0,M3WJL5,A0A2I2UYN2,A0A337SD84,M3W2Q7,M3WM12,M3W4K3,M3W192,M3WX80,A0A337SX14,A0A337SQJ9,A0A337SPB1,M3X9J4,M3X250,M3X3H8,M3W8K2,M3WMF9,A0A337SWU8,A…
GO:0001838	embryonic epithelial tube formation	6 of 455 in the list	10 of 1270 in all the Protein	0.104146	A0A337SJ19,A0A337SX42,M3W2X9,A0A337S4D2,M3WKH9,A0A2I2UG44
GO:0007565	female pregnancy	6 of 455 in the list	10 of 1270 in all the Protein	0.104146	A0A143RHU3,M3W884,A0A2I2V1V2,A0A337S891,M3WGK2,M3WUE3
GO:0035148	tube formation	6 of 455 in the list	10 of 1270 in all the Protein	0.104146	A0A337SJ19,A0A337SX42,M3W2X9,A0A337S4D2,M3WKH9,A0A2I2UG44
GO:0043242	negative regulation of protein complex disassembly	6 of 455 in the list	10 of 1270 in all the Protein	0.104146	A0A2I2UFI8,A0A2I2U7X3,A0A2I2UGD2,M3WHZ4,M3VVE2,A0A2I2UM45
GO:0051092	positive regulation of NF-kappaB transcription factor activity	6 of 455 in the list	10 of 1270 in all the Protein	0.104146	A0A337SX42,M3WEI7,M3XF64,M3X0W1,A0A2I2UG44,A0A2I2UM45
GO:0072175	epithelial tube formation	6 of 455 in the list	10 of 1270 in all the Protein	0.104146	A0A337SJ19,A0A337SX42,M3W2X9,A0A337S4D2,M3WKH9,A0A2I2UG44
GO:1901880	negative regulation of protein depolymerization	6 of 455 in the list	10 of 1270 in all the Protein	0.104146	A0A2I2UFI8,A0A2I2U7X3,A0A2I2UGD2,M3WHZ4,M3VVE2,A0A2I2UM45
GO:2000026	regulation of multicellular organismal development	39 of 455 in the list	92 of 1270 in all the Protein	0.106334	M3WJD7,A0A2I2V0N1,A0A337S891,M3W6F1,M3VX24,M3W2X9,M3WLL9,A0A337S936,M3VVE2,A0A337SDC9,M3WG61,A0A337SFI8,A0A2I2V0V5,A0A337SJ19,A0A337SWJ9,A0A337S140,A0A2I2UBH4,M3WEW6,A0A337S4D2,M3WCU0,A0A337SCC9,M3XF64,Q005W4,A0A337SFD6,A0A337SLB6,M3W4G4,M3WEI7,M3W427,M3WNI2,M3W462,A0A143RHU3,A0A2I2UL84,A0A2I2ULD8,M3WIK2,M3W0P8,A0A337RW76,A0A337SBJ9,A0A337SHM2,M3WKB8
GO:0043010	camera-type eye development	12 of 455 in the list	24 of 1270 in all the Protein	0.107597	A0A337S891,M3W462,M3WNI2,M3W2X9,A0A337S936,M3VVE2,A0A337S4D2,A0A2I2UL84,A0A2I2ULD8,M3W1D9,M3WCU0,A0A337RYW4
GO:0007126	meiosis	5 of 455 in the list	8 of 1270 in all the Protein	0.115182	M3W884,A0A337ST63,A0A2I2U1C5,A0A2I2U322,A0A2I2UZP4
GO:0031110	regulation of microtubule polymerization or depolymerization	5 of 455 in the list	8 of 1270 in all the Protein	0.115182	M3WVG9,M3WDK6,M3VVE2,A0A337SDC9,A0A2I2UM45
GO:0032231	regulation of actin filament bundle assembly	5 of 455 in the list	8 of 1270 in all the Protein	0.115182	A0A337SJ19,A0A337SF26,M3VX24,M3WIE0,M3VXS4
GO:0032885	regulation of polysaccharide biosynthetic process	5 of 455 in the list	8 of 1270 in all the Protein	0.115182	A0A143RHU3,M3WEG8,M3W805,M3W7X5,M3VWL6
GO:0043255	regulation of carbohydrate biosynthetic process	5 of 455 in the list	8 of 1270 in all the Protein	0.115182	A0A143RHU3,M3WEG8,M3W805,M3W7X5,M3VWL6
GO:0045639	positive regulation of myeloid cell differentiation	5 of 455 in the list	8 of 1270 in all the Protein	0.115182	A0A2I2V0N1,M3WEW6,A0A337RW76,A0A337S936,M3WG61
GO:0051291	protein heterooligomerization	5 of 455 in the list	8 of 1270 in all the Protein	0.115182	M3W192,M3WJ91,M3WBC8,A0A2I2UPC3,A0A337S4D2
GO:0051327	M phase of meiotic cell cycle	5 of 455 in the list	8 of 1270 in all the Protein	0.115182	M3W884,A0A337ST63,A0A2I2U1C5,A0A2I2U322,A0A2I2UZP4
GO:2000027	regulation of organ morphogenesis	5 of 455 in the list	8 of 1270 in all the Protein	0.115182	M3WJD7,A0A337S891,M3W2X9,M3VVE2,A0A337S4D2
GO:0061061	muscle structure development	20 of 455 in the list	44 of 1270 in all the Protein	0.116838	A0A2I2V0N1,A0A337S891,M3W6F1,A0A337SFD6,M3WXH8,A0A2I2UYL9,A0A337STX5,M3VXK3,A0A2I2ULZ0,M3WBT7,A0A2I2U1C5,A0A337S4D2,M3WUP1,A0A143RHU3,A0M8S6,M3WRZ7,M3WFR2,A0A2I2U814,A0A337SLH8,M3XC93
GO:0007010	cytoskeleton organization	41 of 455 in the list	98 of 1270 in all the Protein	0.119187	M3X5N8,A0A2I2U5W4,M3XED8,M3X0Y6,M3VVE2,A0A337SFI8,A0A337SJ19,A0A2I2V5F1,A0A2I2UPS1,M3XB73,A0A2I2U1Y7,A0A2I2U1V6,M3WBT7,M3WIE0,M3WSV7,A0A337S4D2,A0A2I2UM45,A0A2I2UP60,A0A2I2UJZ0,A0A337SS69,M3WFR2,A0A337SBN4,A0A337S6D4,A0A2I2UZP4,M3WAY2,M3WDK6,M3WM12,M3VXK3,A0A337SGV2,M3W3K7,A0A2I2U7X3,A0A337SB56,M3W427,A0A2I2U1C5,M3WVG9,M3WHZ4,M3VWL6,A0A2I2UFI8,M3WRZ7,A0A2I2UL84,M3XC93
GO:0009792	embryo development ending in birth or egg hatching	25 of 455 in the list	57 of 1270 in all the Protein	0.12513	A0A2I2V0N1,A0A337S891,M3W2X9,A0A2I2UHB4,M3VXK3,A0A337SX42,A0A2I2UM49,M3W142,M3XAB2,A0A2I2UG44,M3W884,A0A337SB56,M3W539,A0A2I2U1C5,A0A337S4D2,M3W445,M3WUP1,A0A143RHU3,A0A2I2V1V2,A0A337SC27,A0A337SWU8,A0A337RW76,M3WGK2,M3WCU0,M3WKH9
GO:0043009	chordate embryonic development	25 of 455 in the list	57 of 1270 in all the Protein	0.12513	A0A2I2V0N1,A0A337S891,M3W2X9,A0A2I2UHB4,M3VXK3,A0A337SX42,A0A2I2UM49,M3W142,M3XAB2,A0A2I2UG44,M3W884,A0A337SB56,M3W539,A0A2I2U1C5,A0A337S4D2,M3W445,M3WUP1,A0A143RHU3,A0A2I2V1V2,A0A337SC27,A0A337SWU8,A0A337RW76,M3WGK2,M3WCU0,M3WKH9
GO:0010720	positive regulation of cell development	8 of 455 in the list	15 of 1270 in all the Protein	0.125796	M3W427,M3WNI2,Q005W4,A0A337S4D2,A0A337SDC9,A0A337SWJ9,A0A337SJ19,A0A2I2ULD8
GO:0051260	protein homooligomerization	8 of 455 in the list	15 of 1270 in all the Protein	0.125796	M3W6F1,A0A337RZ36,M3W805,M3X0Y6,A0A337SFI8,A0A337SP17,M3WJ91,A0A2I2UG44
GO:0006337	nucleosome disassembly	4 of 455 in the list	6 of 1270 in all the Protein	0.126072	M3WHD2,M3WJL5,A0A337S2V2,M3WMP3
GO:0031498	chromatin disassembly	4 of 455 in the list	6 of 1270 in all the Protein	0.126072	M3WHD2,M3WJL5,A0A337S2V2,M3WMP3
GO:0032786	positive regulation of DNA-dependent transcription, elongation	4 of 455 in the list	6 of 1270 in all the Protein	0.126072	M3WJL5,A0A337S3L5,A0A2I2US16,A0A337SHM2
GO:0032945	negative regulation of mononuclear cell proliferation	4 of 455 in the list	6 of 1270 in all the Protein	0.126072	M3WEW6,M3W0P8,M3WLL9,A0A2I2UBH4
GO:0032986	protein-DNA complex disassembly	4 of 455 in the list	6 of 1270 in all the Protein	0.126072	M3WHD2,M3WJL5,A0A337S2V2,M3WMP3
GO:0043331	response to dsRNA	4 of 455 in the list	6 of 1270 in all the Protein	0.126072	M3WA64,A0A337SCB0,A0A2I2V1N2,M3W6L9
GO:0045582	positive regulation of T cell differentiation	4 of 455 in the list	6 of 1270 in all the Protein	0.126072	M3WIK2,Q005W4,A0A337S936,A0A337SBJ9
GO:0046634	regulation of alpha-beta T cell activation	4 of 455 in the list	6 of 1270 in all the Protein	0.126072	M3WLL9,A0A2I2UBH4,A0A337S936,A0A337SBJ9
GO:0050672	negative regulation of lymphocyte proliferation	4 of 455 in the list	6 of 1270 in all the Protein	0.126072	M3WEW6,M3W0P8,M3WLL9,A0A2I2UBH4
GO:0051250	negative regulation of lymphocyte activation	4 of 455 in the list	6 of 1270 in all the Protein	0.126072	M3WEW6,M3W0P8,M3WLL9,A0A2I2UBH4
GO:0051492	regulation of stress fiber assembly	4 of 455 in the list	6 of 1270 in all the Protein	0.126072	A0A337SF26,M3VX24,M3WIE0,M3VXS4
GO:0070664	negative regulation of leukocyte proliferation	4 of 455 in the list	6 of 1270 in all the Protein	0.126072	M3WEW6,M3W0P8,M3WLL9,A0A2I2UBH4
GO:0002051	osteoblast fate commitment	2 of 455 in the list	2 of 1270 in all the Protein	0.128175	A0A2I2V1V2,M3WGK2
GO:0002643	regulation of tolerance induction	2 of 455 in the list	2 of 1270 in all the Protein	0.128175	M3W0P8,A0A2I2UBH4
GO:0002645	positive regulation of tolerance induction	2 of 455 in the list	2 of 1270 in all the Protein	0.128175	M3W0P8,A0A2I2UBH4
GO:0002664	regulation of T cell tolerance induction	2 of 455 in the list	2 of 1270 in all the Protein	0.128175	M3W0P8,A0A2I2UBH4
GO:0002666	positive regulation of T cell tolerance induction	2 of 455 in the list	2 of 1270 in all the Protein	0.128175	M3W0P8,A0A2I2UBH4
GO:0005991	trehalose metabolic process	2 of 455 in the list	2 of 1270 in all the Protein	0.128175	A0A2I2UQM7,A0A337SX14
GO:0005992	trehalose biosynthetic process	2 of 455 in the list	2 of 1270 in all the Protein	0.128175	A0A2I2UQM7,A0A337SX14
GO:0006041	glucosamine metabolic process	2 of 455 in the list	2 of 1270 in all the Protein	0.128175	M3W4K3,M3W805
GO:0006047	UDP-N-acetylglucosamine metabolic process	2 of 455 in the list	2 of 1270 in all the Protein	0.128175	M3W4K3,M3W805
GO:0006048	UDP-N-acetylglucosamine biosynthetic process	2 of 455 in the list	2 of 1270 in all the Protein	0.128175	M3W4K3,M3W805
GO:0006084	acetyl-CoA metabolic process	2 of 455 in the list	2 of 1270 in all the Protein	0.128175	A0A2I2UYN2,M3VY97
GO:0006085	acetyl-CoA biosynthetic process	2 of 455 in the list	2 of 1270 in all the Protein	0.128175	A0A2I2UYN2,M3VY97
GO:0006268	DNA unwinding involved in replication	2 of 455 in the list	2 of 1270 in all the Protein	0.128175	M3WJ18,M3W3J7
GO:0006278	RNA-dependent DNA replication	2 of 455 in the list	2 of 1270 in all the Protein	0.128175	A0A337ST63,M3X0W1
GO:0006488	dolichol-linked oligosaccharide biosynthetic process	2 of 455 in the list	2 of 1270 in all the Protein	0.128175	M3W4K3,M3W805
GO:0007004	telomere maintenance via telomerase	2 of 455 in the list	2 of 1270 in all the Protein	0.128175	A0A337ST63,M3X0W1
GO:0007008	outer mitochondrial membrane organization	2 of 455 in the list	2 of 1270 in all the Protein	0.128175	M3VVG3,M3WGX4
GO:0007052	mitotic spindle organization	2 of 455 in the list	2 of 1270 in all the Protein	0.128175	M3WVG9,A0A2I2UZP4
GO:0007190	activation of adenylate cyclase activity	2 of 455 in the list	2 of 1270 in all the Protein	0.128175	M3XB73,M3WG61
GO:0008038	neuron recognition	2 of 455 in the list	2 of 1270 in all the Protein	0.128175	A0A337SCC9,Q6S9D9
GO:0008154	actin polymerization or depolymerization	2 of 455 in the list	2 of 1270 in all the Protein	0.128175	A0A337SB56,M3XED8
GO:0009132	nucleoside diphosphate metabolic process	2 of 455 in the list	2 of 1270 in all the Protein	0.128175	M3W192,Q005W4
GO:0009299	mRNA transcription	2 of 455 in the list	2 of 1270 in all the Protein	0.128175	A0A337S891,A0A337S793
GO:0009798	axis specification	2 of 455 in the list	2 of 1270 in all the Protein	0.128175	M3VVE2,A0A337S4D2
GO:0009953	dorsal/ventral pattern formation	2 of 455 in the list	2 of 1270 in all the Protein	0.128175	M3VVE2,A0A337S4D2
GO:0010224	response to UV-B	2 of 455 in the list	2 of 1270 in all the Protein	0.128175	M3WUH9,M3VXF2
GO:0010463	mesenchymal cell proliferation	2 of 455 in the list	2 of 1270 in all the Protein	0.128175	M3WJD7,A0A337S4D2
GO:0010677	negative regulation of cellular carbohydrate metabolic process	2 of 455 in the list	2 of 1270 in all the Protein	0.128175	M3W805,M3WKB8
GO:0010822	positive regulation of mitochondrion organization	2 of 455 in the list	2 of 1270 in all the Protein	0.128175	A0A337SP17,Q005W4
GO:0010830	regulation of myotube differentiation	2 of 455 in the list	2 of 1270 in all the Protein	0.128175	A0A2I2ULD8,M3WKB8
GO:0010832	negative regulation of myotube differentiation	2 of 455 in the list	2 of 1270 in all the Protein	0.128175	A0A2I2ULD8,M3WKB8
GO:0010839	negative regulation of keratinocyte proliferation	2 of 455 in the list	2 of 1270 in all the Protein	0.128175	A0A337S891,A0A2I2US52
GO:0014015	positive regulation of gliogenesis	2 of 455 in the list	2 of 1270 in all the Protein	0.128175	A0A2I2ULD8,M3WNI2
GO:0014888	striated muscle adaptation	2 of 455 in the list	2 of 1270 in all the Protein	0.128175	M3XC93,M3WKB8
GO:0019388	galactose catabolic process	2 of 455 in the list	2 of 1270 in all the Protein	0.128175	A0A2I2UQM7,A0A337SX14
GO:0030449	regulation of complement activation	2 of 455 in the list	2 of 1270 in all the Protein	0.128175	M3X5X6,M3W683
GO:0030520	intracellular estrogen receptor signaling pathway	2 of 455 in the list	2 of 1270 in all the Protein	0.128175	A0A337S2V2,M3W7N2
GO:0030593	neutrophil chemotaxis	2 of 455 in the list	2 of 1270 in all the Protein	0.128175	A0A2I2V145,M3WG61
GO:0030853	negative regulation of granulocyte differentiation	2 of 455 in the list	2 of 1270 in all the Protein	0.128175	M3WEW6,A0A337RW76
GO:0030903	notochord development	2 of 455 in the list	2 of 1270 in all the Protein	0.128175	A0A337S140,M3WCU0
GO:0031053	primary miRNA processing	2 of 455 in the list	2 of 1270 in all the Protein	0.128175	A0A337SCB0,M3W6L9
GO:0031069	hair follicle morphogenesis	2 of 455 in the list	2 of 1270 in all the Protein	0.128175	A0A337RW76,A0A337S4D2
GO:0031272	regulation of pseudopodium assembly	2 of 455 in the list	2 of 1270 in all the Protein	0.128175	A0A2I2UD98,M3VVE2
GO:0031274	positive regulation of pseudopodium assembly	2 of 455 in the list	2 of 1270 in all the Protein	0.128175	A0A2I2UD98,M3VVE2
GO:0032232	negative regulation of actin filament bundle assembly	2 of 455 in the list	2 of 1270 in all the Protein	0.128175	A0A337SJ19,M3WIE0
GO:0032875	regulation of DNA endoreduplication	2 of 455 in the list	2 of 1270 in all the Protein	0.128175	A0A337ST63,A0A2I2UZP4
GO:0032876	negative regulation of DNA endoreduplication	2 of 455 in the list	2 of 1270 in all the Protein	0.128175	A0A337ST63,A0A2I2UZP4
GO:0033160	positive regulation of protein import into nucleus, translocation	2 of 455 in the list	2 of 1270 in all the Protein	0.128175	A0A337S891,A0A2I2U7X4
GO:0033598	mammary gland epithelial cell proliferation	2 of 455 in the list	2 of 1270 in all the Protein	0.128175	A0A337S891,M3WCU0
GO:0035384	thioester biosynthetic process	2 of 455 in the list	2 of 1270 in all the Protein	0.128175	A0A2I2UYN2,M3VY97
GO:0035408	histone H3-T6 phosphorylation	2 of 455 in the list	2 of 1270 in all the Protein	0.128175	M3WEI7,M3WG61
GO:0043500	muscle adaptation	2 of 455 in the list	2 of 1270 in all the Protein	0.128175	M3XC93,M3WKB8
GO:0045040	protein import into mitochondrial outer membrane	2 of 455 in the list	2 of 1270 in all the Protein	0.128175	M3VVG3,M3WGX4
GO:0045579	positive regulation of B cell differentiation	2 of 455 in the list	2 of 1270 in all the Protein	0.128175	M3WEW6,Q005W4
GO:0045648	positive regulation of erythrocyte differentiation	2 of 455 in the list	2 of 1270 in all the Protein	0.128175	A0A2I2V0N1,M3WEW6
GO:0045658	regulation of neutrophil differentiation	2 of 455 in the list	2 of 1270 in all the Protein	0.128175	M3WEW6,A0A337S936
GO:0045687	positive regulation of glial cell differentiation	2 of 455 in the list	2 of 1270 in all the Protein	0.128175	A0A2I2ULD8,M3WNI2
GO:0045824	negative regulation of innate immune response	2 of 455 in the list	2 of 1270 in all the Protein	0.128175	M3W683,M3VZJ6
GO:0046006	regulation of activated T cell proliferation	2 of 455 in the list	2 of 1270 in all the Protein	0.128175	M3W0P8,M3WLL9
GO:0046007	negative regulation of activated T cell proliferation	2 of 455 in the list	2 of 1270 in all the Protein	0.128175	M3W0P8,M3WLL9
GO:0046325	negative regulation of glucose import	2 of 455 in the list	2 of 1270 in all the Protein	0.128175	A0A337SGI7,M3WG61
GO:0046349	amino sugar biosynthetic process	2 of 455 in the list	2 of 1270 in all the Protein	0.128175	M3W4K3,M3W805
GO:0046636	negative regulation of alpha-beta T cell activation	2 of 455 in the list	2 of 1270 in all the Protein	0.128175	M3WLL9,A0A2I2UBH4
GO:0048714	positive regulation of oligodendrocyte differentiation	2 of 455 in the list	2 of 1270 in all the Protein	0.128175	A0A2I2ULD8,M3WNI2
GO:0051131	chaperone-mediated protein complex assembly	2 of 455 in the list	2 of 1270 in all the Protein	0.128175	M3VVG3,M3WGX4
GO:0051136	regulation of NK T cell differentiation	2 of 455 in the list	2 of 1270 in all the Protein	0.128175	A0A337S936,A0A337SBJ9
GO:0051138	positive regulation of NK T cell differentiation	2 of 455 in the list	2 of 1270 in all the Protein	0.128175	A0A337S936,A0A337SBJ9
GO:0051963	regulation of synapse assembly	2 of 455 in the list	2 of 1270 in all the Protein	0.128175	M3W462,M3WG61
GO:0051983	regulation of chromosome segregation	2 of 455 in the list	2 of 1270 in all the Protein	0.128175	M3VVE2,A0A337S4D2
GO:0060706	cell differentiation involved in embryonic placenta development	2 of 455 in the list	2 of 1270 in all the Protein	0.128175	A0A143RHU3,M3VXK3
GO:0060712	spongiotrophoblast layer development	2 of 455 in the list	2 of 1270 in all the Protein	0.128175	A0A143RHU3,M3W539
GO:0060770	negative regulation of epithelial cell proliferation involved in prostate gland development	2 of 455 in the list	2 of 1270 in all the Protein	0.128175	M3W4G4,M3VVE2
GO:0061029	eyelid development in camera-type eye	2 of 455 in the list	2 of 1270 in all the Protein	0.128175	A0A2I2ULD8,M3WNI2
GO:0070306	lens fiber cell differentiation	2 of 455 in the list	2 of 1270 in all the Protein	0.128175	A0A2I2UL84,M3WCU0
GO:0070307	lens fiber cell development	2 of 455 in the list	2 of 1270 in all the Protein	0.128175	A0A2I2UL84,M3WCU0
GO:0070562	regulation of vitamin D receptor signaling pathway	2 of 455 in the list	2 of 1270 in all the Protein	0.128175	A0A337S891,M3W1J7
GO:0070934	CRD-mediated mRNA stabilization	2 of 455 in the list	2 of 1270 in all the Protein	0.128175	M3VY03,M3XAB2
GO:0071616	acyl-CoA biosynthetic process	2 of 455 in the list	2 of 1270 in all the Protein	0.128175	A0A2I2UYN2,M3VY97
GO:0071786	endoplasmic reticulum tubular network organization	2 of 455 in the list	2 of 1270 in all the Protein	0.128175	A0A337SCC9,A0A2I2UQZ5
GO:0072182	regulation of nephron tubule epithelial cell differentiation	2 of 455 in the list	2 of 1270 in all the Protein	0.128175	M3WJD7,A0A337S4D2
GO:0086036	regulation of cardiac muscle cell membrane potential	2 of 455 in the list	2 of 1270 in all the Protein	0.128175	M3WXH8,M3X0Y6
GO:0090183	regulation of kidney development	2 of 455 in the list	2 of 1270 in all the Protein	0.128175	M3WJD7,A0A337S4D2
GO:0090200	positive regulation of release of cytochrome c from mitochondria	2 of 455 in the list	2 of 1270 in all the Protein	0.128175	A0A337SP17,Q005W4
GO:0090231	regulation of spindle checkpoint	2 of 455 in the list	2 of 1270 in all the Protein	0.128175	A0A337SMX1,M3W884
GO:0090329	regulation of DNA-dependent DNA replication	2 of 455 in the list	2 of 1270 in all the Protein	0.128175	A0A337ST63,A0A2I2UZP4
GO:1900449	regulation of glutamate receptor signaling pathway	2 of 455 in the list	2 of 1270 in all the Protein	0.128175	A0A337SJ19,A0A2I2U1V6
GO:1901976	regulation of cell cycle checkpoint	2 of 455 in the list	2 of 1270 in all the Protein	0.128175	A0A337SMX1,M3W884
GO:2000104	negative regulation of DNA-dependent DNA replication	2 of 455 in the list	2 of 1270 in all the Protein	0.128175	A0A337ST63,A0A2I2UZP4
GO:2000179	positive regulation of neural precursor cell proliferation	2 of 455 in the list	2 of 1270 in all the Protein	0.128175	A0A2I2V0N1,A0A337S4D2
GO:2000257	regulation of protein activation cascade	2 of 455 in the list	2 of 1270 in all the Protein	0.128175	M3X5X6,M3W683
GO:2000311	regulation of alpha-amino-3-hydroxy-5-methyl-4-isoxazole propionate selective glutamate receptor activity	2 of 455 in the list	2 of 1270 in all the Protein	0.128175	A0A337SJ19,A0A2I2U1V6
GO:2000696	regulation of epithelial cell differentiation involved in kidney development	2 of 455 in the list	2 of 1270 in all the Protein	0.128175	M3WJD7,A0A337S4D2
GO:2001014	regulation of skeletal muscle cell differentiation	2 of 455 in the list	2 of 1270 in all the Protein	0.128175	A0A2I2ULD8,M3WKB8
GO:2001015	negative regulation of skeletal muscle cell differentiation	2 of 455 in the list	2 of 1270 in all the Protein	0.128175	A0A2I2ULD8,M3WKB8
GO:0034654	nucleobase-containing compound biosynthetic process	40 of 455 in the list	96 of 1270 in all the Protein	0.129571	A0A2I2UWZ2,A0A337S891,A0A337S6Z6,M3W805,M3WAJ5,M3WQ01,A0A337SQW9,M3X6G1,A0A337S140,M3X5H4,A0A337SK71,A0A337S793,M3WLJ9,A0A337S476,M3WG51,A0A337RYG4,A0A2I2U2Q5,M3VYG7,A0A2I2V1V2,A0A2I2V2Y6,A0A337RYW4,A0A337S163,M3WJL5,A0A337SID0,A0A337S0W0,M3WM12,M3W4K3,M3W192,M3W1J7,M3WAN4,M3X3H8,M3X8K9,A0A2I2UD94,M3VY74,M3W8K2,A0A2I2ULD8,M3WMF9,A0A337SWU8,M3WGK2,M3WF80
GO:0048598	embryonic morphogenesis	19 of 455 in the list	42 of 1270 in all the Protein	0.129875	A0A337S891,M3W2X9,A0A337SFD6,A0A337SKA0,A0A337SJ19,A0A337S140,A0A337SX42,M3W142,A0A2I2UG44,M3WNI2,A0A337S4D2,M3WUP1,A0A2I2V1V2,A0A2I2ULD8,M3WIQ3,M3WGK2,A0A337SHM2,M3WCU0,M3WKH9
GO:0051726	regulation of cell cycle	35 of 455 in the list	83 of 1270 in all the Protein	0.130117	A0A337S891,A0A2I2UX62,A0A2I2U5W4,M3VVE2,M3WG61,A0A337RYK3,A0A2I2UPW6,A0A337ST63,M3WD87,M3W884,M3W1A0,A0A337S4D2,A0A2I2UPC3,A0A2I2UYJ8,A0M8S6,M3X983,A0A2I2V1V2,A0A337SS69,M3W3J7,A0A2I2UZP4,Q005W4,A0A2I2U4A6,M3WLH5,A0A337SMX1,M3XA88,A0A337SSW7,A0A337S0T4,A0A337S3L5,M3WNI2,A0A337SQC8,A0A143RHU3,A0A2I2ULD8,M3WIK2,M3WGK2,A0A337SLH8
GO:0019048	virus-host interaction	17 of 455 in the list	37 of 1270 in all the Protein	0.130138	M3WN94,Q005W4,M3VW78,M3W1J6,A0A2I2UXU4,A0A337SMX1,A0A337SCS9,A0A337SK71,M3WLJ9,A0A337SQJ9,A0A2I2UQZ5,M3W462,M3WQJ0,A0A337SVR5,M3X983,A0A2I2ULD8,A0A2I2UL84
GO:0000271	polysaccharide biosynthetic process	3 of 455 in the list	4 of 1270 in all the Protein	0.134157	A0A2I2UQM7,M3W2Q7,A0A337SX14
GO:0002076	osteoblast development	3 of 455 in the list	4 of 1270 in all the Protein	0.134157	A0A2I2V1V2,M3WGK2,M3WKB8
GO:0002673	regulation of acute inflammatory response	3 of 455 in the list	4 of 1270 in all the Protein	0.134157	A0A2I2V145,M3X5X6,M3W683
GO:0005978	glycogen biosynthetic process	3 of 455 in the list	4 of 1270 in all the Protein	0.134157	A0A2I2UQM7,M3W2Q7,A0A337SX14
GO:0006271	DNA strand elongation involved in DNA replication	3 of 455 in the list	4 of 1270 in all the Protein	0.134157	M3WJ18,M3X046,M3W3J7
GO:0006487	protein N-linked glycosylation	3 of 455 in the list	4 of 1270 in all the Protein	0.134157	M3X7Z4,M3W4K3,M3W805
GO:0008037	cell recognition	3 of 455 in the list	4 of 1270 in all the Protein	0.134157	A0A337SCC9,M3WVN7,Q6S9D9
GO:0009064	glutamine family amino acid metabolic process	3 of 455 in the list	4 of 1270 in all the Protein	0.134157	M3VYG7,M3W805,M3WM12
GO:0009250	glucan biosynthetic process	3 of 455 in the list	4 of 1270 in all the Protein	0.134157	A0A2I2UQM7,M3W2Q7,A0A337SX14
GO:0010821	regulation of mitochondrion organization	3 of 455 in the list	4 of 1270 in all the Protein	0.134157	A0A143RHU3,A0A337SP17,Q005W4
GO:0010837	regulation of keratinocyte proliferation	3 of 455 in the list	4 of 1270 in all the Protein	0.134157	A0A337S891,A0A337S140,A0A2I2US52
GO:0010869	regulation of receptor biosynthetic process	3 of 455 in the list	4 of 1270 in all the Protein	0.134157	A0A2I2ULD8,M3WLH7,M3WNI2
GO:0010870	positive regulation of receptor biosynthetic process	3 of 455 in the list	4 of 1270 in all the Protein	0.134157	A0A2I2ULD8,M3WLH7,M3WNI2
GO:0010977	negative regulation of neuron projection development	3 of 455 in the list	4 of 1270 in all the Protein	0.134157	A0A2I2UL84,M3WNI2,A0A337SFI8
GO:0018196	peptidyl-asparagine modification	3 of 455 in the list	4 of 1270 in all the Protein	0.134157	M3X7Z4,M3W4K3,M3W805
GO:0018279	protein N-linked glycosylation via asparagine	3 of 455 in the list	4 of 1270 in all the Protein	0.134157	M3X7Z4,M3W4K3,M3W805
GO:0021761	limbic system development	3 of 455 in the list	4 of 1270 in all the Protein	0.134157	A0A2I2ULD8,M3WNI2,A0A337SCS9
GO:0021766	hippocampus development	3 of 455 in the list	4 of 1270 in all the Protein	0.134157	A0A2I2ULD8,M3WNI2,A0A337SCS9
GO:0022616	DNA strand elongation	3 of 455 in the list	4 of 1270 in all the Protein	0.134157	M3WJ18,M3X046,M3W3J7
GO:0030852	regulation of granulocyte differentiation	3 of 455 in the list	4 of 1270 in all the Protein	0.134157	M3WEW6,A0A337RW76,A0A337S936
GO:0031111	negative regulation of microtubule polymerization or depolymerization	3 of 455 in the list	4 of 1270 in all the Protein	0.134157	M3WVG9,M3VVE2,A0A2I2UM45
GO:0031112	positive regulation of microtubule polymerization or depolymerization	3 of 455 in the list	4 of 1270 in all the Protein	0.134157	M3WDK6,M3VVE2,A0A337SDC9
GO:0031116	positive regulation of microtubule polymerization	3 of 455 in the list	4 of 1270 in all the Protein	0.134157	M3WDK6,M3VVE2,A0A337SDC9
GO:0032508	DNA duplex unwinding	3 of 455 in the list	4 of 1270 in all the Protein	0.134157	M3WJ18,A0A337ST63,M3W3J7
GO:0032873	negative regulation of stress-activated MAPK cascade	3 of 455 in the list	4 of 1270 in all the Protein	0.134157	A0A143RHU3,A0A2I2V1V2,M3WGK2
GO:0033692	cellular polysaccharide biosynthetic process	3 of 455 in the list	4 of 1270 in all the Protein	0.134157	A0A2I2UQM7,M3W2Q7,A0A337SX14
GO:0035050	embryonic heart tube development	3 of 455 in the list	4 of 1270 in all the Protein	0.134157	A0A337S891,A0A337S140,A0A337S4D2
GO:0035329	hippo signaling cascade	3 of 455 in the list	4 of 1270 in all the Protein	0.134157	A0A337S140,A0A337SCS9,A0A2I2UHB4
GO:0040018	positive regulation of multicellular organism growth	3 of 455 in the list	4 of 1270 in all the Protein	0.134157	M3W884,A0A337S936,M3W142
GO:0042130	negative regulation of T cell proliferation	3 of 455 in the list	4 of 1270 in all the Protein	0.134157	M3W0P8,M3WLL9,A0A2I2UBH4
GO:0043586	tongue development	3 of 455 in the list	4 of 1270 in all the Protein	0.134157	A0A2I2ULD8,M3WNI2,A0A337S4D2
GO:0046329	negative regulation of JNK cascade	3 of 455 in the list	4 of 1270 in all the Protein	0.134157	A0A143RHU3,A0A2I2V1V2,M3WGK2
GO:0046627	negative regulation of insulin receptor signaling pathway	3 of 455 in the list	4 of 1270 in all the Protein	0.134157	M3WEI7,M3WG61,M3XAB2
GO:0046637	regulation of alpha-beta T cell differentiation	3 of 455 in the list	4 of 1270 in all the Protein	0.134157	M3WLL9,A0A337S936,A0A337SBJ9
GO:0050729	positive regulation of inflammatory response	3 of 455 in the list	4 of 1270 in all the Protein	0.134157	A0A2I2V145,M3W0P8,M3WG61
GO:0050868	negative regulation of T cell activation	3 of 455 in the list	4 of 1270 in all the Protein	0.134157	M3W0P8,M3WLL9,A0A2I2UBH4
GO:0051148	negative regulation of muscle cell differentiation	3 of 455 in the list	4 of 1270 in all the Protein	0.134157	A0A2I2ULD8,M3WKB8,M3XAB2
GO:0051154	negative regulation of striated muscle cell differentiation	3 of 455 in the list	4 of 1270 in all the Protein	0.134157	A0A2I2ULD8,M3WKB8,M3XAB2
GO:0070229	negative regulation of lymphocyte apoptotic process	3 of 455 in the list	4 of 1270 in all the Protein	0.134157	M3W071,M3W0P8,A0A2I2UG44
GO:0070303	negative regulation of stress-activated protein kinase signaling cascade	3 of 455 in the list	4 of 1270 in all the Protein	0.134157	A0A143RHU3,A0A2I2V1V2,M3WGK2
GO:1900077	negative regulation of cellular response to insulin stimulus	3 of 455 in the list	4 of 1270 in all the Protein	0.134157	M3WEI7,M3WG61,M3XAB2
GO:2000107	negative regulation of leukocyte apoptotic process	3 of 455 in the list	4 of 1270 in all the Protein	0.134157	M3W071,M3W0P8,A0A2I2UG44
GO:0006921	cellular component disassembly involved in execution phase of apoptosis	10 of 455 in the list	20 of 1270 in all the Protein	0.13683	A0A337SFU3,A0A2I2UHB4,M3WM12,A0A337S4D2,A0A337SDC9,A0A337SWJ9,A0A2I2UFI8,A0A2I2UL84,A0A337SP17,M3WFR2
GO:0008544	epidermis development	10 of 455 in the list	20 of 1270 in all the Protein	0.13683	M3WNI2,M3VVE2,A0A337S4D2,A0A2I2U4A6,A0A143RHU3,A0A337S140,A0A2I2ULD8,A0A337S642,A0A337RW76,M3WCU0
GO:0097194	execution phase of apoptosis	10 of 455 in the list	20 of 1270 in all the Protein	0.13683	A0A337SFU3,A0A2I2UHB4,M3WM12,A0A337S4D2,A0A337SDC9,A0A337SWJ9,A0A2I2UFI8,A0A2I2UL84,A0A337SP17,M3WFR2
GO:0045597	positive regulation of cell differentiation	22 of 455 in the list	50 of 1270 in all the Protein	0.140575	A0A2I2V0N1,A0A337S891,M3W6F1,A0A337SCK1,Q005W4,A0A337S936,M3VVE2,A0A337SDC9,M3WG61,A0A337SJ19,A0A337SWJ9,M3W427,M3WNI2,M3WEW6,A0A337S4D2,A0A143RHU3,A0A2I2V1V2,A0A2I2ULD8,M3WIK2,A0A337RW76,M3WGK2,A0A337SBJ9
GO:0031346	positive regulation of cell projection organization	7 of 455 in the list	13 of 1270 in all the Protein	0.142492	A0A337SWJ9,M3W427,M3WIE0,A0A2I2UD98,M3VVE2,A0A337SDC9,A0A337SFI8
GO:0045927	positive regulation of growth	7 of 455 in the list	13 of 1270 in all the Protein	0.142492	A0A143RHU3,M3W884,A0A337S140,M3W427,A0A337S936,A0A337SDC9,M3W142
GO:0050684	regulation of mRNA processing	7 of 455 in the list	13 of 1270 in all the Protein	0.142492	A0A2I2UVJ9,M3WDF5,M3X8K9,M3WFL8,M3WL23,M3WF80,A0A337SHM2
GO:0044764	multi-organism cellular process	25 of 455 in the list	58 of 1270 in all the Protein	0.148648	M3WN94,Q005W4,M3VW78,M3W1J6,A0A2I2UXU4,A0A337SMX1,A0A337SIG6,A0A337SCS9,A0A2I2USE2,A0A337SK71,A0A337S793,A0A337SSW7,M3WLJ9,A0A337SQJ9,A0A2I2UQZ5,M3W462,M3WQJ0,A0A337SVR5,M3W445,M3X983,A0A2I2UL84,A0A2I2ULD8,M3WMF9,M3W9K1,A0A2I2UZP4
GO:0006461	protein complex assembly	28 of 455 in the list	66 of 1270 in all the Protein	0.154792	M3W6F1,A0A337RZ36,M3W805,M3WBC8,M3X0Y6,A0A337S829,A0A337SFI8,M3WGX4,A0A337SJ19,M3W192,M3VVG3,M3WRR0,A0A337S7T5,M3WJ91,A0A2I2UG44,A0A2I2UF54,A0A2I2U1Y7,M3XCH2,M3WQJ0,A0A337S4D2,A0A2I2UPC3,A0A337SVR5,A0A2I2UP60,A0A2I2ULM1,A0M8S6,M3X3X1,A0A337SP17,A0A337RYW4
GO:0070271	protein complex biogenesis	28 of 455 in the list	66 of 1270 in all the Protein	0.154792	M3W6F1,A0A337RZ36,M3W805,M3WBC8,M3X0Y6,A0A337S829,A0A337SFI8,M3WGX4,A0A337SJ19,M3W192,M3VVG3,M3WRR0,A0A337S7T5,M3WJ91,A0A2I2UG44,A0A2I2UF54,A0A2I2U1Y7,M3XCH2,M3WQJ0,A0A337S4D2,A0A2I2UPC3,A0A337SVR5,A0A2I2UP60,A0A2I2ULM1,A0M8S6,M3X3X1,A0A337SP17,A0A337RYW4
GO:0051329	interphase of mitotic cell cycle	9 of 455 in the list	18 of 1270 in all the Protein	0.154902	M3X046,A0A337S3L5,M3WLK5,M3WJ18,M3X983,M3WD87,M3W192,M3W3J7,A0A337SSW7
GO:0019438	aromatic compound biosynthetic process	41 of 455 in the list	100 of 1270 in all the Protein	0.154981	A0A2I2UWZ2,A0A337S891,A0A337S6Z6,M3W805,M3WAJ5,M3WQ01,A0A337SQW9,M3X6G1,A0A337S140,M3X5H4,A0A337SK71,A0A337S793,M3WLJ9,A0A337S476,M3WG51,A0A337RYG4,A0A2I2U2Q5,M3VYG7,A0A2I2V1V2,A0A2I2V2Y6,A0A337RYW4,A0A337S163,M3WJL5,A0A337SID0,A0A337S0W0,M3WM12,M3W4K3,M3W192,M3W1J7,M3WAN4,M3X3H8,M3X8K9,A0A2I2UD94,M3VY74,M3W8K2,A0A2I2ULD8,M3WMF9,M3W0P8,A0A337SWU8,M3WGK2,M3WF80
GO:0022415	viral reproductive process	21 of 455 in the list	48 of 1270 in all the Protein	0.155381	M3WN94,Q005W4,M3VW78,M3W1J6,A0A2I2UXU4,A0A337SMX1,A0A337SCS9,A0A2I2USE2,A0A337SK71,A0A337S793,M3WLJ9,A0A337SQJ9,A0A2I2UQZ5,M3W462,M3WQJ0,A0A337SVR5,M3X983,A0A2I2UL84,M3WMF9,A0A2I2ULD8,M3W9K1
GO:0006112	energy reserve metabolic process	11 of 455 in the list	23 of 1270 in all the Protein	0.160462	A0A2I2UFW9,A0A2I2UQM7,A0A2I2UYN2,M3VW78,M3W2Q7,A0A337SSZ8,A0A2I2UPC3,M3WG61,A0A337SX14,M3WWT7,M3WJ91
GO:0050863	regulation of T cell activation	11 of 455 in the list	23 of 1270 in all the Protein	0.160462	Q005W4,M3WLL9,A0A337S936,A0A337S4D2,M3WIZ6,M3WIK2,A0A337SX42,M3W0P8,A0A2I2UBH4,A0A337SBJ9,A0A2I2UG44
GO:0002761	regulation of myeloid leukocyte differentiation	6 of 455 in the list	11 of 1270 in all the Protein	0.16203	M3WEW6,A0A337RW76,A0A337S936,M3VVE2,A0A337S4D2,M3WG61
GO:0007584	response to nutrient	6 of 455 in the list	11 of 1270 in all the Protein	0.16203	M3WJD7,M3WBM7,M3W6D0,A0A337S793,M3WLL8,P49064
GO:0032272	negative regulation of protein polymerization	6 of 455 in the list	11 of 1270 in all the Protein	0.16203	A0A2I2UFI8,M3WVG9,A0A337SCK1,M3X2J1,A0A2I2UGD2,M3WHZ4
GO:0043433	negative regulation of sequence-specific DNA binding transcription factor activity	6 of 455 in the list	11 of 1270 in all the Protein	0.16203	A0A2I2V0N1,A0A2I2V1V2,M3WNI2,M3WGK2,M3W1J6,M3WKB8
GO:0045017	glycerolipid biosynthetic process	6 of 455 in the list	11 of 1270 in all the Protein	0.16203	A0A2I2UA40,M3X9J4,M3X250,A0A2I2UYN2,A0A337SD84,A0A2I2U438
GO:0048024	regulation of mRNA splicing, via spliceosome	6 of 455 in the list	11 of 1270 in all the Protein	0.16203	A0A2I2UVJ9,M3WDF5,M3X8K9,M3WFL8,M3WL23,M3WF80
GO:1901879	regulation of protein depolymerization	6 of 455 in the list	11 of 1270 in all the Protein	0.16203	A0A2I2UFI8,A0A2I2U7X3,A0A2I2UGD2,M3WHZ4,M3VVE2,A0A2I2UM45
GO:0018130	heterocycle biosynthetic process	42 of 455 in the list	103 of 1270 in all the Protein	0.162041	A0A2I2UWZ2,A0A337S891,A0A337S6Z6,M3W805,M3WAJ5,M3WQ01,A0A337SQW9,M3X6G1,A0A337S140,M3X5H4,A0A337SK71,A0A337S793,M3WLJ9,A0A337S476,M3WG51,A0A337RYG4,A0A2I2U2Q5,M3VYG7,A0A2I2V1V2,A0A2I2V2Y6,A0A337RYW4,A0A337S163,M3WJL5,A0A337SID0,A0A337S0W0,M3WM12,M3W4K3,M3W192,M3W1J7,M3WAN4,M3X3H8,M3X8K9,A0A2I2UD94,M3VY74,M3W8K2,A0A2I2ULD8,M3WMF9,M3W0P8,A0A337SWU8,A0A2I2U814,M3WGK2,M3WF80
GO:0035023	regulation of Rho protein signal transduction	13 of 455 in the list	28 of 1270 in all the Protein	0.162373	M3X5N8,M3VX24,M3WIE0,M3WD40,A0A2I2U4C8,M3W1P8,A0A2I2UM45,A0A2I2U249,M3WM03,M3XB57,M3WFE7,M3XB73,M3WCU0
GO:0022402	cell cycle process	40 of 455 in the list	98 of 1270 in all the Protein	0.167676	A0A2I2U5W4,A0A337S829,A0A2I2UU58,M3VVE2,M3WLK5,A0A337ST63,A0A337SJJ2,M3WD87,M3VVG3,A0A337SCS9,A0A2I2UB62,M3W884,M3XCH2,M3X046,M3WIE0,A0A2I2UPC3,M3WX33,A0A337S4D2,A0A2I2UM45,A0A2I2UYJ8,M3WJ18,M3X983,A0A2I2V1V2,M3W3J7,A0A2I2UZP4,A0A2I2U4A6,M3WLH5,A0A2I2U322,A0A337SGV2,M3W192,A0A337SSW7,A0A337S3L5,M3WVG9,A0A2I2U1C5,A0A337SVR5,M3VXF2,M3WIK2,A0A2I2UGD2,M3WGK2,M3X4Z2
GO:1901362	organic cyclic compound biosynthetic process	43 of 455 in the list	106 of 1270 in all the Protein	0.169059	A0A2I2UWZ2,A0A337S891,A0A337S6Z6,M3W805,M3WAJ5,M3WQ01,A0A337SQW9,M3X6G1,A0A337S140,M3X5H4,A0A337SK71,A0A337S793,M3WLJ9,A0A337S476,M3WG51,A0A337RYG4,A0A2I2U2Q5,A0A2I2UPC3,M3VYG7,A0A2I2V1V2,A0A2I2V2Y6,A0A337RYW4,A0A337S163,A0A337SID0,M3WJL5,A0A337S0W0,M3WM12,M3W4K3,M3W192,M3W1J7,M3WAN4,M3X3H8,M3X8K9,A0A2I2UD94,M3VY74,M3W8K2,A0A2I2ULD8,M3WMF9,M3W0P8,A0A337SWU8,A0A2I2U814,M3WGK2,M3WF80
GO:0006139	nucleobase-containing compound metabolic process	120 of 455 in the list	314 of 1270 in all the Protein	0.170951	A0A2I2UX62,A0A2I2U5W4,M3WAJ5,M3WLL9,A0A337SAN9,A0A337SFI8,M3WLK5,A0A2I2UPW6,M3W3P2,A0A337ST63,M3VVG3,M3X5H4,M3WKR1,A0A337S793,M3WLJ9,M3WUX8,A0A337S476,A0A2I2U1Y7,M3X046,M3WG51,A0A337RYG4,M3W656,A0A2I2U2Q5,M3WX33,A0A2I2UYJ8,M3WJ18,M3WPZ7,A0A2I2V1V2,M3WDX4,M3W6R3,M3VYC9,A0A2I2UJD5,M3W7N2,M3W3J7,M3W9K1,M3W8D3,A0A337RTV0,A0A2I2UZP4,M3WHD2,M3VY03,A0A337S163,A0A337SID0,M3WJL5,A0A2I2U7G6,A0A2I2UYN2,M3WM…
GO:0023057	negative regulation of signaling	25 of 455 in the list	59 of 1270 in all the Protein	0.174535	M3WJD7,A0A2I2V0N1,M3VV41,M3VVE2,M3WNL7,M3WG61,A0A337RYK3,M3WEI7,A0A2I2UBH4,M3WLJ9,M3XAB2,A0A2I2U0M0,M3WEW6,A0A2I2U1C5,M3WNI2,M3X2J1,A0A337S4D2,A0A2I2UPC3,A0A143RHU3,A0A2I2UP60,A0A2I2V1V2,A0A2I2ULD8,M3WGK2,M3X4Z2,M3WCU0
GO:0000079	regulation of cyclin-dependent protein serine/threonine kinase activity	8 of 455 in the list	16 of 1270 in all the Protein	0.175961	M3W1A0,M3VVE2,A0A143RHU3,A0A2I2V1V2,A0A2I2UPW6,M3W3J7,M3WGK2,M3XA88
GO:0001503	ossification	8 of 455 in the list	16 of 1270 in all the Protein	0.175961	A0A143RHU3,A0A2I2V1V2,A0A337SCK1,A0A337SD37,M3WGK2,M3WCU0,M3WKB8,M3WUP1
GO:0031123	RNA 3'-end processing	8 of 455 in the list	16 of 1270 in all the Protein	0.175961	A0A2I2UWZ2,A0A337SID0,M3X8K9,A0A337SMI1,M3WF80,A0A337SHM2,A0A337RTV0,M3W8K2
GO:0045637	regulation of myeloid cell differentiation	8 of 455 in the list	16 of 1270 in all the Protein	0.175961	A0A2I2V0N1,M3WEW6,A0A337S936,M3VVE2,A0A337S4D2,M3WG61,A0A337RW76,A0A337SHM2
GO:0010639	negative regulation of organelle organization	14 of 455 in the list	31 of 1270 in all the Protein	0.181228	M3W071,A0A2I2V0N1,M3WVG9,A0A337SCK1,M3WIE0,M3WHZ4,M3VVE2,A0A2I2UM45,A0A143RHU3,A0A337SJ19,A0A2I2UFI8,A0A2I2U7X3,A0A2I2UGD2,M3X0W1
GO:0046483	heterocycle metabolic process	124 of 455 in the list	326 of 1270 in all the Protein	0.184367	A0A2I2UX62,A0A2I2U5W4,M3WAJ5,M3WLL9,A0A337SAN9,A0A337SFI8,M3WLK5,A0A2I2UPW6,M3W3P2,A0A337ST63,M3VVG3,M3X5H4,M3WKR1,A0A337S793,M3WLJ9,M3WUX8,A0A337S476,A0A2I2U1Y7,M3X046,M3WG51,A0A337RYG4,M3W656,A0A2I2U2Q5,M3WX33,A0A2I2UYJ8,M3WJ18,M3WPZ7,A0A2I2V1V2,A0A2I2UJZ0,M3WDX4,M3W6R3,M3VYC9,A0A2I2UJD5,M3W7N2,M3W3J7,M3W9K1,M3W8D3,A0A337RTV0,A0A2I2UZP4,M3WHD2,M3VY03,A0A337S163,A0A337SID0,M3WJL5,A0A2I2U7G6,A0A2…
GO:0032881	regulation of polysaccharide metabolic process	5 of 455 in the list	9 of 1270 in all the Protein	0.185184	A0A143RHU3,M3WEG8,M3W805,M3W7X5,M3VWL6
GO:0045913	positive regulation of carbohydrate metabolic process	5 of 455 in the list	9 of 1270 in all the Protein	0.185184	A0A143RHU3,M3WEG8,M3W7X5,M3VWL6,A0A2I2UPC3
GO:0046474	glycerophospholipid biosynthetic process	5 of 455 in the list	9 of 1270 in all the Protein	0.185184	A0A2I2UA40,M3X9J4,M3X250,A0A337SD84,A0A2I2U438
GO:0048705	skeletal system morphogenesis	5 of 455 in the list	9 of 1270 in all the Protein	0.185184	A0A2I2V1V2,M3WGK2,A0A337S4D2,M3W142,M3WUP1
GO:0051321	meiotic cell cycle	5 of 455 in the list	9 of 1270 in all the Protein	0.185184	M3W884,A0A337ST63,A0A2I2U1C5,A0A2I2U322,A0A2I2UZP4
GO:0016032	viral reproduction	24 of 455 in the list	57 of 1270 in all the Protein	0.191321	M3WN94,Q005W4,M3VW78,M3W1J6,A0A2I2UXU4,A0A337SMX1,A0A337SIG6,A0A337SCS9,A0A2I2USE2,A0A337SK71,A0A337S793,A0A337SSW7,M3WLJ9,A0A337SQJ9,A0A2I2UQZ5,M3W462,M3WQJ0,A0A337SVR5,M3W445,M3X983,A0A2I2UL84,M3WMF9,A0A2I2ULD8,M3W9K1
GO:0006725	cellular aromatic compound metabolic process	123 of 455 in the list	324 of 1270 in all the Protein	0.194123	A0A2I2UX62,A0A2I2U5W4,M3WAJ5,M3WLL9,A0A337SAN9,A0A337SFI8,M3WLK5,A0A2I2UPW6,M3W3P2,A0A337ST63,M3VVG3,M3X5H4,M3WKR1,A0A337S793,M3WLJ9,M3WUX8,A0A337S476,A0A2I2U1Y7,M3X046,M3WG51,A0A337RYG4,M3W656,A0A2I2U2Q5,M3WX33,A0A2I2UYJ8,M3WJ18,M3WPZ7,A0A2I2V1V2,A0A2I2UJZ0,M3WDX4,M3W6R3,M3VYC9,A0A2I2UJD5,M3W7N2,M3W3J7,M3W9K1,M3W8D3,A0A337RTV0,A0A2I2UZP4,M3WHD2,M3VY03,A0A337S163,A0A337SID0,M3WJL5,A0A2I2U7G6,A0A2…
GO:0016567	protein ubiquitination	17 of 455 in the list	39 of 1270 in all the Protein	0.194586	M3VV41,M3WLL9,A0A337SJJ2,M3W1D9,A0A2I2UBH4,A0A337SSW7,M3WLJ9,M3W1J7,A0A337SDX0,M3W539,A0A143RHU3,M3X983,M3W1F1,M3W6R3,A0A337SHM2,M3WA73,A0A337S3S5
GO:0022403	cell cycle phase	22 of 455 in the list	52 of 1270 in all the Protein	0.19738	A0A337S829,A0A2I2U322,M3WLK5,A0A337ST63,A0A337SJJ2,M3WD87,M3W192,A0A337SSW7,A0A2I2UB62,M3X046,M3XCH2,M3W884,A0A337S3L5,A0A2I2U1C5,M3WX33,A0A337SVR5,A0A2I2UM45,M3WJ18,M3X983,M3W3J7,M3X4Z2,A0A2I2UZP4
GO:0007050	cell cycle arrest	7 of 455 in the list	14 of 1270 in all the Protein	0.200745	A0A2I2V1V2,M3WIK2,M3WGK2,A0A2I2UPC3,M3WLH5,A0A2I2U4A6,A0A2I2UYJ8
GO:0010906	regulation of glucose metabolic process	7 of 455 in the list	14 of 1270 in all the Protein	0.200745	A0A143RHU3,M3WEG8,M3W805,Q005W4,M3VWL6,A0A2I2UPC3,M3WKB8
GO:0032984	macromolecular complex disassembly	7 of 455 in the list	14 of 1270 in all the Protein	0.200745	M3WHD2,M3WJL5,A0A337S2V2,M3WMF9,M3WVG9,A0A337SK71,M3WMP3
GO:0044706	multi-multicellular organism process	7 of 455 in the list	14 of 1270 in all the Protein	0.200745	A0A143RHU3,M3W884,M3X3X1,A0A2I2V1V2,A0A337S891,M3WGK2,M3WUE3
GO:0007169	transmembrane receptor protein tyrosine kinase signaling pathway	25 of 455 in the list	60 of 1270 in all the Protein	0.202677	A0A337SCC9,M3WD40,M3WMP3,M3WG61,M3WD87,A0A337SCS9,A0A337S7T5,M3WLV9,M3WJ91,M3XB73,M3WAJ3,A0A2I2UF54,A0A2I2UFW9,M3X250,A0A337SB56,M3WNI2,A0A337S180,A0A2I2UPC3,M3VWL6,A0A143RHU3,M3XB57,A0A2I2ULD8,A0A337SMI1,M3X4Z2,M3WCU0
GO:0042692	muscle cell differentiation	13 of 455 in the list	29 of 1270 in all the Protein	0.202731	A0A2I2V0N1,M3W6F1,A0A2I2U1C5,A0A337SFD6,M3WXH8,A0A337S4D2,A0A2I2UYL9,A0A143RHU3,M3VXK3,A0M8S6,M3WRZ7,A0A2I2U814,M3XC93
GO:0010608	posttranscriptional regulation of gene expression	20 of 455 in the list	47 of 1270 in all the Protein	0.203523	M3VY03,M3WLL9,M3WXH8,M3W1J6,A0A2I2U322,M3WLH5,M3WG61,M3W854,A0A2I2UKX2,M3WD87,A0A2I2V573,A0A2I2UIT0,M3W6L9,M3W1J7,M3XAB2,M3WA64,A0A337SCB0,A0A2I2UYJ8,A0A143RHU3,A0A337SMI1
GO:0050896	response to stimulus	193 of 455 in the list	518 of 1270 in all the Protein	0.204958	M3W308,M3W2X9,A0A2I2U7X4,M3WD40,A0A2I2UU58,M3VVE2,A0A0X9Q7C2,A0A337STX5,A0A2I2V0V5,M3W3P2,A0A337ST63,A0A337SJF2,A0A337S2V2,A0A337SCS9,A0A2I2USE2,M3XCH2,M3WX33,M3WUP1,A0A2I2UYJ8,A0A2I2UVB4,A0A2I2V1V2,M3XB57,A0A2I2UJZ0,M3W6R3,A0A2I2UJD5,M3WEG0,A0A2I2UZP4,M3WGJ8,M3WBM7,M3WJL5,M3WDF5,A0A2I2U4A6,A0A337SKA0,A0A337SLB6,M3WRR0,M3WJ91,M3W071,M3WEG8,A0A337SB56,A0A337SI68,M3W462,M3WNI2,A0A2I2U1C5,M3WGU7,M3V…
GO:0006338	chromatin remodeling	11 of 455 in the list	24 of 1270 in all the Protein	0.205194	M3WHD2,A0A337SVF6,M3WNI2,M3WMP3,A0A2I2UYL9,A0A2I2V1V2,A0A337S2V2,A0A2I2ULD8,M3WGK2,A0A2I2UB62,M3WKB8
GO:0060562	epithelial tube morphogenesis	11 of 455 in the list	24 of 1270 in all the Protein	0.205194	A0A337S891,M3W2X9,A0A337SFD6,A0A337S4D2,A0A337SJ19,A0A2I2ULM1,A0A337S140,A0A337SX42,M3WCU0,M3WKH9,A0A2I2UG44
GO:0010741	negative regulation of intracellular protein kinase cascade	9 of 455 in the list	19 of 1270 in all the Protein	0.205319	M3WJD7,M3VVE2,M3WG61,A0A2I2UP60,A0A337RYK3,A0A143RHU3,A0A2I2V1V2,M3WGK2,M3WCU0
GO:0043122	regulation of I-kappaB kinase/NF-kappaB cascade	9 of 455 in the list	19 of 1270 in all the Protein	0.205319	M3WJD7,M3XF64,A0A337S4D2,M3WL63,M3WEI7,A0A337SX42,A0A337SQZ3,M3X0W1,A0A2I2UG44
GO:0043623	cellular protein complex assembly	9 of 455 in the list	19 of 1270 in all the Protein	0.205319	A0A2I2U1Y7,A0A337S829,A0A337SVR5,M3WGX4,A0A2I2ULM1,M3X3X1,A0A337SP17,M3VVG3,A0A2I2UF54
GO:0051325	interphase	9 of 455 in the list	19 of 1270 in all the Protein	0.205319	M3X046,A0A337S3L5,M3WLK5,M3WJ18,M3X983,M3WD87,M3W192,M3W3J7,A0A337SSW7
GO:0051301	cell division	18 of 455 in the list	42 of 1270 in all the Protein	0.209693	A0A337SJ00,M3X5N8,A0A2I2U5W4,M3WBC8,A0A337S829,M3VVE2,M3WLK5,A0A337SMX1,A0A337SJJ2,A0A2I2U1Y7,M3XCH2,M3WXF7,M3X240,A0A2I2U1C5,M3WX33,A0A2I2UM45,A0A2I2UGD2,A0A2I2UZP4
GO:0051701	interaction with host	18 of 455 in the list	42 of 1270 in all the Protein	0.209693	M3WN94,Q005W4,M3VW78,M3W1J6,P49064,A0A2I2UXU4,A0A337SMX1,A0A337SCS9,A0A337SK71,M3WLJ9,A0A337SQJ9,A0A2I2UQZ5,M3W462,M3WQJ0,A0A337SVR5,M3X983,A0A2I2UL84,A0A2I2ULD8
GO:0002573	myeloid leukocyte differentiation	4 of 455 in the list	7 of 1270 in all the Protein	0.213123	A0A2I2V0N1,A0A337S891,A0A2I2U1C5,M3WCU0
GO:0005976	polysaccharide metabolic process	4 of 455 in the list	7 of 1270 in all the Protein	0.213123	A0A2I2UQM7,M3W2Q7,A0A337SX14,M3WWT7
GO:0005977	glycogen metabolic process	4 of 455 in the list	7 of 1270 in all the Protein	0.213123	A0A2I2UQM7,M3W2Q7,A0A337SX14,M3WWT7
GO:0005979	regulation of glycogen biosynthetic process	4 of 455 in the list	7 of 1270 in all the Protein	0.213123	A0A143RHU3,M3WEG8,M3W805,M3VWL6
GO:0006073	cellular glucan metabolic process	4 of 455 in the list	7 of 1270 in all the Protein	0.213123	A0A2I2UQM7,M3W2Q7,A0A337SX14,M3WWT7
GO:0009108	coenzyme biosynthetic process	4 of 455 in the list	7 of 1270 in all the Protein	0.213123	A0A2I2UYN2,M3VY97,A0A2I2U814,A0A337SPB1
GO:0010676	positive regulation of cellular carbohydrate metabolic process	4 of 455 in the list	7 of 1270 in all the Protein	0.213123	A0A143RHU3,M3WEG8,M3VWL6,A0A2I2UPC3
GO:0010907	positive regulation of glucose metabolic process	4 of 455 in the list	7 of 1270 in all the Protein	0.213123	A0A143RHU3,M3WEG8,M3VWL6,A0A2I2UPC3
GO:0010962	regulation of glucan biosynthetic process	4 of 455 in the list	7 of 1270 in all the Protein	0.213123	A0A143RHU3,M3WEG8,M3W805,M3VWL6
GO:0030216	keratinocyte differentiation	4 of 455 in the list	7 of 1270 in all the Protein	0.213123	A0A337S140,A0A337S642,M3WCU0,A0A2I2U4A6
GO:0030326	embryonic limb morphogenesis	4 of 455 in the list	7 of 1270 in all the Protein	0.213123	A0A337S891,A0A2I2ULD8,M3WNI2,A0A337S4D2
GO:0030835	negative regulation of actin filament depolymerization	4 of 455 in the list	7 of 1270 in all the Protein	0.213123	A0A2I2UFI8,A0A2I2U7X3,A0A2I2UGD2,M3WHZ4
GO:0031032	actomyosin structure organization	4 of 455 in the list	7 of 1270 in all the Protein	0.213123	M3VXK3,M3WRZ7,A0A2I2V5F1,M3XC93
GO:0035113	embryonic appendage morphogenesis	4 of 455 in the list	7 of 1270 in all the Protein	0.213123	A0A337S891,A0A2I2ULD8,M3WNI2,A0A337S4D2
GO:0043488	regulation of mRNA stability	4 of 455 in the list	7 of 1270 in all the Protein	0.213123	M3VY03,M3WLL9,A0A2I2UIT0,M3XAB2
GO:0044042	glucan metabolic process	4 of 455 in the list	7 of 1270 in all the Protein	0.213123	A0A2I2UQM7,M3W2Q7,A0A337SX14,M3WWT7
GO:0044264	cellular polysaccharide metabolic process	4 of 455 in the list	7 of 1270 in all the Protein	0.213123	A0A2I2UQM7,M3W2Q7,A0A337SX14,M3WWT7
GO:0070252	actin-mediated cell contraction	4 of 455 in the list	7 of 1270 in all the Protein	0.213123	A0A2I2U057,A0A2I2UL84,M3XC93,A0A2I2ULZ0
GO:1901576	organic substance biosynthetic process	77 of 455 in the list	200 of 1270 in all the Protein	0.217515	M3WAJ5,M3WLK5,A0A337ST63,A0A337SJF2,M3X5H4,A0A337S793,A0A337SQZ3,M3WLJ9,A0A337S476,M3WBC3,M3X046,M3WN96,M3WG51,A0A337RYG4,A0A2I2U2Q5,M3WJ18,A0A2I2V1V2,M3VY97,M3VYC9,A0A2I2UJD5,M3W7N2,M3W3J7,M3W9K1,M3W8D3,A0A2I2UQM7,A0A337S163,A0A2I2UA40,M3X7Z4,A0A337SID0,M3WJL5,A0A2I2UYN2,A0A337SD84,M3W2Q7,M3WM12,M3W4K3,M3W192,M3WX80,A0A337SX14,A0A337SQJ9,M3X9J4,M3X250,M3X3H8,M3W8K2,M3WMF9,A0A337SWU8,A0A2I2U814,M…
GO:0009968	negative regulation of signal transduction	24 of 455 in the list	58 of 1270 in all the Protein	0.221442	M3WJD7,A0A2I2V0N1,M3VV41,M3VVE2,M3WNL7,M3WG61,A0A337RYK3,M3WEI7,A0A2I2UBH4,M3WLJ9,M3XAB2,A0A2I2U0M0,A0A2I2U1C5,M3WNI2,M3WEW6,M3X2J1,A0A2I2UPC3,A0A143RHU3,A0A2I2UP60,A0A2I2V1V2,A0A2I2ULD8,M3WGK2,M3X4Z2,M3WCU0
GO:0048568	embryonic organ development	14 of 455 in the list	32 of 1270 in all the Protein	0.221673	M3W884,A0A337S891,M3W539,A0A337S4D2,M3WUP1,A0A143RHU3,M3VXK3,A0A2I2V1V2,A0A337S140,A0A337SC27,A0A337RW76,M3WGK2,M3WCU0,M3W142
GO:0001654	eye development	12 of 455 in the list	27 of 1270 in all the Protein	0.22703	A0A337S891,M3W462,M3WNI2,M3W2X9,A0A337S936,M3VVE2,A0A337S4D2,A0A2I2UL84,A0A2I2ULD8,M3W1D9,M3WCU0,A0A337RYW4
GO:0048523	negative regulation of cellular process	113 of 455 in the list	299 of 1270 in all the Protein	0.228648	A0A2I2V0N1,M3VX24,M3W2X9,M3WLL9,A0A2I2U7X4,M3VVE2,A0A337SFI8,P49064,A0A337RYK3,A0A337ST63,M3WD87,A0A337SCS9,M3W1D9,M3W6D0,A0A2I2UB62,M3WLJ9,A0A337S0P3,M3W884,A0A2I2U0M0,A0A2I2UYJ8,A0A2I2UVB4,A0M8S6,A0A2I2V1V2,M3XD27,M3VYA3,A0A2I2UZP4,A0A337SCK1,A0A337SFD6,M3WCP1,M3WLH5,A0A2I2U4A6,A0A337SLB6,M3WRR0,A0A2I2U7X3,M3XAB2,A0A2I2UG44,M3W071,A0A337SB56,M3WVG9,M3WNI2,A0A2I2U1C5,M3W448,A0A2I2US52,M3WIK2,A0A…
GO:0000084	S phase of mitotic cell cycle	6 of 455 in the list	12 of 1270 in all the Protein	0.230306	M3WJ18,M3X983,M3X046,M3W3J7,A0A337SSW7,M3WLK5
GO:0006353	DNA-dependent transcription, termination	6 of 455 in the list	12 of 1270 in all the Protein	0.230306	A0A2I2UWZ2,A0A337SID0,M3X6G1,M3X8K9,M3WF80,M3W8K2
GO:0010466	negative regulation of peptidase activity	6 of 455 in the list	12 of 1270 in all the Protein	0.230306	A0A143RHU3,M3WRT4,M3W683,M3XB73,M3WLL8,A0A337S180
GO:0010951	negative regulation of endopeptidase activity	6 of 455 in the list	12 of 1270 in all the Protein	0.230306	A0A143RHU3,M3WRT4,M3W683,M3XB73,M3WLL8,A0A337S180
GO:0043467	regulation of generation of precursor metabolites and energy	6 of 455 in the list	12 of 1270 in all the Protein	0.230306	A0A143RHU3,M3WEG8,M3W805,M3VWL6,A0A2I2UPC3,M3WKB8
GO:0051320	S phase	6 of 455 in the list	12 of 1270 in all the Protein	0.230306	M3WJ18,M3X983,M3X046,M3W3J7,A0A337SSW7,M3WLK5
GO:0051091	positive regulation of sequence-specific DNA binding transcription factor activity	10 of 455 in the list	22 of 1270 in all the Protein	0.231313	A0A2I2V0N1,M3WNI2,M3XF64,A0A2I2UM45,A0A143RHU3,M3WEI7,A0A337SX42,M3WKB8,M3X0W1,A0A2I2UG44
GO:0051493	regulation of cytoskeleton organization	17 of 455 in the list	40 of 1270 in all the Protein	0.231671	A0A337SCK1,M3VX24,M3WDK6,M3VVE2,A0A337SDC9,A0A337SJ19,A0A337SMX1,A0A2I2U7X3,M3VXS4,M3WVG9,M3WIE0,A0A337S4D2,M3WHZ4,A0A2I2UM45,A0A2I2UFI8,A0A337SF26,A0A2I2UGD2
GO:0010648	negative regulation of cell communication	25 of 455 in the list	61 of 1270 in all the Protein	0.232912	M3WJD7,A0A2I2V0N1,M3VV41,M3VVE2,M3WNL7,M3WG61,A0A337RYK3,M3WEI7,A0A2I2UBH4,M3WLJ9,M3XAB2,A0A2I2U0M0,M3WEW6,A0A2I2U1C5,M3WNI2,M3X2J1,A0A337S4D2,A0A2I2UPC3,A0A143RHU3,A0A2I2UP60,A0A2I2V1V2,A0A2I2ULD8,M3WGK2,M3X4Z2,M3WCU0
GO:0000003	reproduction	46 of 455 in the list	117 of 1270 in all the Protein	0.233153	A0A337S891,M3W6F1,M3WN94,M3VW78,A0A337SJ19,A0A2I2UXU4,A0A337ST63,A0A337SCS9,A0A2I2USE2,A0A337SK71,A0A337S793,M3WLJ9,A0A337S0P3,M3W884,M3WQJ0,A0A337S4D2,M3WUE3,A0A2I2UVB4,A0A2I2V2F7,M3X983,A0A2I2V1V2,M3W9K1,A0A337RTV0,M3W8D3,A0A2I2UZP4,Q005W4,A0A337SFD6,M3W1J6,A0A2I2U322,A0A337SMX1,A0A337SLB6,M3W4G4,M3W4K3,A0A337SQJ9,A0A337SVF6,A0A2I2UQZ5,M3W462,A0A2I2U1C5,A0A2I2US52,A0A337SVR5,A0A143RHU3,M3X3X1,A…
GO:0044770	cell cycle phase transition	8 of 455 in the list	17 of 1270 in all the Protein	0.233354	M3X046,M3WJ18,M3WD87,A0A337SCS9,M3VVG3,M3W192,M3W3J7,A0A2I2UZP4
GO:0044772	mitotic cell cycle phase transition	8 of 455 in the list	17 of 1270 in all the Protein	0.233354	M3X046,M3WJ18,M3WD87,A0A337SCS9,M3VVG3,M3W192,M3W3J7,A0A2I2UZP4
GO:0042127	regulation of cell proliferation	43 of 455 in the list	109 of 1270 in all the Protein	0.234443	M3WJD7,M3W1G7,A0A2I2V0N1,A0A337S891,M3WLL9,M3VVE2,M3WG61,A0A2I2UYL9,A0A337S140,M3W6D0,A0A2I2UBH4,M3XB73,A0A2I2UB62,M3W884,M3W539,M3WEW6,A0A337S4D2,A0A2I2UP60,A0M8S6,A0A2I2V1V2,Q005W4,A0A2I2U4A6,A0A337SLB6,M3W4G4,M3WMS6,M3WRR0,M3W1J7,M3XAB2,A0A337SVF6,A0A337SB56,M3WNI2,A0A337SQC8,A0A2I2US52,M3X4J4,A0A2I2ULM1,M3X3X1,A0A2I2ULD8,M3W0P8,M3WL23,M3WGK2,A0A337RW76,M3WKB8,A0A337SA97
GO:0045595	regulation of cell differentiation	37 of 455 in the list	93 of 1270 in all the Protein	0.236126	M3WJD7,A0A2I2V0N1,A0A337S891,M3W6F1,M3W2X9,M3WLL9,A0A337S936,M3VVE2,A0A337SDC9,M3WG61,A0A337SFI8,A0A2I2V0V5,A0A337SJ19,A0A337SWJ9,A0A337S140,M3XB73,M3W6L9,M3WEW6,A0A337S4D2,A0A2I2V1V2,A0A2I2UZP4,A0A337SCC9,Q005W4,A0A337SCK1,A0A337SFD6,M3XAB2,M3W427,M3WNI2,A0A143RHU3,A0A2I2UL84,A0A2I2ULD8,M3WIK2,M3WGK2,A0A337RW76,A0A337SBJ9,M3WKB8,A0A337SHM2
GO:1901360	organic cyclic compound metabolic process	127 of 455 in the list	338 of 1270 in all the Protein	0.236632	A0A2I2UX62,A0A2I2U5W4,M3WAJ5,M3WLL9,A0A337SAN9,A0A337SFI8,P49064,M3WLK5,A0A2I2UPW6,M3W3P2,A0A337ST63,M3VVG3,M3X5H4,M3WKR1,A0A337S793,M3WLJ9,M3WUX8,A0A337S476,A0A2I2U1Y7,M3X046,M3WG51,A0A337RYG4,M3W656,A0A2I2U2Q5,M3WX33,A0A2I2UYJ8,M3WJ18,M3WPZ7,A0A2I2V1V2,A0A2I2UJZ0,M3WDX4,M3W6R3,M3VYC9,A0A2I2UJD5,M3W7N2,M3W3J7,M3W9K1,M3W8D3,A0A337RTV0,A0A2I2UZP4,M3WHD2,M3VY03,A0A337S163,A0A337SID0,M3WJL5,A0A2I2U7…
GO:0048869	cellular developmental process	74 of 455 in the list	193 of 1270 in all the Protein	0.238111	A0A2I2V0N1,M3W2X9,Q6S9D9,M3VVE2,A0A337SDC9,A0A337SFI8,A0A2I2V0V5,M3VVG3,A0A337SCS9,M3W142,A0A337S0P3,A0A2I2U1V6,A0A2I2V0F2,M3WUP1,A0M8S6,A0A2I2V1V2,A0A337SP17,M3W6R3,M3X3Z8,M3W8D3,A0A2I2UZP4,A0A337S163,A0A337SCK1,A0A2I2UGS4,A0A337SFD6,M3WXH8,A0A2I2U4A6,M3VXK3,A0A337SGV2,A0A2I2ULZ0,M3W462,M3WVG9,M3WNI2,A0A2I2U1C5,M3WRZ7,A0A2I2U814,A0A2I2UGD2,A0A337SHM2,M3WKB8,M3WJD7,M3W1G7,M3X5N8,M3W6F1,A0A337S891…
GO:0022604	regulation of cell morphogenesis	15 of 455 in the list	35 of 1270 in all the Protein	0.239355	M3WJD7,A0A337SCC9,M3W427,A0A2I2U1C5,M3W2X9,M3WIE0,A0A2I2UD98,A0A337S4D2,A0A337SDC9,A0A2I2V0V5,A0A337SJ19,A0A337SWJ9,M3WFE7,M3W3K7,A0A337S6D4
GO:0050767	regulation of neurogenesis	15 of 455 in the list	35 of 1270 in all the Protein	0.239355	A0A337SCC9,A0A337S891,M3W6F1,M3W427,M3WNI2,M3W2X9,A0A337S4D2,A0A337SDC9,A0A337SFI8,A0A143RHU3,A0A2I2V0V5,A0A337SJ19,A0A337SWJ9,A0A2I2UL84,A0A2I2ULD8
GO:0051090	regulation of sequence-specific DNA binding transcription factor activity	15 of 455 in the list	35 of 1270 in all the Protein	0.239355	A0A2I2V0N1,M3WNI2,M3XF64,M3W1J6,A0A2I2UM45,A0A143RHU3,A0A2I2V1V2,A0A337SX42,M3WEI7,A0A337SLH8,M3WGK2,M3VYA3,M3WKB8,M3X0W1,A0A2I2UG44
GO:0060284	regulation of cell development	18 of 455 in the list	43 of 1270 in all the Protein	0.246711	M3WJD7,A0A337SCC9,A0A337S891,M3W6F1,Q005W4,M3W2X9,A0A337SDC9,A0A337SFI8,A0A2I2V0V5,A0A337SJ19,A0A337SWJ9,M3W427,M3WNI2,A0A337S4D2,A0A143RHU3,A0A2I2UL84,A0A2I2ULD8,M3WKB8
GO:0000288	nuclear-transcribed mRNA catabolic process, deadenylation-dependent decay	3 of 455 in the list	5 of 1270 in all the Protein	0.247789	A0A337SMI1,A0A337RTV0,M3WMV5
GO:0000381	regulation of alternative mRNA splicing, via spliceosome	3 of 455 in the list	5 of 1270 in all the Protein	0.247789	M3WDF5,M3WFL8,M3WL23
GO:0001843	neural tube closure	3 of 455 in the list	5 of 1270 in all the Protein	0.247789	M3W2X9,M3WKH9,A0A2I2UG44
GO:0002763	positive regulation of myeloid leukocyte differentiation	3 of 455 in the list	5 of 1270 in all the Protein	0.247789	A0A337RW76,A0A337S936,M3WG61
GO:0006486	protein glycosylation	3 of 455 in the list	5 of 1270 in all the Protein	0.247789	M3X7Z4,M3W4K3,M3W805
GO:0007006	mitochondrial membrane organization	3 of 455 in the list	5 of 1270 in all the Protein	0.247789	M3VVG3,Q005W4,M3WGX4
GO:0009451	RNA modification	3 of 455 in the list	5 of 1270 in all the Protein	0.247789	A0A086LVF4,M3W656,A0A337RTV0
GO:0010332	response to gamma radiation	3 of 455 in the list	5 of 1270 in all the Protein	0.247789	A0A2I2V1V2,A0A337S140,M3WGK2
GO:0010469	regulation of receptor activity	3 of 455 in the list	5 of 1270 in all the Protein	0.247789	A0A337SJ19,A0A337S891,A0A2I2U1V6
GO:0016441	posttranscriptional gene silencing	3 of 455 in the list	5 of 1270 in all the Protein	0.247789	M3WA64,A0A337SCB0,M3W6L9
GO:0032392	DNA geometric change	3 of 455 in the list	5 of 1270 in all the Protein	0.247789	M3WJ18,A0A337ST63,M3W3J7
GO:0033077	T cell differentiation in thymus	3 of 455 in the list	5 of 1270 in all the Protein	0.247789	A0A2I2U1V6,M3VVE2,A0A337S4D2
GO:0033555	multicellular organismal response to stress	3 of 455 in the list	5 of 1270 in all the Protein	0.247789	A0A2I2UXU4,M3W0P8,A0A337RW76
GO:0034637	cellular carbohydrate biosynthetic process	3 of 455 in the list	5 of 1270 in all the Protein	0.247789	A0A2I2UQM7,M3W2Q7,A0A337SX14
GO:0035194	posttranscriptional gene silencing by RNA	3 of 455 in the list	5 of 1270 in all the Protein	0.247789	M3WA64,A0A337SCB0,M3W6L9
GO:0035195	gene silencing by miRNA	3 of 455 in the list	5 of 1270 in all the Protein	0.247789	M3WA64,A0A337SCB0,M3W6L9
GO:0043271	negative regulation of ion transport	3 of 455 in the list	5 of 1270 in all the Protein	0.247789	A0A143RHU3,A0A2I2UP60,M3WLJ9
GO:0043279	response to alkaloid	3 of 455 in the list	5 of 1270 in all the Protein	0.247789	Q005W4,A0A337SGI7,A0A2I2UPC3
GO:0043413	macromolecule glycosylation	3 of 455 in the list	5 of 1270 in all the Protein	0.247789	M3X7Z4,M3W4K3,M3W805
GO:0045668	negative regulation of osteoblast differentiation	3 of 455 in the list	5 of 1270 in all the Protein	0.247789	A0A2I2V1V2,M3WGK2,M3WKB8
GO:0045669	positive regulation of osteoblast differentiation	3 of 455 in the list	5 of 1270 in all the Protein	0.247789	A0A2I2V1V2,M3WGK2,A0A337S4D2
GO:0045670	regulation of osteoclast differentiation	3 of 455 in the list	5 of 1270 in all the Protein	0.247789	M3WEW6,M3VVE2,A0A337S4D2
GO:0045685	regulation of glial cell differentiation	3 of 455 in the list	5 of 1270 in all the Protein	0.247789	A0A2I2ULD8,M3WNI2,A0A337S4D2
GO:0045725	positive regulation of glycogen biosynthetic process	3 of 455 in the list	5 of 1270 in all the Protein	0.247789	A0A143RHU3,M3WEG8,M3VWL6
GO:0045931	positive regulation of mitotic cell cycle	3 of 455 in the list	5 of 1270 in all the Protein	0.247789	A0A337S3L5,M3WD87,M3WG61
GO:0046626	regulation of insulin receptor signaling pathway	3 of 455 in the list	5 of 1270 in all the Protein	0.247789	M3WEI7,M3WG61,M3XAB2
GO:0048713	regulation of oligodendrocyte differentiation	3 of 455 in the list	5 of 1270 in all the Protein	0.247789	A0A2I2ULD8,M3WNI2,A0A337S4D2
GO:0050772	positive regulation of axonogenesis	3 of 455 in the list	5 of 1270 in all the Protein	0.247789	A0A337SWJ9,M3W427,A0A337SDC9
GO:0051262	protein tetramerization	3 of 455 in the list	5 of 1270 in all the Protein	0.247789	A0A337SP17,M3W805,M3W192
GO:0051302	regulation of cell division	3 of 455 in the list	5 of 1270 in all the Protein	0.247789	A0A2I2V1V2,M3WGK2,M3VVE2
GO:0051489	regulation of filopodium assembly	3 of 455 in the list	5 of 1270 in all the Protein	0.247789	M3WIE0,Q6S9D9,A0A337SFI8
GO:0060606	tube closure	3 of 455 in the list	5 of 1270 in all the Protein	0.247789	M3W2X9,M3WKH9,A0A2I2UG44
GO:0070085	glycosylation	3 of 455 in the list	5 of 1270 in all the Protein	0.247789	M3X7Z4,M3W4K3,M3W805
GO:0070228	regulation of lymphocyte apoptotic process	3 of 455 in the list	5 of 1270 in all the Protein	0.247789	M3W071,M3W0P8,A0A2I2UG44
GO:0070932	histone H3 deacetylation	3 of 455 in the list	5 of 1270 in all the Protein	0.247789	A0A2I2ULD8,M3WNI2,M3WKB8
GO:1900076	regulation of cellular response to insulin stimulus	3 of 455 in the list	5 of 1270 in all the Protein	0.247789	M3WEI7,M3WG61,M3XAB2
GO:0035239	tube morphogenesis	11 of 455 in the list	25 of 1270 in all the Protein	0.254553	A0A337S891,M3W2X9,A0A337SFD6,A0A337S4D2,A0A337SJ19,A0A2I2ULM1,A0A337S140,A0A337SX42,M3WCU0,M3WKH9,A0A2I2UG44
GO:0051098	regulation of binding	11 of 455 in the list	25 of 1270 in all the Protein	0.254553	A0A2I2V0N1,M3W6F1,A0A2I2U7X4,M3WM12,M3WGX4,A0A2I2UFI8,A0A2I2ULM1,A0A2I2V1V2,M3W1F1,M3WGK2,M3WKB8
GO:0010468	regulation of gene expression	124 of 455 in the list	331 of 1270 in all the Protein	0.255692	A0A2I2V0N1,A0A2I2U5W4,M3W2X9,M3WLL9,A0A337SAN9,A0A0X9Q7C2,M3WQ22,A0A337RYK3,A0A2I2UPW6,M3WD87,A0A337S2V2,A0A2I2USE2,M3W1D9,A0A337S793,A0A2I2UIT0,A0A2I2UB62,M3WLJ9,M3WUX8,A0A337S476,M3W884,A0A337RYG4,A0A2I2UYJ8,A0A2I2UVB4,A0A2I2V1V2,A0A337S647,M3VZ26,M3W7N2,M3VYA3,M3W3J7,M3WKH9,M3WHD2,M3VY03,A0A337S163,A0A337SQ19,M3WJL5,M3WDF5,A0A2I2UEX7,A0A337SCK1,A0A337SFD6,M3WXH8,M3WLH5,A0A2I2U4A6,A0A337SLB6,M3…
GO:0008283	cell proliferation	16 of 455 in the list	38 of 1270 in all the Protein	0.255914	M3WJD7,A0A337S891,M3X5N8,A0A2I2UX62,Q005W4,M3WLH5,A0A2I2U4A6,A0A337ST63,A0A337SGV2,M3W6L9,A0A337S4D2,M3WSV7,M3WJ18,A0A337SS69,A0A337RW76,M3WCU0
GO:0030154	cell differentiation	71 of 455 in the list	186 of 1270 in all the Protein	0.260299	A0A2I2V0N1,M3W2X9,Q6S9D9,M3VVE2,A0A337SDC9,A0A337SFI8,A0A2I2V0V5,M3VVG3,A0A337SCS9,M3W142,A0A337S0P3,A0A2I2U1V6,M3WUP1,A0M8S6,A0A2I2V1V2,M3W6R3,M3X3Z8,M3W8D3,A0A2I2UZP4,A0A337S163,A0A337SCK1,A0A2I2UGS4,A0A337SFD6,M3WXH8,A0A2I2U4A6,M3VXK3,A0A337SGV2,A0A2I2ULZ0,M3W462,M3WVG9,M3WNI2,A0A2I2U1C5,M3WRZ7,A0A2I2U814,A0A2I2UGD2,A0A337SHM2,M3WKB8,M3WJD7,M3W1G7,M3X5N8,M3W6F1,A0A337S891,M3XED8,A0A337S936,M3W…
GO:0044271	cellular nitrogen compound biosynthetic process	40 of 455 in the list	102 of 1270 in all the Protein	0.260598	A0A2I2UWZ2,A0A337S891,A0A337S6Z6,M3W805,M3WAJ5,M3WQ01,A0A337SQW9,M3X6G1,A0A337S140,M3X5H4,A0A337SK71,A0A337S793,M3WLJ9,A0A337S476,M3WG51,A0A337RYG4,A0A2I2U2Q5,M3VYG7,A0A2I2V1V2,A0A2I2V2Y6,A0A337RYW4,A0A337S163,M3WJL5,A0A337SID0,A0A337S0W0,M3WM12,M3W4K3,M3W192,M3W1J7,M3WAN4,M3X3H8,M3X8K9,A0A2I2UD94,M3VY74,M3W8K2,A0A2I2ULD8,M3WMF9,A0A337SWU8,M3WGK2,M3WF80
GO:0009888	tissue development	37 of 455 in the list	94 of 1270 in all the Protein	0.262332	M3WJD7,A0A337S891,M3W2X9,A0A337S936,M3VVE2,M3WG61,A0A337STX5,A0A337SJ19,A0A337S140,M3WBT7,A0A337S4D2,M3WUP1,A0M8S6,M3VYA3,M3WCU0,M3WKH9,M3WUA1,A0A337SFD6,A0A2I2U4A6,A0A337SKA0,M3W4G4,A0A337SX42,A0A337S642,A0A2I2UG44,A0A2I2ULZ0,M3W462,A0A2I2U1C5,M3WNI2,A0A143RHU3,A0A2I2ULM1,A0A2I2ULD8,M3WIQ3,A0A2I2U814,A0A337SLH8,M3XC93,A0A337RW76,A0A337SHM2
GO:0043066	negative regulation of apoptotic process	22 of 455 in the list	54 of 1270 in all the Protein	0.263759	A0A2I2V0N1,A0A337S891,M3XF64,A0A2I2U7X4,M3VVE2,M3WG61,P49064,A0A337S140,A0A337SX42,A0A337SID5,M3XB73,M3XAB2,A0A2I2UG44,M3W071,M3WNI2,A0A337S4D2,A0A2I2UPC3,A0A2I2V145,M3WRT4,A0A2I2V1V2,A0A2I2ULD8,M3W0P8
GO:0045786	negative regulation of cell cycle	14 of 455 in the list	33 of 1270 in all the Protein	0.265525	M3WNI2,A0A2I2UPC3,M3WLH5,M3VVE2,A0A2I2U4A6,A0A2I2UYJ8,A0A337RYK3,A0A2I2V1V2,A0A337SS69,A0A2I2ULD8,M3WIK2,A0A337SLH8,M3WGK2,A0A337S0T4
GO:0006364	rRNA processing	5 of 455 in the list	10 of 1270 in all the Protein	0.266223	A0A086LVF4,M3WDX4,A0A2I2UX62,M3WKR1,M3WLH5
GO:0006369	termination of RNA polymerase II transcription	5 of 455 in the list	10 of 1270 in all the Protein	0.266223	A0A2I2UWZ2,A0A337SID0,M3X8K9,M3WF80,M3W8K2
GO:0006513	protein monoubiquitination	5 of 455 in the list	10 of 1270 in all the Protein	0.266223	A0A337SDX0,M3W6R3,M3W1D9,M3WLJ9,A0A337SHM2
GO:0006970	response to osmotic stress	5 of 455 in the list	10 of 1270 in all the Protein	0.266223	M3W6D0,A0A2I2U7X4,M3WS00,M3WLJ9,A0A337STX5
GO:0016072	rRNA metabolic process	5 of 455 in the list	10 of 1270 in all the Protein	0.266223	A0A086LVF4,M3WDX4,A0A2I2UX62,M3WKR1,M3WLH5
GO:0019884	antigen processing and presentation of exogenous antigen	5 of 455 in the list	10 of 1270 in all the Protein	0.266223	A0A2I2V145,M3X983,M3X4Z2,A0A337SBJ9,A0A337SSW7
GO:0021543	pallium development	5 of 455 in the list	10 of 1270 in all the Protein	0.266223	A0A337SCC9,A0A337SGV2,A0A2I2ULD8,M3WNI2,A0A337SCS9
GO:0030048	actin filament-based movement	5 of 455 in the list	10 of 1270 in all the Protein	0.266223	A0A2I2U057,A0A2I2UL84,A0A2I2U1C5,M3XC93,A0A2I2ULZ0
GO:0045667	regulation of osteoblast differentiation	5 of 455 in the list	10 of 1270 in all the Protein	0.266223	A0A2I2V1V2,M3WGK2,M3WKB8,M3VVE2,A0A337S4D2
GO:0050680	negative regulation of epithelial cell proliferation	5 of 455 in the list	10 of 1270 in all the Protein	0.266223	M3WJD7,M3W4G4,A0M8S6,A0A2I2V1V2,M3VVE2
GO:0050770	regulation of axonogenesis	5 of 455 in the list	10 of 1270 in all the Protein	0.266223	A0A2I2V0V5,A0A337SCC9,A0A337SWJ9,M3W427,A0A337SDC9
GO:0060415	muscle tissue morphogenesis	5 of 455 in the list	10 of 1270 in all the Protein	0.266223	A0A337S891,M3XC93,A0A337S4D2,M3WUP1,A0A337STX5
GO:0090316	positive regulation of intracellular protein transport	5 of 455 in the list	10 of 1270 in all the Protein	0.266223	A0A337S891,A0A2I2U7X4,A0A0X9Q7C2,M3VVJ3,A0A337SA97
GO:2001233	regulation of apoptotic signaling pathway	5 of 455 in the list	10 of 1270 in all the Protein	0.266223	A0A143RHU3,M3WRT4,A0A337SP17,Q005W4,M3X2J1
GO:0003007	heart morphogenesis	7 of 455 in the list	15 of 1270 in all the Protein	0.266326	M3WHD2,A0A337S891,A0A337S140,A0A337SFD6,M3XC93,A0A337S4D2,M3WUP1
GO:0007059	chromosome segregation	7 of 455 in the list	15 of 1270 in all the Protein	0.266326	A0A337ST63,M3XD27,M3VW78,A0A337S829,M3WX33,M3WLK5,A0A2I2UZP4
GO:0016331	morphogenesis of embryonic epithelium	7 of 455 in the list	15 of 1270 in all the Protein	0.266326	A0A337SJ19,A0A337SX42,M3WIQ3,M3W2X9,A0A337S4D2,M3WKH9,A0A2I2UG44
GO:0034470	ncRNA processing	7 of 455 in the list	15 of 1270 in all the Protein	0.266326	A0A086LVF4,M3WDX4,A0A2I2UX62,A0A337SCB0,M3WKR1,M3W6L9,M3WLH5
GO:0043409	negative regulation of MAPK cascade	7 of 455 in the list	15 of 1270 in all the Protein	0.266326	A0A143RHU3,A0A337RYK3,A0A2I2UP60,A0A2I2V1V2,M3WGK2,M3VVE2,M3WG61
GO:0090287	regulation of cellular response to growth factor stimulus	7 of 455 in the list	15 of 1270 in all the Protein	0.266326	A0A2I2V1V2,M3WEI7,M3WGK2,A0A2I2US52,M3WNL7,A0A337S4D2,M3WLJ9
GO:0051128	regulation of cellular component organization	59 of 455 in the list	154 of 1270 in all the Protein	0.27412	M3WJD7,A0A2I2V0N1,M3VX24,M3W2X9,Q6S9D9,M3VVE2,A0A337SDC9,M3WG61,A0A337SFI8,A0A2I2UYL9,A0A2I2V0V5,A0A337SJ19,A0A337SWJ9,M3WD87,M3WRU8,M3XB73,M3WLJ9,M3VXS4,A0A337S0P3,M3WIE0,A0A337S4D2,A0A2I2UM45,A0A2I2V145,A0M8S6,A0A2I2V1V2,A0A337SP17,A0A337SS69,A0A337S6D4,M3WCU0,A0A337SCC9,Q005W4,A0A337SCK1,A0A2I2UD98,M3WDK6,M3WCP1,A0A337SLB6,A0A337SMX1,M3W3K7,A0A2I2U7X3,M3W071,M3W427,M3W462,M3WVG9,A0A2I2U1C5,M3W…
GO:0006915	apoptotic process	32 of 455 in the list	81 of 1270 in all the Protein	0.274223	M3X9R4,M3WJD7,Q005W4,A0A2I2UHB4,M3WM12,A0A337SDC9,M3WG61,A0A337RYK3,A0A337SWJ9,A0A2I2UXU4,M3WEI7,M3W6D0,M3XB73,M3VYU1,M3WEG8,A0A2I2UQZ5,A0A337SFU3,A0A337S4D2,M3WSV7,A0A143RHU3,A0A2I2UFI8,A0A2I2UP60,M3WRT4,A0A2I2V1V2,A0A337SP17,A0A2I2UL84,M3WFR2,M3WFL8,M3WGK2,M3XC93,M3WCU0,A0A337RYW4
GO:0007517	muscle organ development	12 of 455 in the list	28 of 1270 in all the Protein	0.275523	A0A337S891,M3WBT7,A0A2I2U1C5,A0A337S4D2,M3WUP1,A0A337STX5,A0M8S6,M3WFR2,A0A2I2U814,A0A337SLH8,M3XC93,A0A2I2ULZ0
GO:0032844	regulation of homeostatic process	12 of 455 in the list	28 of 1270 in all the Protein	0.275523	A0A2I2V0N1,M3WEW6,Q005W4,M3WXH8,A0A2I2UPC3,A0A337S4D2,A0A337SLB6,A0A2I2V145,A0A337RWF2,A0A337SBJ9,M3X0W1,A0A2I2UG44
GO:0009058	biosynthetic process	78 of 455 in the list	206 of 1270 in all the Protein	0.277564	M3WAJ5,M3WLK5,A0A337ST63,A0A337SJF2,M3X5H4,A0A337S793,A0A337SQZ3,M3WLJ9,A0A337S476,M3WBC3,M3X046,M3WN96,M3WG51,A0A337RYG4,A0A2I2U2Q5,M3WJ18,A0A2I2V1V2,M3VY97,M3VYC9,A0A2I2UJD5,M3W7N2,M3W3J7,M3W9K1,M3W8D3,A0A2I2UQM7,A0A337S163,A0A2I2UA40,M3X7Z4,A0A337SID0,M3WJL5,A0A2I2UYN2,A0A337SD84,M3W2Q7,M3WM12,M3W4K3,M3W192,M3WX80,A0A337SX14,A0A337SQJ9,A0A337SPB1,M3X9J4,M3X250,M3X3H8,M3W8K2,M3WMF9,A0A337SWU8,A…
GO:0022008	neurogenesis	39 of 455 in the list	100 of 1270 in all the Protein	0.278826	A0A337S891,M3W6F1,M3X5N8,M3W2X9,M3XED8,Q6S9D9,M3VVE2,A0A337SDC9,M3WG61,A0A337SFI8,A0A2I2V0V5,A0A337SJ19,A0A337SWJ9,M3VVG3,A0A337SCS9,M3XB73,A0A2I2U1V6,A0A337S4D2,M3X192,M3X3Z8,M3WCU0,M3W8D3,A0A337SCC9,M3WXH8,A0A337SGV2,A0A2I2ULZ0,M3W427,M3W462,A0A2I2U1C5,M3WNI2,M3WVG9,A0A143RHU3,A0A2I2ULM1,M3WRZ7,A0A2I2UL84,A0A2I2ULD8,A0A2I2UGD2,A0A337RW76,M3X4Z2
GO:0051240	positive regulation of multicellular organismal process	15 of 455 in the list	36 of 1270 in all the Protein	0.28264	M3W884,M3WNI2,A0A337S936,M3VWN1,A0A337S4D2,M3WG61,A0A0X9Q7C2,P49064,A0A143RHU3,A0A2I2V145,A0A337SJ19,A0A337S140,A0A337SX42,M3W0P8,M3W142
GO:0012501	programmed cell death	33 of 455 in the list	84 of 1270 in all the Protein	0.283429	M3WJD7,A0A337SDC9,M3WG61,A0A337RYK3,A0A337SWJ9,A0A2I2UXU4,M3W6D0,M3XB73,A0A337SFU3,A0A337S4D2,M3WSV7,A0A2I2UP60,A0A2I2V1V2,A0A337SP17,M3WFR2,M3WCU0,M3WKH9,A0A337RYW4,M3X9R4,Q005W4,M3WM12,A0A2I2UHB4,M3WEI7,M3VYU1,A0A2I2UQZ5,M3WEG8,A0A2I2UFI8,A0A143RHU3,M3WRT4,A0A2I2UL84,M3WFL8,M3XC93,M3WGK2
GO:0046328	regulation of JNK cascade	10 of 455 in the list	23 of 1270 in all the Protein	0.285813	M3W6F1,A0A2I2U1V6,A0A337SFU3,A0A337RYK3,A0A143RHU3,A0A2I2V2F7,A0A2I2V1V2,M3W1F1,A0A337SX42,M3WGK2
GO:0032446	protein modification by small protein conjugation	18 of 455 in the list	44 of 1270 in all the Protein	0.286128	M3VV41,A0A337SUY7,M3WLL9,A0A337SJJ2,M3W1D9,A0A2I2UBH4,A0A337SSW7,M3WLJ9,M3W1J7,A0A337SDX0,M3W539,A0A143RHU3,M3X983,M3W1F1,M3W6R3,A0A337SHM2,M3WA73,A0A337S3S5
GO:0051094	positive regulation of developmental process	27 of 455 in the list	68 of 1270 in all the Protein	0.286733	A0A2I2V0N1,A0A337S891,M3W6F1,A0A337SCK1,Q005W4,M3XF64,A0A337S936,M3VVE2,A0A337SDC9,M3WG61,A0A337SJ19,A0A337SWJ9,M3WEI7,A0A337SVF6,M3W427,M3WEW6,M3WNI2,A0A337S4D2,A0A143RHU3,A0A2I2V1V2,A0A337SP17,A0A2I2ULD8,M3WFR2,M3WIK2,A0A337RW76,M3WGK2,A0A337SBJ9
GO:0022603	regulation of anatomical structure morphogenesis	24 of 455 in the list	60 of 1270 in all the Protein	0.28756	M3WJD7,A0A337SCC9,A0A337S891,M3XF64,M3W2X9,A0A2I2UD98,M3VVE2,A0A337SDC9,M3WG61,A0A2I2V0V5,A0A337SJ19,A0A337SLB6,A0A337SWJ9,M3W3K7,M3WEI7,M3W427,A0A2I2U1C5,M3WIE0,A0A337S4D2,M3WFE7,A0A337SP17,A0A337RW76,A0A337S6D4,M3WCU0
GO:0000289	nuclear-transcribed mRNA poly(A) tail shortening	2 of 455 in the list	3 of 1270 in all the Protein	0.292942	A0A337SMI1,A0A337RTV0
GO:0001578	microtubule bundle formation	2 of 455 in the list	3 of 1270 in all the Protein	0.292942	M3W427,M3WDK6
GO:0001711	endodermal cell fate commitment	2 of 455 in the list	3 of 1270 in all the Protein	0.292942	A0A337S4D2,A0A337SHM2
GO:0002062	chondrocyte differentiation	2 of 455 in the list	3 of 1270 in all the Protein	0.292942	M3WG61,M3WUP1
GO:0002495	antigen processing and presentation of peptide antigen via MHC class II	2 of 455 in the list	3 of 1270 in all the Protein	0.292942	A0A2I2V145,M3X4Z2
GO:0002504	antigen processing and presentation of peptide or polysaccharide antigen via MHC class II	2 of 455 in the list	3 of 1270 in all the Protein	0.292942	A0A2I2V145,M3X4Z2
GO:0002903	negative regulation of B cell apoptotic process	2 of 455 in the list	3 of 1270 in all the Protein	0.292942	M3W071,A0A2I2UG44
GO:0002920	regulation of humoral immune response	2 of 455 in the list	3 of 1270 in all the Protein	0.292942	M3X5X6,M3W683
GO:0005984	disaccharide metabolic process	2 of 455 in the list	3 of 1270 in all the Protein	0.292942	A0A2I2UQM7,A0A337SX14
GO:0006012	galactose metabolic process	2 of 455 in the list	3 of 1270 in all the Protein	0.292942	A0A2I2UQM7,A0A337SX14
GO:0006040	amino sugar metabolic process	2 of 455 in the list	3 of 1270 in all the Protein	0.292942	M3W4K3,M3W805
GO:0006637	acyl-CoA metabolic process	2 of 455 in the list	3 of 1270 in all the Protein	0.292942	A0A2I2UYN2,M3VY97
GO:0006766	vitamin metabolic process	2 of 455 in the list	3 of 1270 in all the Protein	0.292942	A0A2I2U814,A0A337SPB1
GO:0006767	water-soluble vitamin metabolic process	2 of 455 in the list	3 of 1270 in all the Protein	0.292942	A0A2I2U814,A0A337SPB1
GO:0006884	cell volume homeostasis	2 of 455 in the list	3 of 1270 in all the Protein	0.292942	A0A337SJ19,M3XFV7
GO:0007026	negative regulation of microtubule depolymerization	2 of 455 in the list	3 of 1270 in all the Protein	0.292942	M3VVE2,A0A2I2UM45
GO:0009218	pyrimidine ribonucleotide metabolic process	2 of 455 in the list	3 of 1270 in all the Protein	0.292942	M3VYG7,M3WM12
GO:0009220	pyrimidine ribonucleotide biosynthetic process	2 of 455 in the list	3 of 1270 in all the Protein	0.292942	M3VYG7,M3WM12
GO:0009225	nucleotide-sugar metabolic process	2 of 455 in the list	3 of 1270 in all the Protein	0.292942	M3W4K3,M3W805
GO:0009226	nucleotide-sugar biosynthetic process	2 of 455 in the list	3 of 1270 in all the Protein	0.292942	M3W4K3,M3W805
GO:0009311	oligosaccharide metabolic process	2 of 455 in the list	3 of 1270 in all the Protein	0.292942	A0A2I2UQM7,A0A337SX14
GO:0009312	oligosaccharide biosynthetic process	2 of 455 in the list	3 of 1270 in all the Protein	0.292942	A0A2I2UQM7,A0A337SX14
GO:0009954	proximal/distal pattern formation	2 of 455 in the list	3 of 1270 in all the Protein	0.292942	M3VVE2,A0A337S4D2
GO:0010256	endomembrane system organization	2 of 455 in the list	3 of 1270 in all the Protein	0.292942	A0A337SBJ9,M3VWN1
GO:0010543	regulation of platelet activation	2 of 455 in the list	3 of 1270 in all the Protein	0.292942	A0A2I2V145,M3WG61
GO:0010765	positive regulation of sodium ion transport	2 of 455 in the list	3 of 1270 in all the Protein	0.292942	A0A143RHU3,M3WLJ9
GO:0010766	negative regulation of sodium ion transport	2 of 455 in the list	3 of 1270 in all the Protein	0.292942	A0A2I2UP60,M3WLJ9
GO:0010833	telomere maintenance via telomere lengthening	2 of 455 in the list	3 of 1270 in all the Protein	0.292942	A0A337ST63,M3X0W1
GO:0010882	regulation of cardiac muscle contraction by calcium ion signaling	2 of 455 in the list	3 of 1270 in all the Protein	0.292942	M3WXH8,M3WKB8
GO:0014002	astrocyte development	2 of 455 in the list	3 of 1270 in all the Protein	0.292942	A0A2I2UL84,M3W8D3
GO:0015804	neutral amino acid transport	2 of 455 in the list	3 of 1270 in all the Protein	0.292942	M3WBM7,A0A337S893
GO:0018958	phenol-containing compound metabolic process	2 of 455 in the list	3 of 1270 in all the Protein	0.292942	A0A337S891,M3WI73
GO:0019886	antigen processing and presentation of exogenous peptide antigen via MHC class II	2 of 455 in the list	3 of 1270 in all the Protein	0.292942	A0A2I2V145,M3X4Z2
GO:0030224	monocyte differentiation	2 of 455 in the list	3 of 1270 in all the Protein	0.292942	A0A337S891,A0A2I2U1C5
GO:0030511	positive regulation of transforming growth factor beta receptor signaling pathway	2 of 455 in the list	3 of 1270 in all the Protein	0.292942	A0A2I2V1V2,M3WGK2
GO:0030854	positive regulation of granulocyte differentiation	2 of 455 in the list	3 of 1270 in all the Protein	0.292942	A0A337RW76,A0A337S936
GO:0030889	negative regulation of B cell proliferation	2 of 455 in the list	3 of 1270 in all the Protein	0.292942	M3WEW6,M3WLL9
GO:0031114	regulation of microtubule depolymerization	2 of 455 in the list	3 of 1270 in all the Protein	0.292942	M3VVE2,A0A2I2UM45
GO:0031281	positive regulation of cyclase activity	2 of 455 in the list	3 of 1270 in all the Protein	0.292942	M3XB73,M3WG61
GO:0031958	corticosteroid receptor signaling pathway	2 of 455 in the list	3 of 1270 in all the Protein	0.292942	A0A337S2V2,M3W7N2
GO:0032365	intracellular lipid transport	2 of 455 in the list	3 of 1270 in all the Protein	0.292942	M3WXF7,A0A2I2UPC3
GO:0032655	regulation of interleukin-12 production	2 of 455 in the list	3 of 1270 in all the Protein	0.292942	M3W0P8,M3W7X5
GO:0032760	positive regulation of tumor necrosis factor production	2 of 455 in the list	3 of 1270 in all the Protein	0.292942	A0A2I2V145,M3VWN1
GO:0035019	somatic stem cell maintenance	2 of 455 in the list	3 of 1270 in all the Protein	0.292942	A0A337S140,M3VVE2
GO:0035116	embryonic hindlimb morphogenesis	2 of 455 in the list	3 of 1270 in all the Protein	0.292942	A0A337S891,A0A337S4D2
GO:0035137	hindlimb morphogenesis	2 of 455 in the list	3 of 1270 in all the Protein	0.292942	A0A337S891,A0A337S4D2
GO:0035304	regulation of protein dephosphorylation	2 of 455 in the list	3 of 1270 in all the Protein	0.292942	A0A337SCS9,A0A337S4S5
GO:0035383	thioester metabolic process	2 of 455 in the list	3 of 1270 in all the Protein	0.292942	A0A2I2UYN2,M3VY97
GO:0035886	vascular smooth muscle cell differentiation	2 of 455 in the list	3 of 1270 in all the Protein	0.292942	A0A337S4D2,A0A2I2UYL9
GO:0042036	negative regulation of cytokine biosynthetic process	2 of 455 in the list	3 of 1270 in all the Protein	0.292942	M3WEW6,M3W7X5
GO:0042147	retrograde transport, endosome to Golgi	2 of 455 in the list	3 of 1270 in all the Protein	0.292942	M3W6F1,A0A2I2UZS1
GO:0042921	glucocorticoid receptor signaling pathway	2 of 455 in the list	3 of 1270 in all the Protein	0.292942	A0A337S2V2,M3W7N2
GO:0043496	regulation of protein homodimerization activity	2 of 455 in the list	3 of 1270 in all the Protein	0.292942	M3W1F1,M3W6F1
GO:0043687	post-translational protein modification	2 of 455 in the list	3 of 1270 in all the Protein	0.292942	M3W4K3,M3W805
GO:0045214	sarcomere organization	2 of 455 in the list	3 of 1270 in all the Protein	0.292942	M3VXK3,M3WRZ7
GO:0045577	regulation of B cell differentiation	2 of 455 in the list	3 of 1270 in all the Protein	0.292942	M3WEW6,Q005W4
GO:0045646	regulation of erythrocyte differentiation	2 of 455 in the list	3 of 1270 in all the Protein	0.292942	A0A2I2V0N1,M3WEW6
GO:0045671	negative regulation of osteoclast differentiation	2 of 455 in the list	3 of 1270 in all the Protein	0.292942	M3WEW6,A0A337S4D2
GO:0045761	regulation of adenylate cyclase activity	2 of 455 in the list	3 of 1270 in all the Protein	0.292942	M3XB73,M3WG61
GO:0045762	positive regulation of adenylate cyclase activity	2 of 455 in the list	3 of 1270 in all the Protein	0.292942	M3XB73,M3WG61
GO:0045773	positive regulation of axon extension	2 of 455 in the list	3 of 1270 in all the Protein	0.292942	M3W427,A0A337SDC9
GO:0046131	pyrimidine ribonucleoside metabolic process	2 of 455 in the list	3 of 1270 in all the Protein	0.292942	M3VYG7,M3WM12
GO:0046132	pyrimidine ribonucleoside biosynthetic process	2 of 455 in the list	3 of 1270 in all the Protein	0.292942	M3VYG7,M3WM12
GO:0046351	disaccharide biosynthetic process	2 of 455 in the list	3 of 1270 in all the Protein	0.292942	A0A2I2UQM7,A0A337SX14
GO:0046638	positive regulation of alpha-beta T cell differentiation	2 of 455 in the list	3 of 1270 in all the Protein	0.292942	A0A337S936,A0A337SBJ9
GO:0046849	bone remodeling	2 of 455 in the list	3 of 1270 in all the Protein	0.292942	M3WCU0,A0A337S4D2
GO:0048009	insulin-like growth factor receptor signaling pathway	2 of 455 in the list	3 of 1270 in all the Protein	0.292942	A0A143RHU3,M3X250
GO:0050685	positive regulation of mRNA processing	2 of 455 in the list	3 of 1270 in all the Protein	0.292942	M3WDF5,A0A337SHM2
GO:0050869	negative regulation of B cell activation	2 of 455 in the list	3 of 1270 in all the Protein	0.292942	M3WEW6,M3WLL9
GO:0050926	regulation of positive chemotaxis	2 of 455 in the list	3 of 1270 in all the Protein	0.292942	A0A2I2V1V2,M3WG61
GO:0050927	positive regulation of positive chemotaxis	2 of 455 in the list	3 of 1270 in all the Protein	0.292942	A0A2I2V1V2,M3WG61
GO:0050930	induction of positive chemotaxis	2 of 455 in the list	3 of 1270 in all the Protein	0.292942	A0A2I2V1V2,M3WG61
GO:0051084	'de novo' posttranslational protein folding	2 of 455 in the list	3 of 1270 in all the Protein	0.292942	A0A2I2U1Y7,M3WRZ7
GO:0051145	smooth muscle cell differentiation	2 of 455 in the list	3 of 1270 in all the Protein	0.292942	A0A337S4D2,A0A2I2UYL9
GO:0051289	protein homotetramerization	2 of 455 in the list	3 of 1270 in all the Protein	0.292942	A0A337SP17,M3W805
GO:0051349	positive regulation of lyase activity	2 of 455 in the list	3 of 1270 in all the Protein	0.292942	M3XB73,M3WG61
GO:0051491	positive regulation of filopodium assembly	2 of 455 in the list	3 of 1270 in all the Protein	0.292942	M3WIE0,A0A337SFI8
GO:0051974	negative regulation of telomerase activity	2 of 455 in the list	3 of 1270 in all the Protein	0.292942	A0A2I2V1V2,M3WGK2
GO:0060021	palate development	2 of 455 in the list	3 of 1270 in all the Protein	0.292942	A0A2I2V1V2,M3WGK2
GO:0060742	epithelial cell differentiation involved in prostate gland development	2 of 455 in the list	3 of 1270 in all the Protein	0.292942	M3W4G4,A0A337S4D2
GO:0060795	cell fate commitment involved in formation of primary germ layer	2 of 455 in the list	3 of 1270 in all the Protein	0.292942	A0A337S4D2,A0A337SHM2
GO:0061077	chaperone-mediated protein folding	2 of 455 in the list	3 of 1270 in all the Protein	0.292942	M3WRZ7,A0A2I2UJD5
GO:0070141	response to UV-A	2 of 455 in the list	3 of 1270 in all the Protein	0.292942	A0A143RHU3,M3WUH9
GO:0070570	regulation of neuron projection regeneration	2 of 455 in the list	3 of 1270 in all the Protein	0.292942	A0A337SCC9,A0A337SWJ9
GO:0070613	regulation of protein processing	2 of 455 in the list	3 of 1270 in all the Protein	0.292942	M3X5X6,M3W683
GO:0070849	response to epidermal growth factor stimulus	2 of 455 in the list	3 of 1270 in all the Protein	0.292942	A0A143RHU3,A0A337S891
GO:0071277	cellular response to calcium ion	2 of 455 in the list	3 of 1270 in all the Protein	0.292942	A0A2I2UHB4,A0A337SA97
GO:0071364	cellular response to epidermal growth factor stimulus	2 of 455 in the list	3 of 1270 in all the Protein	0.292942	A0A143RHU3,A0A337S891
GO:1901016	regulation of potassium ion transmembrane transporter activity	2 of 455 in the list	3 of 1270 in all the Protein	0.292942	M3WXH8,M3WLJ9
GO:1901071	glucosamine-containing compound metabolic process	2 of 455 in the list	3 of 1270 in all the Protein	0.292942	M3W4K3,M3W805
GO:1901379	regulation of potassium ion transmembrane transport	2 of 455 in the list	3 of 1270 in all the Protein	0.292942	M3WXH8,M3WLJ9
GO:1901419	regulation of response to alcohol	2 of 455 in the list	3 of 1270 in all the Protein	0.292942	A0A337S891,M3W1J7
GO:2000273	positive regulation of receptor activity	2 of 455 in the list	3 of 1270 in all the Protein	0.292942	A0A337SJ19,A0A337S891
GO:0006396	RNA processing	41 of 455 in the list	106 of 1270 in all the Protein	0.294706	A0A2I2UWZ2,M3WLR6,A0A2I2UX62,A0A2I2U5W4,A0A337SAN9,A0A2I2UPW6,M3WKR1,M3W6L9,M3WUX8,A0A337RYG4,M3W656,M3WFE1,M3WDX4,A0A337SMI1,M3W3J7,M3XE89,A0A337RTV0,M3WUA1,M3VY03,A0A2I2U7G6,A0A337SID0,M3VWK2,M3WLH5,A0A337S2F4,M3W6W5,A0A337SIG6,M3WG15,A0A2I2U160,M3XAB2,M3X8Q9,A0A086LVF4,M3WA64,M3X8K9,A0A337SCB0,M3W8K2,M3WV88,M3WIK2,M3WLH7,M3WL23,M3WF80,A0A337SHM2
GO:0050789	regulation of biological process	288 of 455 in the list	790 of 1270 in all the Protein	0.295187	M3WLL9,A0A2I2U7X4,A0A0X9Q7C2,M3WQ22,A0A2I2V0V5,A0A337ST63,M3WUX8,M3VXS4,A0A337S0P3,M3XCH2,A0A337RYG4,A0A2I2UYJ8,A0A2I2UVB4,A0M8S6,M3W1F1,M3WEG0,A0A2I2UZP4,M3WGJ8,M3WJL5,M3WDF5,A0A2I2U4A6,A0A337SLB6,A0A337SGV2,M3WRR0,M3WJ91,M3WEG8,A0A337SI68,A0A337SQC8,M3WNI2,A0A337S4S5,A0A2I2US52,M3VWL6,A0A337S180,A0A337SWU8,M3WLH7,M3WIQ3,A0A337SHM2,A0A2I2V475,M3X5X6,M3X5N8,M3XED8,M3WG61,A0A337SWJ9,A0A2I2UXU4,A0A…
GO:0006109	regulation of carbohydrate metabolic process	8 of 455 in the list	18 of 1270 in all the Protein	0.296115	A0A143RHU3,M3WEG8,M3W805,Q005W4,M3W7X5,M3VWL6,A0A2I2UPC3,M3WKB8
GO:0010769	regulation of cell morphogenesis involved in differentiation	8 of 455 in the list	18 of 1270 in all the Protein	0.296115	M3WJD7,A0A337SCC9,M3W427,A0A337S4D2,A0A337SDC9,A0A337SWJ9,A0A337SJ19,A0A2I2V0V5
GO:0042254	ribosome biogenesis	8 of 455 in the list	18 of 1270 in all the Protein	0.296115	A0A086LVF4,A0A2I2UX62,M3WLH5,M3WUE3,M3WDX4,M3W854,A0A337SK71,M3WKR1
GO:0055001	muscle cell development	8 of 455 in the list	18 of 1270 in all the Protein	0.296115	M3VXK3,A0M8S6,A0A2I2V0N1,M3WRZ7,A0A2I2U814,A0A337SFD6,M3WXH8,M3XC93
GO:0051704	multi-organism process	45 of 455 in the list	117 of 1270 in all the Protein	0.298723	A0A337S891,M3WN94,M3VW78,A0A0X9Q7C2,P49064,A0A337SJ19,A0A2I2UXU4,M3XD62,A0A337SCS9,A0A2I2USE2,A0A337SK71,A0A337S793,M3WLJ9,M3W884,M3WQJ0,A0A2I2V1N2,M3WUE3,A0A2I2V145,M3X983,A0A2I2V1V2,M3W9K1,A0A2I2UZP4,A0A337SUY7,M3XF64,Q005W4,M3W1J6,A0A337S2F4,A0A337SMX1,A0A337SIG6,A0A337SSW7,A0A337SQJ9,A0A2I2UG44,A0A2I2UQZ5,M3W462,M3WVG9,A0A337SVR5,M3W445,A0A143RHU3,M3X3X1,A0A2I2UL84,M3WMF9,A0A2I2ULD8,M3W0P8,M3…
GO:0000278	mitotic cell cycle	22 of 455 in the list	55 of 1270 in all the Protein	0.299863	A0A337S829,M3WLK5,A0A337SJJ2,M3WD87,M3W192,M3VVG3,A0A337SCS9,A0A337SSW7,A0A2I2UB62,M3X046,M3XCH2,A0A337S3L5,M3WVG9,M3WX33,A0A337SVR5,A0A2I2UM45,M3WJ18,M3X983,A0A2I2ULD8,M3W3J7,M3X4Z2,A0A2I2UZP4
GO:0043069	negative regulation of programmed cell death	22 of 455 in the list	55 of 1270 in all the Protein	0.299863	A0A2I2V0N1,A0A337S891,M3XF64,A0A2I2U7X4,M3VVE2,M3WG61,P49064,A0A337S140,A0A337SX42,A0A337SID5,M3XB73,M3XAB2,A0A2I2UG44,M3W071,M3WNI2,A0A337S4D2,A0A2I2UPC3,A0A2I2V145,M3WRT4,A0A2I2V1V2,A0A2I2ULD8,M3W0P8
GO:0007399	nervous system development	53 of 455 in the list	139 of 1270 in all the Protein	0.304594	A0A2I2V0N1,A0A337S891,M3W6F1,M3X5N8,A0A337S2E8,M3W2X9,M3XED8,A0A337S936,Q6S9D9,M3VVE2,A0A337SDC9,M3WG61,A0A337SFI8,A0A2I2UYL9,A0A2I2V0V5,A0A337SJ19,A0A337SWJ9,M3VVG3,A0A337SCS9,M3XB73,A0A2I2U1V6,A0A337S4D2,A0A2I2V1V2,M3X192,M3X3Z8,M3WCU0,M3W8D3,M3WKH9,A0A337S8X8,M3X9R4,A0A337SCC9,M3WXH8,M3WMP3,A0A337SGV2,A0A337SX42,M3WXJ8,A0A2I2UG44,A0A2I2ULZ0,M3W427,M3W462,M3WVG9,A0A2I2U1C5,M3WNI2,A0A143RHU3,A0A…
GO:0009612	response to mechanical stimulus	6 of 455 in the list	13 of 1270 in all the Protein	0.305574	Q005W4,M3W7X5,M3XC93,M3WG61,M3WUP1,A0A2I2UG44
GO:0010001	glial cell differentiation	6 of 455 in the list	13 of 1270 in all the Protein	0.305574	A0A143RHU3,A0A337SCC9,A0A2I2UL84,Q6S9D9,A0A337S4D2,M3W8D3
GO:0010827	regulation of glucose transport	6 of 455 in the list	13 of 1270 in all the Protein	0.305574	A0A143RHU3,M3WEI7,A0A337SGI7,M3VWL6,M3WG61,A0A337SVR5
GO:0043244	regulation of protein complex disassembly	6 of 455 in the list	13 of 1270 in all the Protein	0.305574	A0A2I2UFI8,A0A2I2U7X3,A0A2I2UGD2,M3WHZ4,M3VVE2,A0A2I2UM45
GO:0051147	regulation of muscle cell differentiation	6 of 455 in the list	13 of 1270 in all the Protein	0.305574	M3W6F1,A0A2I2ULD8,A0A337SCK1,M3WKB8,A0A337S4D2,M3XAB2
GO:0051222	positive regulation of protein transport	6 of 455 in the list	13 of 1270 in all the Protein	0.305574	A0A337SP17,A0A337S891,A0A2I2U7X4,A0A0X9Q7C2,M3VVJ3,A0A337SA97
GO:0009966	regulation of signal transduction	76 of 455 in the list	202 of 1270 in all the Protein	0.306925	A0A2I2V0N1,M3VX24,M3WLL9,A0A2I2U7X4,M3WD40,M3VVE2,M3W1P8,A0A0X9Q7C2,A0A337RYK3,A0A2I2UP15,A0A337SQZ3,M3WLJ9,A0A2I2U1V6,A0A2I2U0M0,A0A2I2V2F7,A0M8S6,A0A2I2V1V2,M3XB57,A0A337SP17,M3W1F1,A0A337SMA2,A0A337RZ36,M3XAB2,A0A2I2UG44,M3WNI2,A0A2I2U1C5,M3WFE7,M3WWT7,M3X0W1,M3WJD7,A0A337S891,M3X5N8,M3W6F1,M3VV41,A0A2I2U9B1,M3WG61,A0A2I2UDT7,M3WM03,A0A337SJ19,A0A337S140,M3XB73,A0A2I2UBH4,M3WEW6,A0A337SFU3,M3W…
GO:0048285	organelle fission	11 of 455 in the list	26 of 1270 in all the Protein	0.307479	M3XCH2,A0A337S829,M3WX33,A0A337SVR5,M3WLK5,A0A2I2UM45,A0A337SJJ2,A0A337SP17,M3X4Z2,A0A2I2UB62,A0A2I2UZP4
GO:0048519	negative regulation of biological process	121 of 455 in the list	326 of 1270 in all the Protein	0.309029	A0A2I2V0N1,M3VX24,M3W2X9,M3WLL9,A0A2I2U7X4,M3WLL8,M3VVE2,A0A337SFI8,P49064,A0A337RYK3,A0A337ST63,M3WD87,A0A337SCS9,M3W1D9,M3W6D0,A0A2I2UB62,M3WLJ9,M3VZJ6,A0A337S0P3,M3W884,A0A2I2U0M0,A0A2I2UYJ8,A0A2I2UVB4,A0M8S6,A0A2I2V1V2,M3XD27,M3VYA3,A0A2I2UZP4,A0A337SCK1,A0A337SFD6,M3WCP1,M3WLH5,A0A2I2U4A6,A0A337SLB6,M3WRR0,A0A2I2U7X3,M3XAB2,A0A2I2UG44,M3W071,A0A337SB56,M3WVG9,M3WNI2,A0A2I2U1C5,M3W448,A0A2I2U…
GO:0001841	neural tube formation	4 of 455 in the list	8 of 1270 in all the Protein	0.311064	A0A337SX42,M3W2X9,M3WKH9,A0A2I2UG44
GO:0002695	negative regulation of leukocyte activation	4 of 455 in the list	8 of 1270 in all the Protein	0.311064	M3WEW6,M3W0P8,M3WLL9,A0A2I2UBH4
GO:0006289	nucleotide-excision repair	4 of 455 in the list	8 of 1270 in all the Protein	0.311064	A0A337S163,M3WPZ7,M3W1J6,M3VXF2
GO:0006354	DNA-dependent transcription, elongation	4 of 455 in the list	8 of 1270 in all the Protein	0.311064	A0A337S163,M3WJL5,A0A2I2V2Y6,A0A2I2U2Q5
GO:0006368	transcription elongation from RNA polymerase II promoter	4 of 455 in the list	8 of 1270 in all the Protein	0.311064	A0A337S163,M3WJL5,A0A2I2V2Y6,A0A2I2U2Q5
GO:0006987	activation of signaling protein activity involved in unfolded protein response	4 of 455 in the list	8 of 1270 in all the Protein	0.311064	A0A2I2UFI8,A0A337SI68,M3WFR2,M3W805
GO:0016572	histone phosphorylation	4 of 455 in the list	8 of 1270 in all the Protein	0.311064	M3WHD2,M3WEI7,A0A2I2UPC3,M3WG61
GO:0017015	regulation of transforming growth factor beta receptor signaling pathway	4 of 455 in the list	8 of 1270 in all the Protein	0.311064	A0A2I2V1V2,M3WGK2,M3WNL7,M3WLJ9
GO:0030010	establishment of cell polarity	4 of 455 in the list	8 of 1270 in all the Protein	0.311064	M3W427,M3X5N8,A0A2I2U1C5,P49064
GO:0030834	regulation of actin filament depolymerization	4 of 455 in the list	8 of 1270 in all the Protein	0.311064	A0A2I2UFI8,A0A2I2U7X3,A0A2I2UGD2,M3WHZ4
GO:0031532	actin cytoskeleton reorganization	4 of 455 in the list	8 of 1270 in all the Protein	0.311064	A0A2I2U1V6,A0A2I2V5F1,A0A2I2U1C5,M3WIE0
GO:0032075	positive regulation of nuclease activity	4 of 455 in the list	8 of 1270 in all the Protein	0.311064	A0A2I2UFI8,A0A337SI68,M3WFR2,M3W805
GO:0035107	appendage morphogenesis	4 of 455 in the list	8 of 1270 in all the Protein	0.311064	A0A337S891,A0A2I2ULD8,M3WNI2,A0A337S4D2
GO:0035108	limb morphogenesis	4 of 455 in the list	8 of 1270 in all the Protein	0.311064	A0A337S891,A0A2I2ULD8,M3WNI2,A0A337S4D2
GO:0042475	odontogenesis of dentin-containing tooth	4 of 455 in the list	8 of 1270 in all the Protein	0.311064	A0A2I2ULD8,M3W462,M3WNI2,A0A337S4D2
GO:0043487	regulation of RNA stability	4 of 455 in the list	8 of 1270 in all the Protein	0.311064	M3VY03,M3WLL9,A0A2I2UIT0,M3XAB2
GO:0046324	regulation of glucose import	4 of 455 in the list	8 of 1270 in all the Protein	0.311064	A0A143RHU3,A0A337SGI7,M3VWL6,M3WG61
GO:0048736	appendage development	4 of 455 in the list	8 of 1270 in all the Protein	0.311064	A0A337S891,A0A2I2ULD8,M3WNI2,A0A337S4D2
GO:0050866	negative regulation of cell activation	4 of 455 in the list	8 of 1270 in all the Protein	0.311064	M3WEW6,M3W0P8,M3WLL9,A0A2I2UBH4
GO:0060173	limb development	4 of 455 in the list	8 of 1270 in all the Protein	0.311064	A0A337S891,A0A2I2ULD8,M3WNI2,A0A337S4D2
GO:0070873	regulation of glycogen metabolic process	4 of 455 in the list	8 of 1270 in all the Protein	0.311064	A0A143RHU3,M3WEG8,M3W805,M3VWL6
GO:0072657	protein localization to membrane	4 of 455 in the list	8 of 1270 in all the Protein	0.311064	A0A337SJ19,M3WXH8,A0A2I2UGD2,M3X0Y6
GO:0000279	M phase	14 of 455 in the list	34 of 1270 in all the Protein	0.312086	M3W884,M3XCH2,A0A2I2U1C5,A0A337S829,A0A2I2U322,M3WX33,A0A337SVR5,M3WLK5,A0A2I2UM45,A0A337ST63,A0A337SJJ2,M3X4Z2,A0A2I2UB62,A0A2I2UZP4
GO:0048699	generation of neurons	37 of 455 in the list	96 of 1270 in all the Protein	0.318106	A0A337S891,M3W6F1,M3X5N8,M3W2X9,M3XED8,Q6S9D9,M3VVE2,A0A337SDC9,M3WG61,A0A337SFI8,A0A2I2V0V5,A0A337SJ19,A0A337SWJ9,M3VVG3,A0A337SCS9,M3XB73,A0A2I2U1V6,A0A337S4D2,M3X192,M3X3Z8,M3WCU0,A0A337SCC9,M3WXH8,A0A2I2ULZ0,M3W427,A0A2I2U1C5,M3WNI2,M3WVG9,M3W462,A0A143RHU3,A0A2I2ULM1,M3WRZ7,A0A2I2UL84,A0A2I2ULD8,A0A2I2UGD2,A0A337RW76,M3X4Z2
GO:0050678	regulation of epithelial cell proliferation	9 of 455 in the list	21 of 1270 in all the Protein	0.321428	M3WJD7,A0A337S891,Q005W4,M3VVE2,A0A337S4D2,M3WG61,A0A2I2V1V2,A0M8S6,M3W4G4
GO:0051249	regulation of lymphocyte activation	12 of 455 in the list	29 of 1270 in all the Protein	0.326905	M3WEW6,Q005W4,M3WLL9,A0A337S936,A0A337S4D2,M3WIZ6,M3WIK2,A0A337SX42,M3W0P8,A0A2I2UBH4,A0A337SBJ9,A0A2I2UG44
GO:0045596	negative regulation of cell differentiation	18 of 455 in the list	45 of 1270 in all the Protein	0.327468	M3WJD7,A0A337SCC9,A0A337S891,A0A337SFD6,M3WLL9,M3VVE2,A0A337S140,M3W6L9,M3XAB2,M3WEW6,A0A337S4D2,A0A2I2V1V2,A0A2I2ULD8,M3WGK2,A0A337RW76,A0A337SHM2,M3WKB8,A0A2I2UZP4
GO:0048534	hematopoietic or lymphoid organ development	18 of 455 in the list	45 of 1270 in all the Protein	0.327468	A0A337S163,A0A2I2V0N1,A0A337S891,M3XCA7,A0A2I2UGS4,A0A337S936,M3VVE2,M3WMS6,M3W4K3,A0A2I2U1V6,A0A2I2U1C5,A0A337S4D2,A0A2I2V1V2,M3WD90,M3WGK2,A0A337RW76,M3WKB8,M3WCU0
GO:2000112	regulation of cellular macromolecule biosynthetic process	113 of 455 in the list	305 of 1270 in all the Protein	0.328191	A0A2I2V0N1,M3W2X9,A0A337SAN9,A0A0X9Q7C2,M3WQ22,A0A337RYK3,A0A2I2UPW6,A0A337ST63,M3WD87,A0A337S2V2,A0A2I2USE2,M3W1D9,A0A337S793,A0A2I2UIT0,A0A2I2UB62,M3WLJ9,M3WUX8,M3W884,A0A337RYG4,A0A2I2UYJ8,A0A2I2UVB4,A0A2I2V1V2,A0A337S647,M3VZ26,M3W7N2,M3VYA3,M3W3J7,M3WKH9,A0A2I2UZP4,M3WHD2,A0A337S163,A0A337SQ19,M3WJL5,A0A2I2UEX7,A0A337SCK1,A0A337SFD6,M3WLH5,A0A2I2U4A6,A0A337SLB6,M3W192,M3XAB2,A0A2I2UG44,A0A33…
GO:0071840	cellular component organization or biogenesis	154 of 455 in the list	419 of 1270 in all the Protein	0.336139	A0A337S2E8,A0A2I2UR96,M3WLL9,A0A2I2U7X4,M3VVE2,A0A337STX5,A0A2I2V457,A0A337ST63,A0A337S2V2,M3WKR1,A0A2I2UB62,A0A2I2U1Y7,M3XCH2,M3WYZ6,M3WBT7,A0A337RYG4,A0A2I2V0F2,M3WX33,M3WUE3,M3WUP1,A0M8S6,A0A2I2V1V2,A0A2I2UJZ0,M3W6R3,A0A2I2UJD5,M3W3J7,A0A2I2UZP4,M3WJL5,A0A2I2U7G6,M3WLH5,A0A337SGV2,M3WRR0,A0A2I2U7X3,M3WJ91,A0A337SB56,M3W462,M3WNI2,A0A2I2U1C5,M3VWL6,M3X4J4,M3WIK2,A0A2I2UGD2,M3WKB8,A0A337SHM2,A0A…
GO:0001890	placenta development	7 of 455 in the list	16 of 1270 in all the Protein	0.33661	A0A143RHU3,M3VXK3,M3W884,A0A337S891,M3W539,A0A2I2U7X4,A0A2I2UB62
GO:0006986	response to unfolded protein	7 of 455 in the list	16 of 1270 in all the Protein	0.33661	A0A2I2UFI8,A0A337SI68,M3WFR2,M3W805,M3VVG3,A0A2I2U7X4,M3WGX4
GO:0043484	regulation of RNA splicing	7 of 455 in the list	16 of 1270 in all the Protein	0.33661	A0A2I2UVJ9,M3WDF5,M3X8K9,A0A2I2U5W4,M3WFL8,M3WL23,M3WF80
GO:0051099	positive regulation of binding	7 of 455 in the list	16 of 1270 in all the Protein	0.33661	A0A2I2UFI8,A0A2I2V1V2,M3W1F1,M3WGK2,A0A2I2U7X4,M3WM12,M3WGX4
GO:0022414	reproductive process	43 of 455 in the list	113 of 1270 in all the Protein	0.336969	A0A337S891,M3W6F1,M3WN94,M3VW78,A0A337SJ19,A0A2I2UXU4,A0A337SCS9,A0A2I2USE2,A0A337SK71,A0A337S793,M3WLJ9,A0A337S0P3,M3W884,M3WQJ0,A0A337S4D2,M3WUE3,A0A2I2UVB4,A0A2I2V2F7,M3X983,A0A2I2V1V2,M3W9K1,A0A337RTV0,M3W8D3,Q005W4,A0A337SFD6,M3W1J6,A0A2I2U322,A0A337SMX1,A0A337SLB6,M3W4G4,M3W4K3,A0A337SQJ9,A0A337SVF6,A0A2I2UQZ5,M3W462,A0A2I2US52,A0A337SVR5,A0A143RHU3,M3X3X1,A0A2I2UL84,M3WMF9,A0A2I2ULD8,M3WGK2
GO:0009790	embryo development	36 of 455 in the list	94 of 1270 in all the Protein	0.339167	A0A2I2V0N1,A0A337S891,M3W2X9,A0A337SJ19,A0A337S140,A0A2I2UM49,M3W142,M3W884,M3W539,A0A337S4D2,M3WUP1,A0A2I2V1V2,M3VYA3,M3WCU0,M3WKH9,A0A337SFD6,A0A2I2UHB4,A0A337SKA0,M3VXK3,A0A337SX42,M3W4K3,A0A2I2UG44,M3XAB2,A0A337SB56,A0A2I2U1C5,M3WNI2,M3W445,A0A143RHU3,A0A2I2ULD8,A0A337SC27,M3WIQ3,A0A337SWU8,M3WGK2,A0A337RW76,A0A337SLH8,A0A337SHM2
GO:0065007	biological regulation	298 of 455 in the list	821 of 1270 in all the Protein	0.340856	M3WLL9,A0A2I2U7X4,A0A0X9Q7C2,M3WQ22,A0A2I2V0V5,A0A337ST63,M3WUX8,M3VXS4,A0A337S0P3,M3XCH2,A0A337RYG4,A0A2I2UYJ8,A0A2I2UVB4,A0M8S6,A0A2I2UJZ0,M3W1F1,M3WEG0,A0A2I2UZP4,M3WGJ8,M3WJL5,M3WDF5,A0A2I2U4A6,A0A337SLB6,A0A337SGV2,M3WRR0,M3WJ91,M3WEG8,A0A337SI68,A0A337SQC8,M3WNI2,A0A337S4S5,A0A2I2US52,M3VWL6,A0A337S180,A0A337SWU8,M3WLH7,M3WIQ3,A0A337SHM2,A0A2I2V475,M3X5X6,M3X5N8,M3XED8,M3WG61,A0A337SWJ9,A0A…
GO:0009987	cellular process	385 of 455 in the list	1066 of 1270 in all the Protein	0.341682	M3WLL9,A0A2I2U7X4,A0A0X9Q7C2,A0A2I2V0V5,A0A337ST63,A0A337SJF2,M3WVN7,M3WUX8,M3WAE3,A0A337S0P3,A0A2I2U1Y7,M3XCH2,M3WYZ6,M3WBT7,A0A337RYG4,A0A2I2V0F2,A0A2I2U2Q5,M3WX33,M3WUE3,M3WUP1,A0A2I2UYJ8,A0M8S6,A0A2I2UJZ0,M3W1F1,M3VYC9,M3W3N7,M3WEG0,A0A337RTV0,A0A2I2UUQ0,A0A2I2UZP4,M3WGJ8,A0A2I2UA40,M3WJL5,A0A2I2U4A6,M3W6W5,A0A337SLB6,A0A337SGV2,M3WKN0,M3WRR0,M3WJ91,M3WPA0,M3WEG8,A0A337SI68,A0A337SQC8,M3WNI2,…
GO:0034641	cellular nitrogen compound metabolic process	125 of 455 in the list	339 of 1270 in all the Protein	0.342545	A0A2I2UX62,A0A2I2U5W4,M3WAJ5,M3WLL9,A0A337SAN9,A0A337SFI8,M3WLK5,A0A2I2UPW6,M3W3P2,A0A337ST63,M3VVG3,M3X5H4,M3WKR1,A0A337S793,M3WLJ9,M3WUX8,A0A337S476,A0A2I2U1Y7,M3X046,M3WG51,A0A337RYG4,M3W656,A0A2I2U2Q5,M3WX33,A0A2I2UYJ8,M3WJ18,M3WPZ7,A0A2I2V1V2,A0A2I2UJZ0,M3WDX4,M3W6R3,M3VYC9,A0A2I2UJD5,M3W7N2,M3W3J7,M3W9K1,M3W8D3,A0A337RTV0,A0A2I2UZP4,M3WHD2,M3VY03,A0A337S163,A0A337SID0,M3WJL5,A0A2I2U7G6,A0A2…
GO:0000280	nuclear division	10 of 455 in the list	24 of 1270 in all the Protein	0.343398	M3XCH2,A0A337S829,M3WX33,A0A337SVR5,M3WLK5,A0A2I2UM45,A0A337SJJ2,M3X4Z2,A0A2I2UB62,A0A2I2UZP4
GO:0001501	skeletal system development	10 of 455 in the list	24 of 1270 in all the Protein	0.343398	A0A337S4D2,M3WG61,M3WUP1,A0A2I2V1V2,A0A2I2UM49,M3WGK2,A0A337RW76,M3WKB8,M3WCU0,M3W142
GO:0007067	mitosis	10 of 455 in the list	24 of 1270 in all the Protein	0.343398	M3XCH2,A0A337S829,M3WX33,A0A337SVR5,M3WLK5,A0A2I2UM45,A0A337SJJ2,M3X4Z2,A0A2I2UB62,A0A2I2UZP4
GO:0019827	stem cell maintenance	5 of 455 in the list	11 of 1270 in all the Protein	0.353049	A0A337S140,M3W6L9,M3VVE2,A0A337SHM2,A0A2I2UZP4
GO:0030518	intracellular steroid hormone receptor signaling pathway	5 of 455 in the list	11 of 1270 in all the Protein	0.353049	A0A337S891,A0A337S2V2,A0A2I2UD94,M3W7N2,A0A337S4D2
GO:0030856	regulation of epithelial cell differentiation	5 of 455 in the list	11 of 1270 in all the Protein	0.353049	M3WJD7,A0A337S891,A0A337S140,M3VVE2,A0A337S4D2
GO:0048644	muscle organ morphogenesis	5 of 455 in the list	11 of 1270 in all the Protein	0.353049	A0A337S891,M3XC93,A0A337S4D2,M3WUP1,A0A337STX5
GO:0060041	retina development in camera-type eye	5 of 455 in the list	11 of 1270 in all the Protein	0.353049	A0A337S891,M3W462,A0A337S936,M3VVE2,A0A337RYW4
GO:0044260	cellular macromolecule metabolic process	182 of 455 in the list	498 of 1270 in all the Protein	0.355492	M3WAJ5,M3WLL9,A0A2I2U7X4,A0A337STX5,A0A2I2V457,M3W3P2,A0A337ST63,A0A337SJF2,M3WKR1,A0A337SQZ3,M3WUX8,M3WAE3,A0A2I2U1Y7,M3X046,M3WN96,M3WG51,A0A337RYG4,A0A2I2U2Q5,M3WX33,M3WUP1,A0A2I2UYJ8,A0A2I2V1V2,M3VZW0,M3W1F1,M3XD27,M3W6R3,M3W3N7,M3VYC9,A0A2I2UJD5,M3W3J7,A0A2I2UUQ0,A0A337RTV0,A0A2I2UZP4,A0A337SID0,M3WJL5,A0A2I2U7G6,A0A337SD84,M3WLH5,M3W6W5,M3W4K3,A0A337SX14,A0A337SQJ9,M3WEG8,A0A337SQC8,M3WNI2,…
GO:0016044	cellular membrane organization	17 of 455 in the list	43 of 1270 in all the Protein	0.357134	Q005W4,M3WXH8,M3X0Y6,M3VWN1,M3WGX4,A0A337SJ19,M3VVG3,M3WYZ6,M3WXF7,A0A2I2V145,A0A143RHU3,A0M8S6,A0A337S5Y6,A0A337SP17,A0A2I2UGD2,A0A337SBJ9,M3X4Z2
GO:0061024	membrane organization	17 of 455 in the list	43 of 1270 in all the Protein	0.357134	Q005W4,M3WXH8,M3X0Y6,M3VWN1,M3WGX4,A0A337SJ19,M3VVG3,M3WYZ6,M3WXF7,A0A2I2V145,A0A143RHU3,A0M8S6,A0A337S5Y6,A0A337SP17,A0A2I2UGD2,A0A337SBJ9,M3X4Z2
GO:0051239	regulation of multicellular organismal process	58 of 455 in the list	155 of 1270 in all the Protein	0.360397	M3WJD7,A0A2I2V0N1,A0A337S891,M3W6F1,M3VX24,M3W2X9,M3WLL9,A0A337S936,A0A2I2UK97,M3VVE2,A0A337SDC9,M3WG61,A0A0X9Q7C2,A0A337SFI8,P49064,A0A2I2V0V5,A0A337SJ19,A0A337SWJ9,A0A337S140,A0A2I2UBH4,M3W142,M3W884,M3WEW6,A0A2I2UPC3,A0A337S4D2,A0A2I2U057,A0A2I2V145,A0A2I2UP60,A0A2I2V1V2,M3X3Z8,M3W683,M3WCU0,A0A337SCC9,M3XF64,Q005W4,A0A337SFD6,M3WXH8,M3VWN1,A0A337SLB6,M3W4G4,M3WEI7,A0A337SX42,A0A2I2UG44,M3W427…
GO:0007167	enzyme linked receptor protein signaling pathway	28 of 455 in the list	73 of 1270 in all the Protein	0.36408	A0A337SCC9,M3WD40,M3WMP3,M3WG61,A0A337SLB6,M3WD87,A0A337SX42,A0A337SCS9,A0A337S7T5,M3WLV9,M3WJ91,M3XB73,M3WAJ3,A0A2I2UF54,A0A2I2UFW9,M3X250,A0A337SB56,M3WNI2,M3VWL6,A0A337S180,A0A2I2UPC3,A0A143RHU3,M3XB57,A0A2I2ULD8,A0A337SMI1,A0A2I2UGD2,M3X4Z2,M3WCU0
GO:0000723	telomere maintenance	3 of 455 in the list	6 of 1270 in all the Protein	0.369507	A0A337ST63,A0A2I2UJD5,M3X0W1
GO:0001570	vasculogenesis	3 of 455 in the list	6 of 1270 in all the Protein	0.369507	A0A337S140,M3WCU0,A0A337S4D2
GO:0001764	neuron migration	3 of 455 in the list	6 of 1270 in all the Protein	0.369507	M3X192,A0A337SCS9,A0A337S4D2
GO:0001776	leukocyte homeostasis	3 of 455 in the list	6 of 1270 in all the Protein	0.369507	A0A143RHU3,A0A2I2V1V2,M3WGK2
GO:0001937	negative regulation of endothelial cell proliferation	3 of 455 in the list	6 of 1270 in all the Protein	0.369507	M3WJD7,A0M8S6,A0A2I2V1V2
GO:0002053	positive regulation of mesenchymal cell proliferation	3 of 455 in the list	6 of 1270 in all the Protein	0.369507	M3WJD7,A0A337S4D2,M3X4J4
GO:0002762	negative regulation of myeloid leukocyte differentiation	3 of 455 in the list	6 of 1270 in all the Protein	0.369507	M3WEW6,A0A337RW76,A0A337S4D2
GO:0006661	phosphatidylinositol biosynthetic process	3 of 455 in the list	6 of 1270 in all the Protein	0.369507	A0A2I2UA40,A0A337SD84,A0A2I2U438
GO:0007029	endoplasmic reticulum organization	3 of 455 in the list	6 of 1270 in all the Protein	0.369507	A0A337SCC9,A0M8S6,A0A2I2UQZ5
GO:0007127	meiosis I	3 of 455 in the list	6 of 1270 in all the Protein	0.369507	A0A337ST63,A0A2I2U1C5,A0A2I2U322
GO:0007492	endoderm development	3 of 455 in the list	6 of 1270 in all the Protein	0.369507	A0A2I2ULD8,A0A337S4D2,A0A337SHM2
GO:0009755	hormone-mediated signaling pathway	3 of 455 in the list	6 of 1270 in all the Protein	0.369507	A0A337SLB6,A0A337S891,M3W6D0
GO:0010464	regulation of mesenchymal cell proliferation	3 of 455 in the list	6 of 1270 in all the Protein	0.369507	M3WJD7,A0A337S4D2,M3X4J4
GO:0014013	regulation of gliogenesis	3 of 455 in the list	6 of 1270 in all the Protein	0.369507	A0A2I2ULD8,M3WNI2,A0A337S4D2
GO:0030239	myofibril assembly	3 of 455 in the list	6 of 1270 in all the Protein	0.369507	M3VXK3,M3WRZ7,M3XC93
GO:0030516	regulation of axon extension	3 of 455 in the list	6 of 1270 in all the Protein	0.369507	A0A337SCC9,M3W427,A0A337SDC9
GO:0031060	regulation of histone methylation	3 of 455 in the list	6 of 1270 in all the Protein	0.369507	A0A2I2V0N1,A0A2I2V1V2,M3WGK2
GO:0032233	positive regulation of actin filament bundle assembly	3 of 455 in the list	6 of 1270 in all the Protein	0.369507	A0A337SF26,M3VX24,M3VXS4
GO:0032768	regulation of monooxygenase activity	3 of 455 in the list	6 of 1270 in all the Protein	0.369507	A0A143RHU3,M3VVG3,M3W7X5
GO:0032874	positive regulation of stress-activated MAPK cascade	3 of 455 in the list	6 of 1270 in all the Protein	0.369507	M3W1F1,A0A2I2U1V6,A0A337SX42
GO:0033119	negative regulation of RNA splicing	3 of 455 in the list	6 of 1270 in all the Protein	0.369507	A0A2I2UVJ9,M3X8K9,M3WF80
GO:0033135	regulation of peptidyl-serine phosphorylation	3 of 455 in the list	6 of 1270 in all the Protein	0.369507	A0A143RHU3,M3X5N8,M3XB73
GO:0033138	positive regulation of peptidyl-serine phosphorylation	3 of 455 in the list	6 of 1270 in all the Protein	0.369507	A0A143RHU3,M3X5N8,M3XB73
GO:0034243	regulation of transcription elongation from RNA polymerase II promoter	3 of 455 in the list	6 of 1270 in all the Protein	0.369507	A0A337S3L5,A0A337SHM2,M3W2B9
GO:0042787	protein ubiquitination involved in ubiquitin-dependent protein catabolic process	3 of 455 in the list	6 of 1270 in all the Protein	0.369507	M3W6R3,M3WLJ9,A0A337S3S5
GO:0045807	positive regulation of endocytosis	3 of 455 in the list	6 of 1270 in all the Protein	0.369507	A0A2I2V145,M3WLH7,M3WLJ9
GO:0046330	positive regulation of JNK cascade	3 of 455 in the list	6 of 1270 in all the Protein	0.369507	M3W1F1,A0A2I2U1V6,A0A337SX42
GO:0048025	negative regulation of mRNA splicing, via spliceosome	3 of 455 in the list	6 of 1270 in all the Protein	0.369507	A0A2I2UVJ9,M3X8K9,M3WF80
GO:0050686	negative regulation of mRNA processing	3 of 455 in the list	6 of 1270 in all the Protein	0.369507	A0A2I2UVJ9,M3X8K9,M3WF80
GO:0050856	regulation of T cell receptor signaling pathway	3 of 455 in the list	6 of 1270 in all the Protein	0.369507	M3WLL9,A0A2I2UBH4,A0A2I2UG44
GO:0051153	regulation of striated muscle cell differentiation	3 of 455 in the list	6 of 1270 in all the Protein	0.369507	A0A2I2ULD8,M3WKB8,M3XAB2
GO:0051341	regulation of oxidoreductase activity	3 of 455 in the list	6 of 1270 in all the Protein	0.369507	A0A143RHU3,M3VVG3,M3W7X5
GO:0051693	actin filament capping	3 of 455 in the list	6 of 1270 in all the Protein	0.369507	A0A2I2UFI8,A0A2I2UGD2,M3WHZ4
GO:0055010	ventricular cardiac muscle tissue morphogenesis	3 of 455 in the list	6 of 1270 in all the Protein	0.369507	A0A337S891,A0A337S4D2,M3WUP1
GO:0061180	mammary gland epithelium development	3 of 455 in the list	6 of 1270 in all the Protein	0.369507	A0A337S891,M3WCU0,A0A2I2U4A6
GO:0070304	positive regulation of stress-activated protein kinase signaling cascade	3 of 455 in the list	6 of 1270 in all the Protein	0.369507	M3W1F1,A0A2I2U1V6,A0A337SX42
GO:0070875	positive regulation of glycogen metabolic process	3 of 455 in the list	6 of 1270 in all the Protein	0.369507	A0A143RHU3,M3WEG8,M3VWL6
GO:0090003	regulation of establishment of protein localization to plasma membrane	3 of 455 in the list	6 of 1270 in all the Protein	0.369507	A0A143RHU3,M3WCU0,M3VWL6
GO:0090004	positive regulation of establishment of protein localization to plasma membrane	3 of 455 in the list	6 of 1270 in all the Protein	0.369507	A0A143RHU3,M3WCU0,M3VWL6
GO:0090100	positive regulation of transmembrane receptor protein serine/threonine kinase signaling pathway	3 of 455 in the list	6 of 1270 in all the Protein	0.369507	A0A2I2V1V2,A0A2I2ULM1,M3WGK2
GO:0097285	cell-type specific apoptotic process	3 of 455 in the list	6 of 1270 in all the Protein	0.369507	M3X9R4,A0A143RHU3,A0A337RYW4
GO:2000106	regulation of leukocyte apoptotic process	3 of 455 in the list	6 of 1270 in all the Protein	0.369507	M3W071,M3W0P8,A0A2I2UG44
GO:0044403	symbiosis, encompassing mutualism through parasitism	18 of 455 in the list	46 of 1270 in all the Protein	0.370205	M3WN94,Q005W4,M3VW78,M3W1J6,P49064,A0A2I2UXU4,A0A337SMX1,A0A337SCS9,A0A337SK71,M3WLJ9,A0A337SQJ9,A0A2I2UQZ5,M3W462,M3WQJ0,A0A337SVR5,M3X983,A0A2I2UL84,A0A2I2ULD8
GO:0044419	interspecies interaction between organisms	18 of 455 in the list	46 of 1270 in all the Protein	0.370205	M3WN94,Q005W4,M3VW78,M3W1J6,P49064,A0A2I2UXU4,A0A337SMX1,A0A337SCS9,A0A337SK71,M3WLJ9,A0A337SQJ9,A0A2I2UQZ5,M3W462,M3WQJ0,A0A337SVR5,M3X983,A0A2I2UL84,A0A2I2ULD8
GO:0048585	negative regulation of response to stimulus	29 of 455 in the list	76 of 1270 in all the Protein	0.37344	M3WJD7,A0A2I2V0N1,M3VV41,M3WLL9,M3WLL8,M3VVE2,M3WNL7,M3WG61,A0A337RYK3,M3WEI7,A0A2I2UBH4,M3WLJ9,M3XAB2,M3VZJ6,A0A2I2U0M0,M3WEW6,A0A2I2U1C5,M3WNI2,M3X2J1,A0A2I2US52,A0A2I2UPC3,A0A143RHU3,A0A2I2UP60,A0A2I2V1V2,A0A2I2ULD8,M3WGK2,M3W683,M3X4Z2,M3WCU0
GO:0023051	regulation of signaling	81 of 455 in the list	219 of 1270 in all the Protein	0.374418	A0A2I2V0N1,M3VX24,M3WLL9,A0A2I2U7X4,M3WD40,M3VVE2,M3W1P8,A0A0X9Q7C2,A0A337RYK3,A0A2I2UP15,A0A337SQZ3,M3WLJ9,A0A2I2U1V6,A0A2I2U0M0,A0A2I2V2F7,A0M8S6,A0A2I2V1V2,M3XB57,A0A337SP17,M3W1F1,A0A337SMA2,A0A337RZ36,A0A337SLB6,M3WJ91,M3XAB2,A0A2I2UG44,M3WNI2,A0A2I2U1C5,M3WFE7,M3WWT7,M3X0W1,M3WJD7,A0A337S891,M3X5N8,M3W6F1,M3VV41,A0A2I2U9B1,A0A337SSZ8,M3VW78,M3WG61,A0A2I2UDT7,M3WM03,A0A337SJ19,A0A337S140,M3X…
GO:0051252	regulation of RNA metabolic process	107 of 455 in the list	291 of 1270 in all the Protein	0.376136	A0A2I2V0N1,A0A2I2U5W4,M3W2X9,A0A337SAN9,A0A0X9Q7C2,M3WQ22,A0A337RYK3,A0A2I2UPW6,A0A337S2V2,A0A2I2USE2,M3W1D9,A0A337S793,A0A2I2UIT0,A0A2I2UB62,M3WLJ9,M3WUX8,M3W884,A0A337RYG4,A0A2I2UVB4,A0A2I2V1V2,A0A337S647,M3VZ26,M3W7N2,M3VYA3,M3W3J7,M3WKH9,M3WHD2,A0A337S163,A0A337SQ19,M3WJL5,M3WDF5,A0A2I2UEX7,A0A337SCK1,A0A337SFD6,M3WLH5,A0A2I2U4A6,A0A337SLB6,M3W192,M3XAB2,A0A2I2UG44,A0A337SQJ9,M3W071,A0A337S3L…
GO:0048646	anatomical structure formation involved in morphogenesis	22 of 455 in the list	57 of 1270 in all the Protein	0.376145	A0A337S891,M3W2X9,A0A2I2UHB4,A0A337SKA0,A0A337SJ19,M3VXK3,A0A337S140,A0A337SX42,A0A2I2UG44,A0A337SB56,A0A2I2U1C5,M3WNI2,A0A337S4D2,A0A2I2V1V2,M3WRZ7,M3WVY3,A0A2I2ULD8,M3WIQ3,M3XC93,A0A337SHM2,M3WCU0,M3WKH9
GO:0060548	negative regulation of cell death	22 of 455 in the list	57 of 1270 in all the Protein	0.376145	A0A2I2V0N1,A0A337S891,M3XF64,A0A2I2U7X4,M3VVE2,M3WG61,P49064,A0A337S140,A0A337SX42,A0A337SID5,M3XB73,M3XAB2,A0A2I2UG44,M3W071,M3WNI2,A0A337S4D2,A0A2I2UPC3,A0A2I2V145,M3WRT4,A0A2I2V1V2,A0A2I2ULD8,M3W0P8
GO:0048468	cell development	45 of 455 in the list	120 of 1270 in all the Protein	0.37885	A0A2I2V0N1,A0A337S891,M3X5N8,M3XED8,Q6S9D9,M3VVE2,M3WG61,A0A337SFI8,A0A337S140,M3VVG3,M3XB73,M3W6L9,A0A2I2U1V6,A0A337S4D2,M3WUP1,A0M8S6,A0A2I2V1V2,M3X192,M3WCU0,M3W8D3,A0A2I2UZP4,A0A337SCC9,A0A337SFD6,M3WXH8,A0A2I2U4A6,M3VXK3,A0A2I2ULZ0,M3W427,M3W462,M3WVG9,A0A2I2U1C5,M3WNI2,A0A143RHU3,A0A2I2ULM1,M3WRZ7,A0A2I2UL84,A0A2I2U814,A0A337RW76,M3XC93,A0A2I2UGD2,M3WGK2,M3X4Z2,A0A337SHM2,M3WKB8,M3X430
GO:0051093	negative regulation of developmental process	19 of 455 in the list	49 of 1270 in all the Protein	0.382499	M3WJD7,A0A337SCC9,A0A337S891,M3VX24,A0A337SFD6,M3WLL9,M3VVE2,A0A337S140,M3W6L9,M3XAB2,M3WEW6,A0A337S4D2,A0A2I2V1V2,A0A2I2ULD8,A0A337RW76,M3WGK2,A0A337SHM2,M3WKB8,A0A2I2UZP4
GO:0006403	RNA localization	9 of 455 in the list	22 of 1270 in all the Protein	0.383816	A0A2I2UWZ2,A0A2I2UVJ9,M3WLR6,M3VX44,A0A337SID0,M3X8K9,A0A337SVR5,M3W8K2,M3WF80
GO:0051146	striated muscle cell differentiation	9 of 455 in the list	22 of 1270 in all the Protein	0.383816	M3W6F1,A0A2I2U1C5,A0A337SFD6,A0A143RHU3,A0M8S6,M3VXK3,M3WRZ7,A0A2I2U814,M3XC93
GO:0071407	cellular response to organic cyclic compound	9 of 455 in the list	22 of 1270 in all the Protein	0.383816	M3WA64,A0A337S891,Q005W4,A0A337SCB0,A0A2I2U7X4,A0A337S4D2,A0A337SLB6,M3W1J7,M3W6L9
GO:0030278	regulation of ossification	6 of 455 in the list	14 of 1270 in all the Protein	0.384196	A0A2I2V1V2,M3WGK2,M3WKB8,M3VVE2,A0A337S4D2,M3W142
GO:0030879	mammary gland development	6 of 455 in the list	14 of 1270 in all the Protein	0.384196	A0A337S891,A0A337SFD6,A0A337S793,M3WCU0,A0A2I2US52,A0A2I2U4A6
GO:0042063	gliogenesis	6 of 455 in the list	14 of 1270 in all the Protein	0.384196	A0A143RHU3,A0A337SCC9,A0A2I2UL84,Q6S9D9,A0A337S4D2,M3W8D3
GO:0048562	embryonic organ morphogenesis	6 of 455 in the list	14 of 1270 in all the Protein	0.384196	A0A2I2V1V2,M3WGK2,M3WCU0,A0A337S4D2,M3W142,M3WUP1
GO:0051276	chromosome organization	38 of 455 in the list	101 of 1270 in all the Protein	0.385083	A0A2I2V0N1,A0A337S936,A0A337S829,M3VVE2,M3WG61,A0A2I2UYL9,M3WLK5,A0A2I2V457,A0A337ST63,A0A337S2V2,M3W1D9,A0A2I2UB62,A0A2I2UPC3,M3WX33,M3WJ18,M3WPZ7,A0A2I2V1V2,M3W6R3,A0A2I2UJD5,M3W7N2,M3W3J7,A0A2I2UZP4,M3WHD2,M3WJL5,M3WMP3,M3WM12,M3WEI7,A0A337SX42,A0A337SDX0,A0A337SVF6,M3WNI2,A0A2I2ULD8,M3WD90,M3WGK2,M3WKB8,A0A337SHM2,A0A2I2V1X6,M3X0W1
GO:0007423	sensory organ development	13 of 455 in the list	33 of 1270 in all the Protein	0.395833	A0A337S891,M3W462,M3WNI2,M3W2X9,A0A337S936,M3VVE2,A0A337S4D2,M3WUP1,A0A2I2UL84,A0A2I2ULD8,M3W1D9,M3WCU0,A0A337RYW4
GO:0010646	regulation of cell communication	82 of 455 in the list	223 of 1270 in all the Protein	0.400737	A0A2I2V0N1,M3VX24,M3WLL9,A0A2I2U7X4,M3WD40,M3VVE2,M3W1P8,A0A0X9Q7C2,A0A337RYK3,A0A2I2UP15,A0A337SQZ3,M3WLJ9,A0A2I2U1V6,A0A2I2U0M0,A0A2I2V2F7,A0M8S6,A0A2I2V1V2,M3XB57,A0A337SP17,M3W1F1,A0A337SMA2,A0A337RZ36,A0A337SLB6,M3WJ91,M3XAB2,A0A2I2UG44,M3WNI2,A0A2I2U1C5,M3WFE7,M3WWT7,M3X0W1,M3WJD7,A0A337S891,M3X5N8,M3W6F1,M3VV41,A0A2I2U9B1,A0A337SSZ8,M3VW78,M3WG61,A0A2I2UDT7,M3WM03,A0A337SJ19,A0A337S140,M3X…
GO:0044085	cellular component biogenesis	65 of 455 in the list	176 of 1270 in all the Protein	0.401258	A0A2I2UX62,A0A2I2UR96,M3WLL9,A0A2I2V214,A0A337S829,A0A337SFI8,P49064,A0A337STX5,M3VVG3,A0A337S7T5,M3WKR1,A0A2I2U1Y7,M3XCH2,A0A337RYG4,M3WUE3,M3WJ18,A0M8S6,A0A2I2UJZ0,A0A337SP17,M3WDX4,M3W3J7,A0A2I2U7G6,A0A337RZ36,A0A2I2UHB4,M3WM12,M3WLH5,M3W192,M3WRR0,A0A2I2U7X3,M3WJ91,A0A2I2UG44,A0A086LVF4,M3W462,M3VWL6,M3WRZ7,M3WIK2,A0A2I2UGD2,M3W6F1,M3W805,M3WBC8,M3X0Y6,A0A337SJ19,M3W854,A0A337SK71,M3WQJ0,A0A3…
GO:0030097	hemopoiesis	17 of 455 in the list	44 of 1270 in all the Protein	0.401841	A0A337S163,A0A2I2V0N1,A0A337S891,A0A2I2UGS4,A0A337S936,M3VVE2,M3WMS6,M3W4K3,A0A2I2U1V6,A0A2I2U1C5,A0A337S4D2,A0A2I2V1V2,M3WD90,M3WGK2,A0A337RW76,M3WKB8,M3WCU0
GO:0000087	M phase of mitotic cell cycle	10 of 455 in the list	25 of 1270 in all the Protein	0.402628	M3XCH2,A0A337S829,M3WX33,A0A337SVR5,M3WLK5,A0A2I2UM45,A0A337SJJ2,M3X4Z2,A0A2I2UB62,A0A2I2UZP4
GO:0032872	regulation of stress-activated MAPK cascade	10 of 455 in the list	25 of 1270 in all the Protein	0.402628	M3W6F1,A0A2I2U1V6,A0A337SFU3,A0A337RYK3,A0A143RHU3,A0A2I2V2F7,A0A2I2V1V2,M3W1F1,A0A337SX42,M3WGK2
GO:0034329	cell junction assembly	10 of 455 in the list	25 of 1270 in all the Protein	0.402628	M3W462,A0A337SDJ9,A0A2I2V214,A0A2I2UHB4,M3VWL6,A0A337S4D2,P49064,A0A2I2V4U1,M3WRZ7,A0A2I2UF54
GO:0070302	regulation of stress-activated protein kinase signaling cascade	10 of 455 in the list	25 of 1270 in all the Protein	0.402628	M3W6F1,A0A2I2U1V6,A0A337SFU3,A0A337RYK3,A0A143RHU3,A0A2I2V2F7,A0A2I2V1V2,M3W1F1,A0A337SX42,M3WGK2
GO:0006355	regulation of transcription, DNA-dependent	100 of 455 in the list	273 of 1270 in all the Protein	0.403328	A0A2I2V0N1,M3W2X9,A0A337SAN9,A0A0X9Q7C2,M3WQ22,A0A337RYK3,A0A2I2UPW6,A0A337S2V2,A0A2I2USE2,M3W1D9,A0A337S793,A0A2I2UIT0,A0A2I2UB62,M3WLJ9,M3WUX8,M3W884,A0A337RYG4,A0A2I2UVB4,A0A2I2V1V2,A0A337S647,M3VZ26,M3W7N2,M3VYA3,M3W3J7,M3WKH9,M3WHD2,A0A337S163,A0A337SQ19,M3WJL5,A0A2I2UEX7,A0A337SCK1,A0A337SFD6,A0A2I2U4A6,M3WLH5,A0A337SLB6,M3W192,M3XAB2,A0A2I2UG44,A0A337SQJ9,M3W071,A0A337S3L5,M3X3H8,A0A337SQC…
GO:0043170	macromolecule metabolic process	191 of 455 in the list	526 of 1270 in all the Protein	0.403391	M3WAJ5,M3WLL9,M3WRM3,A0A2I2U7X4,A0A337STX5,A0A2I2V457,M3W3P2,A0A337ST63,A0A337SJF2,M3WKR1,A0A337SQZ3,M3WUX8,M3WAE3,A0A2I2U1Y7,M3X046,M3WN96,M3WG51,A0A337RYG4,A0A2I2U2Q5,M3WX33,M3WUP1,A0A2I2UYJ8,A0A2I2V1V2,M3VZW0,M3W1F1,M3XD27,M3W6R3,M3W3N7,M3VYC9,A0A2I2UJD5,M3W3J7,A0A2I2UUQ0,A0A337RTV0,A0A2I2UZP4,A0A337SID0,M3WJL5,A0A2I2U7G6,A0A337SD84,M3WLH5,M3W6W5,M3W4K3,A0A337SX14,A0A337SQJ9,M3WEG8,A0A337SQC8,…
GO:0010556	regulation of macromolecule biosynthetic process	114 of 455 in the list	312 of 1270 in all the Protein	0.406351	A0A2I2V0N1,M3W2X9,A0A337SAN9,A0A0X9Q7C2,M3WQ22,A0A337RYK3,A0A2I2UPW6,A0A337ST63,M3WD87,A0A337S2V2,A0A2I2USE2,M3W1D9,A0A337S793,A0A2I2UIT0,A0A2I2UB62,M3WLJ9,M3WUX8,M3W884,A0A337RYG4,A0A2I2UYJ8,A0A2I2UVB4,A0A2I2V1V2,A0A337S647,M3VZ26,M3W7N2,M3VYA3,M3W3J7,M3WKH9,A0A2I2UZP4,M3WHD2,A0A337S163,A0A337SQ19,M3WJL5,A0A2I2UEX7,A0A337SCK1,A0A337SFD6,M3WLH5,A0A2I2U4A6,A0A337SLB6,M3W192,M3XAB2,A0A2I2UG44,A0A33…
GO:0010675	regulation of cellular carbohydrate metabolic process	7 of 455 in the list	17 of 1270 in all the Protein	0.408889	A0A143RHU3,M3WEG8,M3W805,Q005W4,M3VWL6,A0A2I2UPC3,M3WKB8
GO:0035966	response to topologically incorrect protein	7 of 455 in the list	17 of 1270 in all the Protein	0.408889	A0A2I2UFI8,A0A337SI68,M3WFR2,M3W805,M3VVG3,A0A2I2U7X4,M3WGX4
GO:0002478	antigen processing and presentation of exogenous peptide antigen	4 of 455 in the list	9 of 1270 in all the Protein	0.411768	A0A2I2V145,M3X983,M3X4Z2,A0A337SSW7
GO:0002576	platelet degranulation	4 of 455 in the list	9 of 1270 in all the Protein	0.411768	A0A2I2V145,A0A337SCK1,M3W683,P49064
GO:0007051	spindle organization	4 of 455 in the list	9 of 1270 in all the Protein	0.411768	A0A337SGV2,M3WVG9,A0A2I2U1C5,A0A2I2UZP4
GO:0007498	mesoderm development	4 of 455 in the list	9 of 1270 in all the Protein	0.411768	A0A337SKA0,A0A337S140,A0A337S936,M3WCU0
GO:0009100	glycoprotein metabolic process	4 of 455 in the list	9 of 1270 in all the Protein	0.411768	M3X7Z4,M3W4K3,M3W805,M3WUP1
GO:0009266	response to temperature stimulus	4 of 455 in the list	9 of 1270 in all the Protein	0.411768	A0A2I2UVB4,M3W884,M3W6D0,M3WGX4
GO:0016574	histone ubiquitination	4 of 455 in the list	9 of 1270 in all the Protein	0.411768	A0A337SDX0,M3W6R3,M3W1D9,A0A337SHM2
GO:0030837	negative regulation of actin filament polymerization	4 of 455 in the list	9 of 1270 in all the Protein	0.411768	A0A2I2UFI8,A0A337SCK1,A0A2I2UGD2,M3WHZ4
GO:0030968	endoplasmic reticulum unfolded protein response	4 of 455 in the list	9 of 1270 in all the Protein	0.411768	A0A2I2UFI8,A0A337SI68,M3WFR2,M3W805
GO:0031345	negative regulation of cell projection organization	4 of 455 in the list	9 of 1270 in all the Protein	0.411768	A0A337SCC9,A0A2I2UL84,M3WNI2,A0A337SFI8
GO:0034620	cellular response to unfolded protein	4 of 455 in the list	9 of 1270 in all the Protein	0.411768	A0A2I2UFI8,A0A337SI68,M3WFR2,M3W805
GO:0043535	regulation of blood vessel endothelial cell migration	4 of 455 in the list	9 of 1270 in all the Protein	0.411768	A0A143RHU3,A0A2I2ULM1,M3WCU0,M3WG61
GO:0045638	negative regulation of myeloid cell differentiation	4 of 455 in the list	9 of 1270 in all the Protein	0.411768	M3WEW6,A0A337RW76,A0A337S4D2,A0A337SHM2
GO:0050854	regulation of antigen receptor-mediated signaling pathway	4 of 455 in the list	9 of 1270 in all the Protein	0.411768	M3WEI7,M3WLL9,A0A2I2UBH4,A0A2I2UG44
GO:0055008	cardiac muscle tissue morphogenesis	4 of 455 in the list	9 of 1270 in all the Protein	0.411768	A0A337S891,M3XC93,A0A337S4D2,M3WUP1
GO:0035637	multicellular organismal signaling	18 of 455 in the list	47 of 1270 in all the Protein	0.413792	A0A337S2E8,M3VX24,M3WXH8,M3WD40,M3WG61,A0A2I2UXU4,A0A337SJ19,M3W6D0,M3XB73,M3WI73,A0A2I2UFW9,A0A2I2U1V6,M3W462,A0A337S4D2,A0A143RHU3,A0A337SJR5,A0A337SBJ9,M3W8D3
GO:0046578	regulation of Ras protein signal transduction	18 of 455 in the list	47 of 1270 in all the Protein	0.413792	M3X5N8,M3VX24,M3WD40,M3VWN1,A0A2I2U4C8,A0A2I2UDT7,M3W1P8,M3WM03,A0A2I2UWM1,M3XB73,M3WIE0,A0A2I2U0V8,A0A2I2UM45,A0A2I2U249,M3XB57,M3WFE7,A0A337SS69,M3WCU0
GO:0060255	regulation of macromolecule metabolic process	157 of 455 in the list	432 of 1270 in all the Protein	0.414785	M3W2X9,M3WLL9,A0A2I2U7X4,M3VVE2,A0A0X9Q7C2,M3WQ22,A0A337ST63,A0A337S2V2,A0A337SCS9,A0A2I2USE2,A0A2I2UB62,M3WUX8,A0A337RYG4,A0A2I2UYJ8,A0A2I2UVB4,A0A2I2V1V2,M3W1F1,M3VZ26,M3VYA3,M3W3J7,A0A2I2UZP4,M3WJL5,M3WDF5,M3WLH5,A0A2I2U4A6,A0A337SKA0,A0A337SLB6,A0A337SQJ9,M3W071,M3WEG8,A0A337SB56,A0A337SI68,A0A337SQC8,M3WNI2,A0A337S4S5,M3W448,A0A2I2US52,M3VWL6,A0A337SWU8,M3WLH7,M3WFL8,M3WKB8,A0A337SHM2,A0A337…
GO:0000122	negative regulation of transcription from RNA polymerase II promoter	22 of 455 in the list	58 of 1270 in all the Protein	0.415539	M3X9R4,M3WJD7,A0A2I2V0N1,A0A337S891,A0A2I2U9B1,M3XF64,A0A337S936,A0A2I2UYL9,M3WRU8,M3WLJ9,M3XAB2,M3W071,M3WNI2,A0A337S4D2,A0A2I2V1V2,M3X3X1,A0A2I2ULD8,A0A337SLH8,M3VYA3,M3WGK2,M3W7X5,M3WKB8
GO:0033043	regulation of organelle organization	26 of 455 in the list	69 of 1270 in all the Protein	0.416236	A0A2I2V0N1,A0A337SCK1,Q005W4,M3VX24,M3WDK6,M3VVE2,A0A337SDC9,A0A337SJ19,A0A337SMX1,A0A2I2U7X3,M3VXS4,M3W071,M3WVG9,M3WIE0,A0A337S4D2,M3WHZ4,A0A2I2UM45,A0A143RHU3,A0A2I2UFI8,A0A337SF26,A0A2I2V1V2,A0M8S6,A0A337SP17,M3WGK2,A0A2I2UGD2,M3X0W1
GO:0015980	energy derivation by oxidation of organic compounds	11 of 455 in the list	28 of 1270 in all the Protein	0.419254	A0A2I2UFW9,A0A2I2UQM7,A0A2I2UYN2,M3VW78,M3W2Q7,A0A337SSZ8,A0A2I2UPC3,M3WG61,A0A337SX14,M3WWT7,M3WJ91
GO:0048610	cellular process involved in reproduction	11 of 455 in the list	28 of 1270 in all the Protein	0.419254	M3W884,A0A2I2U1C5,A0A2I2U322,A0A337S4D2,A0A143RHU3,M3W4G4,A0A337ST63,M3WMF9,A0A337SK71,A0A337S793,A0A2I2UZP4
GO:0051716	cellular response to stimulus	145 of 455 in the list	399 of 1270 in all the Protein	0.421651	M3W2X9,A0A2I2U7X4,M3WD40,A0A2I2UU58,M3VVE2,A0A0X9Q7C2,A0A337STX5,A0A2I2V0V5,M3W3P2,A0A337ST63,A0A337S2V2,A0A337SCS9,A0A2I2USE2,M3XCH2,M3WX33,A0A2I2UYJ8,A0A2I2V1V2,M3XB57,M3W6R3,A0A2I2UJD5,M3WEG0,A0A2I2UZP4,M3WGJ8,M3WJL5,A0A2I2U4A6,A0A337SKA0,A0A337SLB6,M3WRR0,M3WJ91,M3W071,M3WEG8,A0A337SB56,A0A337SI68,M3WNI2,A0A2I2U1C5,M3WGU7,M3VWL6,A0A337S180,M3X4J4,M3WLH7,M3WIQ3,A0A2I2UGD2,M3WKB8,A0A337SHM2,A0A…
GO:0001701	in utero embryonic development	15 of 455 in the list	39 of 1270 in all the Protein	0.423364	M3W884,A0A2I2V0N1,A0A337S891,M3W539,A0A2I2U1C5,A0A2I2UHB4,A0A337S4D2,M3W445,A0A143RHU3,M3VXK3,A0A337SC27,A0A337SWU8,A0A337RW76,M3XAB2,M3WKH9
GO:0006412	translation	15 of 455 in the list	39 of 1270 in all the Protein	0.423364	M3WBC3,M3WN96,M3WQ01,A0A337SJF2,M3W854,M3WMF9,M3VYC9,A0A337SK71,M3WX80,M3W9K1,A0A2I2UPJ8,A0A337SQZ3,M3W8D3,M3X5W9,A0A337SQJ9
GO:0008219	cell death	35 of 455 in the list	94 of 1270 in all the Protein	0.423666	M3WJD7,A0A337SDC9,M3WG61,A0A337RYK3,A0A337SWJ9,A0A2I2UXU4,M3W6D0,M3WKR1,M3XB73,A0A337SFU3,M3WSV7,A0A337S4D2,A0A2I2UYJ8,A0A2I2UP60,A0A2I2V1V2,A0A337SP17,M3WFR2,M3WCU0,M3WKH9,A0A337RYW4,M3X9R4,Q005W4,A0A2I2UHB4,M3WM12,M3WEI7,M3VYU1,A0A2I2UQZ5,M3WEG8,A0A2I2UFI8,A0A143RHU3,M3WRT4,A0A2I2UL84,M3WFL8,M3XC93,M3WGK2
GO:0016265	death	35 of 455 in the list	94 of 1270 in all the Protein	0.423666	M3WJD7,A0A337SDC9,M3WG61,A0A337RYK3,A0A337SWJ9,A0A2I2UXU4,M3W6D0,M3WKR1,M3XB73,A0A337SFU3,M3WSV7,A0A337S4D2,A0A2I2UYJ8,A0A2I2UP60,A0A2I2V1V2,A0A337SP17,M3WFR2,M3WCU0,M3WKH9,A0A337RYW4,M3X9R4,Q005W4,A0A2I2UHB4,M3WM12,M3WEI7,M3VYU1,A0A2I2UQZ5,M3WEG8,A0A2I2UFI8,A0A143RHU3,M3WRT4,A0A2I2UL84,M3WFL8,M3XC93,M3WGK2
GO:0040008	regulation of growth	19 of 455 in the list	50 of 1270 in all the Protein	0.42503	A0A337SCC9,A0A337S936,Q6S9D9,A0A337SDC9,A0A2I2UYL9,A0A337SLB6,A0A337S140,M3WEI7,M3W142,A0A337S0P3,M3W884,M3W427,A0A143RHU3,A0A2I2V1V2,M3WRT4,A0A337SS69,A0A337SLH8,M3WGK2,A0A337SGC2
GO:0007049	cell cycle	48 of 455 in the list	130 of 1270 in all the Protein	0.426391	A0A2I2U5W4,M3WBC8,A0A337S936,A0A337S829,A0A2I2UU58,M3VVE2,M3WLK5,A0A337ST63,A0A337SJJ2,M3WD87,M3VVG3,A0A337SCS9,A0A2I2UB62,M3W884,M3XCH2,M3X046,M3WXF7,M3X240,M3WIE0,M3WSV7,A0A2I2UPC3,M3WX33,A0A337S4D2,A0A2I2UM45,A0A2I2UYJ8,M3WJ18,M3VYD3,M3X983,A0A2I2V1V2,M3W3J7,A0A2I2UZP4,A0A337SJ00,A0A2I2U4A6,M3WLH5,A0A2I2U322,A0A337SGV2,M3W192,A0A337SSW7,A0A337S3L5,M3WVG9,A0A2I2U1C5,A0A337SVR5,M3VXF2,A0A2I2ULD8…
GO:0006936	muscle contraction	8 of 455 in the list	20 of 1270 in all the Protein	0.429343	A0A2I2U057,A0A2I2UL84,M3XC93,M3WM12,M3VWL6,A0A2I2ULZ0,A0A337STX5,A0A2I2UF54
GO:0010038	response to metal ion	8 of 455 in the list	20 of 1270 in all the Protein	0.429343	M3WRZ7,M3WJ91,M3XC93,A0A2I2UHB4,A0A337S4D2,M3WLJ9,P49064,A0A337SA97
GO:0030099	myeloid cell differentiation	8 of 455 in the list	20 of 1270 in all the Protein	0.429343	A0A337S163,A0A2I2V0N1,A0A337S891,A0A2I2U1C5,A0A2I2UGS4,M3WMS6,M3WD90,M3WCU0
GO:0046883	regulation of hormone secretion	8 of 455 in the list	20 of 1270 in all the Protein	0.429343	A0A2I2UFW9,Q005W4,M3VW78,A0A337SSZ8,M3WG61,A0A337SLB6,M3WJ91,A0A337RW76
GO:0050657	nucleic acid transport	8 of 455 in the list	20 of 1270 in all the Protein	0.429343	A0A2I2UWZ2,A0A2I2UVJ9,M3VX44,A0A337SID0,M3X8K9,A0A337SVR5,M3W8K2,M3WF80
GO:0050658	RNA transport	8 of 455 in the list	20 of 1270 in all the Protein	0.429343	A0A2I2UWZ2,A0A2I2UVJ9,M3VX44,A0A337SID0,M3X8K9,A0A337SVR5,M3W8K2,M3WF80
GO:0051236	establishment of RNA localization	8 of 455 in the list	20 of 1270 in all the Protein	0.429343	A0A2I2UWZ2,A0A2I2UVJ9,M3VX44,A0A337SID0,M3X8K9,A0A337SVR5,M3W8K2,M3WF80
GO:0071214	cellular response to abiotic stimulus	8 of 455 in the list	20 of 1270 in all the Protein	0.429343	M3W071,A0A337S140,Q005W4,M3WUH9,M3W7X5,M3WS00,A0A2I2UG44,A0A337STX5
GO:0042221	response to chemical stimulus	84 of 455 in the list	230 of 1270 in all the Protein	0.43198	M3W308,A0A2I2U7X4,M3WD40,M3WLL8,Q6S9D9,A0A0X9Q7C2,A0A337SFI8,P49064,M3XD62,A0A337SJF2,M3WD87,M3VVG3,A0A337SCS9,M3W6D0,A0A337S793,M3WLJ9,M3W884,A0A2I2UYJ8,A0A2I2V1V2,M3XB57,M3W7N2,M3WBM7,M3WDF5,M3WXH8,A0A2I2UHB4,A0A2I2U4A6,A0A337SLB6,M3VXK3,M3WJ91,A0A2I2ULZ0,A0A2I2UG44,A0A337SI68,M3W462,M3WNI2,A0A2I2U1C5,M3VWL6,M3WRZ7,A0A2I2UGD2,M3WKB8,M3WJD7,A0A337S891,M3W805,M3XED8,M3WG61,M3XB73,M3W6L9,A0A2I2UFW…
GO:0048583	regulation of response to stimulus	93 of 455 in the list	255 of 1270 in all the Protein	0.432199	A0A2I2V0N1,M3VX24,M3WLL9,A0A2I2U7X4,M3WD40,M3WLL8,M3VVE2,M3W1P8,A0A0X9Q7C2,P49064,A0A337STX5,A0A337RYK3,A0A2I2USE2,A0A2I2UP15,A0A337SQZ3,M3WLJ9,M3VZJ6,A0A2I2U1V6,A0A2I2U0M0,A0A2I2V2F7,A0M8S6,A0A2I2V1V2,M3XB57,A0A337SP17,M3W1F1,A0A337SMA2,A0A337RZ36,M3XAB2,A0A2I2UG44,M3WNI2,A0A2I2U1C5,A0A2I2US52,M3WFE7,M3WWT7,M3X0W1,M3WHZ0,M3WJD7,A0A337S891,M3VV41,M3X5N8,M3W6F1,M3X5X6,A0A2I2U9B1,M3WG61,A0A2I2UDT7,…
GO:0051130	positive regulation of cellular component organization	24 of 455 in the list	64 of 1270 in all the Protein	0.434981	Q005W4,M3VX24,A0A2I2UD98,M3WDK6,M3VVE2,A0A337SDC9,M3WG61,A0A337SFI8,A0A337SJ19,A0A337SWJ9,M3WLJ9,M3VXS4,M3W427,M3WIE0,A0A337S4D2,M3VWL6,A0A143RHU3,A0A2I2V145,A0A337SF26,A0A2I2V1V2,A0A337SP17,M3WLH7,M3WGK2,M3WCU0
GO:0022613	ribonucleoprotein complex biogenesis	16 of 455 in the list	42 of 1270 in all the Protein	0.435594	A0A2I2U7G6,A0A2I2UX62,A0A2I2UR96,M3WLL9,M3WLH5,A0A337SIG6,M3W854,A0A337SK71,M3WKR1,A0A086LVF4,A0A337RYG4,M3WUE3,M3WDX4,M3WIK2,M3WL23,M3WMV5
GO:0010033	response to organic substance	63 of 455 in the list	172 of 1270 in all the Protein	0.43807	M3WJD7,A0A337S891,M3W805,A0A2I2U7X4,M3WD40,M3WG61,A0A0X9Q7C2,A0A337SFI8,P49064,M3XD62,M3WD87,M3VVG3,A0A337SCS9,M3W6D0,M3XB73,M3W6L9,A0A2I2UFW9,M3W884,M3WXF7,M3WQJ0,A0A2I2V1N2,A0A2I2UPC3,A0A337S4D2,A0A2I2UYJ8,M3XB57,M3WFR2,A0A337SGI7,A0A337SMI1,M3W7N2,M3WCU0,A0A337RYW4,A0A337SCC9,M3XF64,Q005W4,A0A2I2U4A6,M3WMP3,M3WGX4,A0A337SLB6,M3VXK3,M3WMS6,M3WEI7,A0A337SX42,M3WJ91,M3W1J7,A0A2I2UF54,A0A2I2UG44,M…
GO:0001892	embryonic placenta development	5 of 455 in the list	12 of 1270 in all the Protein	0.440723	A0A143RHU3,M3VXK3,M3W884,A0A337S891,M3W539
GO:0021915	neural tube development	5 of 455 in the list	12 of 1270 in all the Protein	0.440723	A0A337SX42,M3W2X9,M3WCU0,M3WKH9,A0A2I2UG44
GO:0034976	response to endoplasmic reticulum stress	5 of 455 in the list	12 of 1270 in all the Protein	0.440723	A0A2I2UFI8,A0A337SI68,A0A2I2V573,M3WFR2,M3W805
GO:0043270	positive regulation of ion transport	5 of 455 in the list	12 of 1270 in all the Protein	0.440723	A0A143RHU3,M3WXH8,A0A2I2US52,M3WLJ9,A0A337STX5
GO:0061041	regulation of wound healing	5 of 455 in the list	12 of 1270 in all the Protein	0.440723	A0A2I2V145,M3W683,A0A2I2US52,M3WG61,A0A337STX5
GO:0070972	protein localization to endoplasmic reticulum	5 of 455 in the list	12 of 1270 in all the Protein	0.440723	A0A337SJF2,A0A2I2UKX2,M3WMF9,A0A337SK71,M3WXH8
GO:1901605	alpha-amino acid metabolic process	5 of 455 in the list	12 of 1270 in all the Protein	0.440723	M3VYG7,A0A337SLB6,M3W805,M3W0P8,M3WM12
GO:0032989	cellular component morphogenesis	29 of 455 in the list	78 of 1270 in all the Protein	0.442298	A0A337SCC9,A0A337S891,M3X5N8,M3WXH8,M3XED8,Q6S9D9,M3VVE2,M3WG61,A0A337SFI8,M3VXK3,M3VVG3,M3XB73,A0A2I2ULZ0,A0A2I2U1V6,M3W462,M3WVG9,A0A2I2U1C5,A0A2I2V0F2,A0A337S4D2,A0A2I2UM45,A0A2I2ULM1,M3WRZ7,A0A337SP17,M3X192,M3XC93,A0A2I2UGD2,M3X4Z2,M3WCU0,M3X430
GO:0006974	response to DNA damage stimulus	25 of 455 in the list	67 of 1270 in all the Protein	0.44407	M3WHD2,A0A337S163,M3WJL5,A0A337SJ00,M3W1J6,A0A2I2UU58,M3VVE2,M3W3P2,A0A337ST63,A0A2I2V124,A0A337S140,A0A337SSW7,A0A337SDX0,M3WEG8,M3WX33,M3VXF2,M3WJ18,A0A2I2V1V2,M3X983,M3WPZ7,M3W6R3,M3W7N2,M3WGK2,M3X0W1,A0A2I2UZP4
GO:0000075	cell cycle checkpoint	9 of 455 in the list	23 of 1270 in all the Protein	0.446818	M3X046,A0A2I2UU58,M3VVE2,M3VXF2,A0A337ST63,M3X983,M3WJ18,M3W3J7,A0A337SSW7
GO:0002521	leukocyte differentiation	9 of 455 in the list	23 of 1270 in all the Protein	0.446818	A0A2I2V0N1,A0A337S891,A0A2I2U1V6,A0A2I2U1C5,A0A337S936,M3VVE2,A0A337S4D2,M3WKB8,M3WCU0
GO:0003012	muscle system process	9 of 455 in the list	23 of 1270 in all the Protein	0.446818	A0A2I2U057,A0A2I2UL84,M3XC93,M3WM12,M3VWL6,M3WKB8,A0A2I2ULZ0,A0A337STX5,A0A2I2UF54
GO:0032271	regulation of protein polymerization	9 of 455 in the list	23 of 1270 in all the Protein	0.446818	M3WVG9,A0A337SCK1,M3X2J1,M3WDK6,M3WHZ4,M3VVE2,A0A337SDC9,A0A2I2UFI8,A0A2I2UGD2
GO:0006935	chemotaxis	17 of 455 in the list	45 of 1270 in all the Protein	0.446996	M3W462,A0A2I2U1C5,M3WXH8,M3XED8,Q6S9D9,M3WG61,A0A337SFI8,A0A2I2V145,A0A2I2ULM1,A0A2I2V1V2,M3WRZ7,M3VVG3,M3XB73,A0A2I2UGD2,M3X4Z2,M3WCU0,A0A2I2ULZ0
GO:0042330	taxis	17 of 455 in the list	45 of 1270 in all the Protein	0.446996	M3W462,A0A2I2U1C5,M3WXH8,M3XED8,Q6S9D9,M3WG61,A0A337SFI8,A0A2I2V145,A0A2I2ULM1,A0A2I2V1V2,M3WRZ7,M3VVG3,M3XB73,A0A2I2UGD2,M3X4Z2,M3WCU0,A0A2I2ULZ0
GO:0016043	cellular component organization	147 of 455 in the list	406 of 1270 in all the Protein	0.447093	A0A337S2E8,A0A2I2UR96,M3WLL9,A0A2I2U7X4,M3VVE2,A0A337STX5,A0A2I2V457,A0A337ST63,A0A337S2V2,A0A2I2UB62,A0A2I2U1Y7,M3XCH2,M3WYZ6,M3WBT7,A0A337RYG4,A0A2I2V0F2,M3WX33,M3WUP1,A0M8S6,A0A2I2V1V2,A0A2I2UJZ0,M3W6R3,A0A2I2UJD5,M3W3J7,A0A2I2UZP4,M3WJL5,A0A2I2U7G6,A0A337SGV2,M3WRR0,A0A2I2U7X3,M3WJ91,A0A337SB56,M3W462,M3WNI2,A0A2I2U1C5,M3VWL6,M3X4J4,M3WIK2,A0A2I2UGD2,M3WKB8,A0A337SHM2,A0A337S891,M3X5N8,M3XED8…
GO:0051254	positive regulation of RNA metabolic process	47 of 455 in the list	128 of 1270 in all the Protein	0.447523	M3WJD7,A0A2I2V0N1,A0A337S891,A0A337S936,A0A2I2UYL9,M3WQ22,A0A337S2V2,A0A337S140,M3WRU8,A0A337S793,A0A337RYG4,A0A337S4D2,A0A2I2V1V2,A0A2I2V2Y6,M3W7N2,M3WHD2,A0A337S163,A0A337SJ00,M3WJL5,M3WDF5,A0A337SCK1,A0A2I2U4A6,M3WMP3,A0A337SLB6,A0A337SIG6,A0A2I2US16,M3W1J7,A0A2I2UG44,M3XAB2,M3X8Q9,A0A337SVF6,A0A337S3L5,M3WNI2,A0A337SQC8,A0A2I2UD94,A0A2I2US52,A0A143RHU3,A0A2I2ULD8,M3WLH7,A0A337SLH8,A0A337RW76,…
GO:0007411	axon guidance	13 of 455 in the list	34 of 1270 in all the Protein	0.447676	M3W462,A0A2I2U1C5,M3WXH8,M3XED8,Q6S9D9,A0A337SFI8,A0A2I2ULM1,M3WRZ7,M3VVG3,M3XB73,A0A2I2UGD2,M3X4Z2,A0A2I2ULZ0
GO:0002532	production of molecular mediator involved in inflammatory response	2 of 455 in the list	4 of 1270 in all the Protein	0.451726	A0A2I2V145,M3W0P8
GO:0002702	positive regulation of production of molecular mediator of immune response	2 of 455 in the list	4 of 1270 in all the Protein	0.451726	A0A2I2V145,A0A337SX42
GO:0002720	positive regulation of cytokine production involved in immune response	2 of 455 in the list	4 of 1270 in all the Protein	0.451726	A0A2I2V145,A0A337SX42
GO:0002902	regulation of B cell apoptotic process	2 of 455 in the list	4 of 1270 in all the Protein	0.451726	M3W071,A0A2I2UG44
GO:0003159	morphogenesis of an endothelium	2 of 455 in the list	4 of 1270 in all the Protein	0.451726	A0A2I2ULM1,A0A337S4D2
GO:0003333	amino acid transmembrane transport	2 of 455 in the list	4 of 1270 in all the Protein	0.451726	M3WBM7,A0A2I2UPC3
GO:0006110	regulation of glycolysis	2 of 455 in the list	4 of 1270 in all the Protein	0.451726	A0A2I2UPC3,M3WKB8
GO:0006283	transcription-coupled nucleotide-excision repair	2 of 455 in the list	4 of 1270 in all the Protein	0.451726	A0A337S163,M3W1J6
GO:0006458	'de novo' protein folding	2 of 455 in the list	4 of 1270 in all the Protein	0.451726	A0A2I2U1Y7,M3WRZ7
GO:0006521	regulation of cellular amino acid metabolic process	2 of 455 in the list	4 of 1270 in all the Protein	0.451726	M3X983,A0A337SSW7
GO:0006607	NLS-bearing substrate import into nucleus	2 of 455 in the list	4 of 1270 in all the Protein	0.451726	A0A337SLR9,M3WQJ0
GO:0006972	hyperosmotic response	2 of 455 in the list	4 of 1270 in all the Protein	0.451726	M3W6D0,M3WS00
GO:0007187	G-protein coupled receptor signaling pathway, coupled to cyclic nucleotide second messenger	2 of 455 in the list	4 of 1270 in all the Protein	0.451726	A0A2I2UFW9,A0A2I2UP60
GO:0007188	adenylate cyclase-modulating G-protein coupled receptor signaling pathway	2 of 455 in the list	4 of 1270 in all the Protein	0.451726	A0A2I2UFW9,A0A2I2UP60
GO:0009651	response to salt stress	2 of 455 in the list	4 of 1270 in all the Protein	0.451726	A0A2I2U7X4,M3WLJ9
GO:0030004	cellular monovalent inorganic cation homeostasis	2 of 455 in the list	4 of 1270 in all the Protein	0.451726	A0A337SNU0,M3WLJ9
GO:0030857	negative regulation of epithelial cell differentiation	2 of 455 in the list	4 of 1270 in all the Protein	0.451726	M3WJD7,A0A337S140
GO:0031062	positive regulation of histone methylation	2 of 455 in the list	4 of 1270 in all the Protein	0.451726	A0A2I2V1V2,M3WGK2
GO:0031122	cytoplasmic microtubule organization	2 of 455 in the list	4 of 1270 in all the Protein	0.451726	A0A337SGV2,M3VVE2
GO:0031214	biomineral tissue development	2 of 455 in the list	4 of 1270 in all the Protein	0.451726	M3W462,M3WUA1
GO:0031279	regulation of cyclase activity	2 of 455 in the list	4 of 1270 in all the Protein	0.451726	M3XB73,M3WG61
GO:0031529	ruffle organization	2 of 455 in the list	4 of 1270 in all the Protein	0.451726	A0A2I2UJZ0,A0A2I2U7X3
GO:0032653	regulation of interleukin-10 production	2 of 455 in the list	4 of 1270 in all the Protein	0.451726	A0A2I2V145,M3W0P8
GO:0032845	negative regulation of homeostatic process	2 of 455 in the list	4 of 1270 in all the Protein	0.451726	M3WEW6,M3X0W1
GO:0032863	activation of Rac GTPase activity	2 of 455 in the list	4 of 1270 in all the Protein	0.451726	M3X5N8,M3WCU0
GO:0032968	positive regulation of transcription elongation from RNA polymerase II promoter	2 of 455 in the list	4 of 1270 in all the Protein	0.451726	A0A337S3L5,A0A337SHM2
GO:0033158	regulation of protein import into nucleus, translocation	2 of 455 in the list	4 of 1270 in all the Protein	0.451726	A0A337S891,A0A2I2U7X4
GO:0033962	cytoplasmic mRNA processing body assembly	2 of 455 in the list	4 of 1270 in all the Protein	0.451726	M3WLL9,M3WMV5
GO:0035405	histone-threonine phosphorylation	2 of 455 in the list	4 of 1270 in all the Protein	0.451726	M3WEI7,M3WG61
GO:0035987	endodermal cell differentiation	2 of 455 in the list	4 of 1270 in all the Protein	0.451726	A0A337S4D2,A0A337SHM2
GO:0042026	protein refolding	2 of 455 in the list	4 of 1270 in all the Protein	0.451726	M3VVG3,A0A2I2UJD5
GO:0042752	regulation of circadian rhythm	2 of 455 in the list	4 of 1270 in all the Protein	0.451726	A0A2I2UPC3,P49064
GO:0043266	regulation of potassium ion transport	2 of 455 in the list	4 of 1270 in all the Protein	0.451726	M3WXH8,M3WLJ9
GO:0043489	RNA stabilization	2 of 455 in the list	4 of 1270 in all the Protein	0.451726	M3VY03,M3XAB2
GO:0043542	endothelial cell migration	2 of 455 in the list	4 of 1270 in all the Protein	0.451726	A0A2I2V1V2,A0A2I2U1C5
GO:0044743	intracellular protein transmembrane import	2 of 455 in the list	4 of 1270 in all the Protein	0.451726	M3VVG3,M3WGX4
GO:0045429	positive regulation of nitric oxide biosynthetic process	2 of 455 in the list	4 of 1270 in all the Protein	0.451726	A0A143RHU3,M3VVG3
GO:0045912	negative regulation of carbohydrate metabolic process	2 of 455 in the list	4 of 1270 in all the Protein	0.451726	M3W805,M3WKB8
GO:0046635	positive regulation of alpha-beta T cell activation	2 of 455 in the list	4 of 1270 in all the Protein	0.451726	A0A337S936,A0A337SBJ9
GO:0048255	mRNA stabilization	2 of 455 in the list	4 of 1270 in all the Protein	0.451726	M3VY03,M3XAB2
GO:0048259	regulation of receptor-mediated endocytosis	2 of 455 in the list	4 of 1270 in all the Protein	0.451726	M3WLH7,M3WG61
GO:0048639	positive regulation of developmental growth	2 of 455 in the list	4 of 1270 in all the Protein	0.451726	M3W427,A0A337SDC9
GO:0048708	astrocyte differentiation	2 of 455 in the list	4 of 1270 in all the Protein	0.451726	A0A2I2UL84,M3W8D3
GO:0048730	epidermis morphogenesis	2 of 455 in the list	4 of 1270 in all the Protein	0.451726	A0A337RW76,A0A337S4D2
GO:0048742	regulation of skeletal muscle fiber development	2 of 455 in the list	4 of 1270 in all the Protein	0.451726	A0A2I2ULD8,M3WKB8
GO:0050673	epithelial cell proliferation	2 of 455 in the list	4 of 1270 in all the Protein	0.451726	A0A337S891,M3WCU0
GO:0051216	cartilage development	2 of 455 in the list	4 of 1270 in all the Protein	0.451726	M3WG61,M3WUP1
GO:0051339	regulation of lyase activity	2 of 455 in the list	4 of 1270 in all the Protein	0.451726	M3XB73,M3WG61
GO:0051402	neuron apoptotic process	2 of 455 in the list	4 of 1270 in all the Protein	0.451726	M3X9R4,A0A337RYW4
GO:0051646	mitochondrion localization	2 of 455 in the list	4 of 1270 in all the Protein	0.451726	M3W427,P49064
GO:0051898	negative regulation of protein kinase B signaling cascade	2 of 455 in the list	4 of 1270 in all the Protein	0.451726	A0A2I2UP60,M3WCU0
GO:0051972	regulation of telomerase activity	2 of 455 in the list	4 of 1270 in all the Protein	0.451726	A0A2I2V1V2,M3WGK2
GO:0055117	regulation of cardiac muscle contraction	2 of 455 in the list	4 of 1270 in all the Protein	0.451726	M3WXH8,M3WKB8
GO:0060330	regulation of response to interferon-gamma	2 of 455 in the list	4 of 1270 in all the Protein	0.451726	A0A337S891,A0A2I2U7X4
GO:0060333	interferon-gamma-mediated signaling pathway	2 of 455 in the list	4 of 1270 in all the Protein	0.451726	M3WJD7,A0A2I2U4A6
GO:0060334	regulation of interferon-gamma-mediated signaling pathway	2 of 455 in the list	4 of 1270 in all the Protein	0.451726	A0A337S891,A0A2I2U7X4
GO:0060444	branching involved in mammary gland duct morphogenesis	2 of 455 in the list	4 of 1270 in all the Protein	0.451726	A0A337S891,M3WCU0
GO:0060603	mammary gland duct morphogenesis	2 of 455 in the list	4 of 1270 in all the Protein	0.451726	A0A337S891,M3WCU0
GO:0060688	regulation of morphogenesis of a branching structure	2 of 455 in the list	4 of 1270 in all the Protein	0.451726	A0A337SCC9,A0A337S4D2
GO:0061098	positive regulation of protein tyrosine kinase activity	2 of 455 in the list	4 of 1270 in all the Protein	0.451726	M3WRT4,A0A337SB56
GO:0061154	endothelial tube morphogenesis	2 of 455 in the list	4 of 1270 in all the Protein	0.451726	A0A2I2ULM1,A0A337S4D2
GO:0061351	neural precursor cell proliferation	2 of 455 in the list	4 of 1270 in all the Protein	0.451726	A0A337SGV2,M3X5N8
GO:0065002	intracellular protein transmembrane transport	2 of 455 in the list	4 of 1270 in all the Protein	0.451726	M3VVG3,M3WGX4
GO:0070830	tight junction assembly	2 of 455 in the list	4 of 1270 in all the Protein	0.451726	A0A2I2UHB4,A0A337S4D2
GO:0071241	cellular response to inorganic substance	2 of 455 in the list	4 of 1270 in all the Protein	0.451726	A0A2I2UHB4,A0A337SA97
GO:0071248	cellular response to metal ion	2 of 455 in the list	4 of 1270 in all the Protein	0.451726	A0A2I2UHB4,A0A337SA97
GO:0071346	cellular response to interferon-gamma	2 of 455 in the list	4 of 1270 in all the Protein	0.451726	M3WJD7,A0A2I2U4A6
GO:0071806	protein transmembrane transport	2 of 455 in the list	4 of 1270 in all the Protein	0.451726	M3VVG3,M3WGX4
GO:0072091	regulation of stem cell proliferation	2 of 455 in the list	4 of 1270 in all the Protein	0.451726	A0A2I2V0N1,A0A337S140
GO:0090279	regulation of calcium ion import	2 of 455 in the list	4 of 1270 in all the Protein	0.451726	A0A2I2US52,A0A337S4D2
GO:2001242	regulation of intrinsic apoptotic signaling pathway	2 of 455 in the list	4 of 1270 in all the Protein	0.451726	A0A337SP17,M3X2J1
GO:0048513	organ development	71 of 455 in the list	195 of 1270 in all the Protein	0.456693	A0A2I2V0N1,M3W2X9,A0A2I2U7X4,M3VVE2,A0A337STX5,A0A337ST63,A0A337SCS9,M3W1D9,A0A337S793,A0A2I2UB62,M3W142,M3W884,M3X980,A0A2I2U1V6,M3WBT7,M3WUP1,A0A2I2UVB4,A0M8S6,A0A2I2V1V2,M3W1F1,M3W8D3,M3WHD2,A0A337S163,A0A337SFD6,A0A2I2UGS4,M3WXH8,A0A2I2U4A6,M3VXK3,A0A337SGV2,M3W4K3,A0A2I2ULZ0,M3W462,M3WVG9,M3WNI2,A0A2I2U1C5,A0A2I2US52,M3WIQ3,A0A2I2U814,M3WKB8,M3WJD7,A0A337S891,M3XED8,A0A337S936,M3WG61,A0A337S…
GO:0006417	regulation of translation	10 of 455 in the list	26 of 1270 in all the Protein	0.462096	A0A2I2U322,M3WLH5,M3WG61,A0A2I2UYJ8,A0A143RHU3,M3W854,A0A2I2V573,M3WD87,A0A2I2UKX2,A0A337SMI1
GO:0032956	regulation of actin cytoskeleton organization	10 of 455 in the list	26 of 1270 in all the Protein	0.462096	A0A337SCK1,M3VX24,M3WIE0,M3WHZ4,A0A337SJ19,A0A2I2UFI8,A0A337SF26,A0A2I2U7X3,A0A2I2UGD2,M3VXS4
GO:0048732	gland development	10 of 455 in the list	26 of 1270 in all the Protein	0.462096	A0A2I2V0N1,A0A337S891,A0A337SFD6,A0A337S936,A0A2I2US52,A0A337S4D2,A0A2I2U4A6,M3W4G4,A0A337S793,M3WCU0
GO:0000956	nuclear-transcribed mRNA catabolic process	6 of 455 in the list	15 of 1270 in all the Protein	0.462776	M3WMF9,A0A337SMI1,A0A337SK71,M3WLL9,A0A337RTV0,M3WMV5
GO:0006200	ATP catabolic process	6 of 455 in the list	15 of 1270 in all the Protein	0.462776	M3WXF7,A0A2I2UYN2,M3VVG3,A0A2I2U1C5,M3WRU8,M3XC93
GO:0006405	RNA export from nucleus	6 of 455 in the list	15 of 1270 in all the Protein	0.462776	A0A2I2UWZ2,M3VX44,A0A337SID0,M3X8K9,M3WF80,M3W8K2
GO:0016055	Wnt receptor signaling pathway	6 of 455 in the list	15 of 1270 in all the Protein	0.462776	A0A2I2UP60,A0A2I2ULM1,A0A2I2UPC3,A0A337S4D2,A0A337SHM2,M3W1L3
GO:0030308	negative regulation of cell growth	6 of 455 in the list	15 of 1270 in all the Protein	0.462776	A0A337SCC9,A0A337SLB6,A0A337S0P3,A0A337SS69,A0A337SLH8,A0A2I2UYL9
GO:0033044	regulation of chromosome organization	6 of 455 in the list	15 of 1270 in all the Protein	0.462776	M3W071,A0A2I2V0N1,A0A2I2V1V2,M3WGK2,A0A337S4D2,M3X0W1
GO:0045165	cell fate commitment	6 of 455 in the list	15 of 1270 in all the Protein	0.462776	A0A2I2V1V2,M3X5N8,M3WGK2,Q6S9D9,A0A337S4D2,A0A337SHM2
GO:0048872	homeostasis of number of cells	6 of 455 in the list	15 of 1270 in all the Protein	0.462776	A0A143RHU3,A0A337S163,M3WMS6,A0A2I2V1V2,A0A337S891,M3WGK2
GO:0050727	regulation of inflammatory response	6 of 455 in the list	15 of 1270 in all the Protein	0.462776	A0A2I2V145,M3X5X6,M3W0P8,M3W683,M3WLL8,M3WG61
GO:0051168	nuclear export	6 of 455 in the list	15 of 1270 in all the Protein	0.462776	A0A2I2UWZ2,M3VX44,A0A337SID0,M3X8K9,M3WF80,M3W8K2
GO:0051495	positive regulation of cytoskeleton organization	6 of 455 in the list	15 of 1270 in all the Protein	0.462776	A0A337SF26,M3VX24,M3WDK6,M3VVE2,A0A337SDC9,M3VXS4
GO:1900117	regulation of execution phase of apoptosis	6 of 455 in the list	15 of 1270 in all the Protein	0.462776	A0A337SWJ9,M3WRT4,M3WEG8,Q005W4,M3W6D0,M3WG61
GO:2001141	regulation of RNA biosynthetic process	100 of 455 in the list	276 of 1270 in all the Protein	0.463565	A0A2I2V0N1,M3W2X9,A0A337SAN9,A0A0X9Q7C2,M3WQ22,A0A337RYK3,A0A2I2UPW6,A0A337S2V2,A0A2I2USE2,M3W1D9,A0A337S793,A0A2I2UIT0,A0A2I2UB62,M3WLJ9,M3WUX8,M3W884,A0A337RYG4,A0A2I2UVB4,A0A2I2V1V2,A0A337S647,M3VZ26,M3W7N2,M3VYA3,M3W3J7,M3WKH9,M3WHD2,A0A337S163,A0A337SQ19,M3WJL5,A0A2I2UEX7,A0A337SCK1,A0A337SFD6,A0A2I2U4A6,M3WLH5,A0A337SLB6,M3W192,M3XAB2,A0A2I2UG44,A0A337SQJ9,M3W071,A0A337S3L5,M3X3H8,A0A337SQC…
GO:0002376	immune system process	46 of 455 in the list	126 of 1270 in all the Protein	0.469113	M3WJD7,A0A2I2V0N1,A0A337S891,M3X5X6,C6ZK72,A0A337S936,M3VVE2,M3WG61,S4Z264,A0A0X9Q7C2,A0A2I2V0V5,Q95485,S4Z9P2,A0A2I2U1V6,M3WEW6,M3WIZ6,A0A337S4D2,A0A2I2V145,A0A2I2V1V2,M3X983,M3W683,M3WCU0,A0A337S163,M3XCA7,A0A337SUY7,A0A2I2UGS4,M3WAY2,A0A2I2U4A6,M3WMS6,M3W4K3,M3WEI7,M3WRR0,A0A337SX42,A0A337SLR9,A0A337SSW7,A0A2I2UG44,M3W462,A0A2I2U1C5,A0A143RHU3,M3WD90,A0A337RW76,M3WGK2,M3X4Z2,A0A337SBJ9,M3WKB8,…
GO:0032970	regulation of actin filament-based process	11 of 455 in the list	29 of 1270 in all the Protein	0.47569	A0A337SCK1,M3VX24,M3WIE0,M3WXH8,M3WHZ4,A0A337SJ19,A0A2I2UFI8,A0A337SF26,A0A2I2U7X3,A0A2I2UGD2,M3VXS4
GO:0052547	regulation of peptidase activity	11 of 455 in the list	29 of 1270 in all the Protein	0.47569	M3VYU1,M3WJD7,Q005W4,M3WLL8,A0A337S180,A0A143RHU3,A0A2I2V1V2,M3WRT4,M3XB73,M3W683,M3WGK2
GO:0052548	regulation of endopeptidase activity	11 of 455 in the list	29 of 1270 in all the Protein	0.47569	M3VYU1,M3WJD7,Q005W4,M3WLL8,A0A337S180,A0A143RHU3,A0A2I2V1V2,M3WRT4,M3XB73,M3W683,M3WGK2
GO:0031326	regulation of cellular biosynthetic process	117 of 455 in the list	324 of 1270 in all the Protein	0.476219	A0A2I2V0N1,M3W2X9,A0A337SAN9,A0A0X9Q7C2,M3WQ22,A0A337RYK3,A0A2I2UPW6,A0A337ST63,M3WD87,A0A337S2V2,M3VVG3,A0A2I2USE2,M3W1D9,A0A337S793,A0A2I2UIT0,A0A2I2UB62,M3WLJ9,M3WUX8,M3W884,A0A337RYG4,A0A2I2UYJ8,A0A2I2UVB4,A0A2I2V1V2,A0A337S647,M3VZ26,M3W7N2,M3VYA3,M3W3J7,M3WKH9,A0A2I2UZP4,M3WHD2,A0A337S163,A0A337SQ19,M3WJL5,A0A2I2UEX7,A0A337SCK1,A0A337SFD6,M3WLH5,A0A2I2U4A6,A0A337SLB6,M3W192,M3XAB2,A0A2I2UG4…
GO:0048812	neuron projection morphogenesis	20 of 455 in the list	54 of 1270 in all the Protein	0.477237	A0A337SCC9,M3X5N8,M3WXH8,M3XED8,Q6S9D9,M3VVE2,M3WG61,A0A337SFI8,M3VVG3,M3XB73,A0A2I2ULZ0,A0A2I2U1V6,A0A2I2U1C5,M3WVG9,M3W462,A0A2I2ULM1,M3WRZ7,M3X192,A0A2I2UGD2,M3X4Z2
GO:0051056	regulation of small GTPase mediated signal transduction	20 of 455 in the list	54 of 1270 in all the Protein	0.477237	A0A337SMA2,M3X5N8,M3VX24,M3WD40,M3VWN1,A0A2I2U4C8,A0A2I2UDT7,M3W1P8,M3WM03,A0A2I2UWM1,A0A2I2UP15,M3XB73,M3WIE0,A0A2I2U0V8,A0A2I2UM45,A0A2I2U249,M3XB57,M3WFE7,A0A337SS69,M3WCU0
GO:0002791	regulation of peptide secretion	7 of 455 in the list	18 of 1270 in all the Protein	0.480654	A0A2I2UFW9,A0A337SLB6,Q005W4,M3VW78,A0A337SSZ8,M3WJ91,M3WG61
GO:0008286	insulin receptor signaling pathway	7 of 455 in the list	18 of 1270 in all the Protein	0.480654	A0A143RHU3,M3WD87,A0A337SMI1,M3XB73,M3VWL6,A0A2I2UPC3,M3WMP3
GO:0050796	regulation of insulin secretion	7 of 455 in the list	18 of 1270 in all the Protein	0.480654	A0A2I2UFW9,A0A337SLB6,Q005W4,M3VW78,A0A337SSZ8,M3WJ91,M3WG61
GO:0050870	positive regulation of T cell activation	7 of 455 in the list	18 of 1270 in all the Protein	0.480654	A0A337SX42,M3WIK2,Q005W4,A0A337S936,A0A337SBJ9,M3WIZ6,A0A2I2UG44
GO:0071824	protein-DNA complex subunit organization	7 of 455 in the list	18 of 1270 in all the Protein	0.480654	M3WHD2,M3WJ18,M3WJL5,A0A337S2V2,M3W3J7,A0A337S829,M3WMP3
GO:0090087	regulation of peptide transport	7 of 455 in the list	18 of 1270 in all the Protein	0.480654	A0A2I2UFW9,A0A337SLB6,Q005W4,M3VW78,A0A337SSZ8,M3WJ91,M3WG61
GO:0090276	regulation of peptide hormone secretion	7 of 455 in the list	18 of 1270 in all the Protein	0.480654	A0A2I2UFW9,A0A337SLB6,Q005W4,M3VW78,A0A337SSZ8,M3WJ91,M3WG61
GO:2000243	positive regulation of reproductive process	7 of 455 in the list	18 of 1270 in all the Protein	0.480654	A0A337S163,M3WJL5,M3XD27,A0A2I2V2Y6,A0A337RW76,A0A337S4D2,P49064
GO:0006281	DNA repair	16 of 455 in the list	43 of 1270 in all the Protein	0.482089	M3WHD2,A0A337S163,M3WJL5,A0A337SJ00,M3W1J6,A0A337ST63,M3W3P2,A0A2I2V124,M3WX33,M3VXF2,M3WPZ7,A0A2I2V1V2,M3W6R3,M3W7N2,M3WGK2,A0A2I2UZP4
GO:0003208	cardiac ventricle morphogenesis	3 of 455 in the list	7 of 1270 in all the Protein	0.486795	A0A337S891,A0A337S4D2,M3WUP1
GO:0003229	ventricular cardiac muscle tissue development	3 of 455 in the list	7 of 1270 in all the Protein	0.486795	A0A337S891,A0A337S4D2,M3WUP1
GO:0006826	iron ion transport	3 of 455 in the list	7 of 1270 in all the Protein	0.486795	M3W462,Q2MHN1,M3X4Z2
GO:0007595	lactation	3 of 455 in the list	7 of 1270 in all the Protein	0.486795	A0A337S891,A0A337S793,A0A2I2US52
GO:0008016	regulation of heart contraction	3 of 455 in the list	7 of 1270 in all the Protein	0.486795	M3WXH8,M3WKB8,M3WG61
GO:0009101	glycoprotein biosynthetic process	3 of 455 in the list	7 of 1270 in all the Protein	0.486795	M3X7Z4,M3W4K3,M3W805
GO:0009408	response to heat	3 of 455 in the list	7 of 1270 in all the Protein	0.486795	M3W884,M3W6D0,M3WGX4
GO:0010390	histone monoubiquitination	3 of 455 in the list	7 of 1270 in all the Protein	0.486795	A0A337SDX0,M3W1D9,A0A337SHM2
GO:0010927	cellular component assembly involved in morphogenesis	3 of 455 in the list	7 of 1270 in all the Protein	0.486795	M3VXK3,M3WRZ7,M3XC93
GO:0014020	primary neural tube formation	3 of 455 in the list	7 of 1270 in all the Protein	0.486795	M3W2X9,M3WKH9,A0A2I2UG44
GO:0016358	dendrite development	3 of 455 in the list	7 of 1270 in all the Protein	0.486795	A0A2I2U1V6,M3W427,M3WNI2
GO:0017148	negative regulation of translation	3 of 455 in the list	7 of 1270 in all the Protein	0.486795	A0A2I2UKX2,M3WD87,M3WG61
GO:0019080	viral genome expression	3 of 455 in the list	7 of 1270 in all the Protein	0.486795	M3WMF9,A0A337SK71,A0A337S793
GO:0019083	viral transcription	3 of 455 in the list	7 of 1270 in all the Protein	0.486795	M3WMF9,A0A337SK71,A0A337S793
GO:0019722	calcium-mediated signaling	3 of 455 in the list	7 of 1270 in all the Protein	0.486795	M3WXH8,A0A2I2UIT0,M3WKB8
GO:0021782	glial cell development	3 of 455 in the list	7 of 1270 in all the Protein	0.486795	A0A143RHU3,A0A2I2UL84,M3W8D3
GO:0021987	cerebral cortex development	3 of 455 in the list	7 of 1270 in all the Protein	0.486795	A0A337SCC9,A0A337SGV2,A0A337SCS9
GO:0030218	erythrocyte differentiation	3 of 455 in the list	7 of 1270 in all the Protein	0.486795	A0A337S163,M3WMS6,A0A337S891
GO:0030595	leukocyte chemotaxis	3 of 455 in the list	7 of 1270 in all the Protein	0.486795	A0A2I2V145,A0A2I2V1V2,M3WG61
GO:0030858	positive regulation of epithelial cell differentiation	3 of 455 in the list	7 of 1270 in all the Protein	0.486795	A0A337S891,M3VVE2,A0A337S4D2
GO:0031047	gene silencing by RNA	3 of 455 in the list	7 of 1270 in all the Protein	0.486795	M3WA64,A0A337SCB0,M3W6L9
GO:0032312	regulation of ARF GTPase activity	3 of 455 in the list	7 of 1270 in all the Protein	0.486795	A0A2I2UWM1,M3WIE0,A0A2I2U0V8
GO:0032680	regulation of tumor necrosis factor production	3 of 455 in the list	7 of 1270 in all the Protein	0.486795	A0A2I2V145,M3W884,M3VWN1
GO:0032855	positive regulation of Rac GTPase activity	3 of 455 in the list	7 of 1270 in all the Protein	0.486795	M3WFE7,M3X5N8,M3WCU0
GO:0035051	cardiocyte differentiation	3 of 455 in the list	7 of 1270 in all the Protein	0.486795	A0A337SFD6,M3XC93,A0A337S4D2
GO:0042590	antigen processing and presentation of exogenous peptide antigen via MHC class I	3 of 455 in the list	7 of 1270 in all the Protein	0.486795	A0A2I2V145,M3X983,A0A337SSW7
GO:0043241	protein complex disassembly	3 of 455 in the list	7 of 1270 in all the Protein	0.486795	M3WMF9,M3WVG9,A0A337SK71
GO:0043624	cellular protein complex disassembly	3 of 455 in the list	7 of 1270 in all the Protein	0.486795	M3WMF9,M3WVG9,A0A337SK71
GO:0044070	regulation of anion transport	3 of 455 in the list	7 of 1270 in all the Protein	0.486795	A0A143RHU3,A0A2I2UXU4,M3X2J1
GO:0045736	negative regulation of cyclin-dependent protein serine/threonine kinase activity	3 of 455 in the list	7 of 1270 in all the Protein	0.486795	A0A2I2V1V2,M3WGK2,M3VVE2
GO:0045995	regulation of embryonic development	3 of 455 in the list	7 of 1270 in all the Protein	0.486795	A0A337SLB6,A0A2I2V0N1,A0A337S4D2
GO:0050731	positive regulation of peptidyl-tyrosine phosphorylation	3 of 455 in the list	7 of 1270 in all the Protein	0.486795	M3WRT4,M3WMS6,A0A337SB56
GO:0050864	regulation of B cell activation	3 of 455 in the list	7 of 1270 in all the Protein	0.486795	M3WEW6,Q005W4,M3WLL9
GO:0051928	positive regulation of calcium ion transport	3 of 455 in the list	7 of 1270 in all the Protein	0.486795	M3WXH8,A0A2I2US52,A0A337STX5
GO:0060443	mammary gland morphogenesis	3 of 455 in the list	7 of 1270 in all the Protein	0.486795	A0A337S891,A0A337SFD6,M3WCU0
GO:0061097	regulation of protein tyrosine kinase activity	3 of 455 in the list	7 of 1270 in all the Protein	0.486795	M3WRT4,A0A337RWF2,A0A337SB56
GO:0061387	regulation of extent of cell growth	3 of 455 in the list	7 of 1270 in all the Protein	0.486795	A0A337SCC9,M3W427,A0A337SDC9
GO:0071260	cellular response to mechanical stimulus	3 of 455 in the list	7 of 1270 in all the Protein	0.486795	Q005W4,M3W7X5,A0A2I2UG44
GO:0072330	monocarboxylic acid biosynthetic process	3 of 455 in the list	7 of 1270 in all the Protein	0.486795	A0A2I2UYN2,M3W0P8,A0A2I2UJD5
GO:0072659	protein localization to plasma membrane	3 of 455 in the list	7 of 1270 in all the Protein	0.486795	M3WXH8,A0A2I2UGD2,M3X0Y6
GO:0090090	negative regulation of canonical Wnt receptor signaling pathway	3 of 455 in the list	7 of 1270 in all the Protein	0.486795	A0A2I2ULD8,M3WNI2,M3VVE2
GO:0043254	regulation of protein complex assembly	12 of 455 in the list	32 of 1270 in all the Protein	0.487955	M3WVG9,A0A337SCK1,M3X2J1,M3WDK6,M3WHZ4,M3VVE2,A0A337SDC9,A0A2I2UFI8,M3WD87,M3WRU8,M3XB73,A0A2I2UGD2
GO:0030182	neuron differentiation	26 of 455 in the list	71 of 1270 in all the Protein	0.489314	A0A337SCC9,M3X5N8,M3WXH8,M3XED8,Q6S9D9,M3VVE2,M3WG61,A0A337SFI8,A0A337SJ19,M3VVG3,M3XB73,A0A2I2ULZ0,M3W427,A0A2I2U1V6,M3W462,M3WVG9,A0A2I2U1C5,M3WNI2,A0A2I2ULM1,M3WRZ7,M3X192,A0A2I2ULD8,A0A337RW76,A0A2I2UGD2,M3X4Z2,M3WCU0
GO:0006996	organelle organization	92 of 455 in the list	255 of 1270 in all the Protein	0.490092	A0A2I2V0N1,A0A2I2U5W4,A0A337S829,M3VVE2,A0A337SFI8,M3WLK5,A0A2I2V457,A0A337ST63,A0A337S2V2,M3VVG3,M3W1D9,A0A2I2UB62,A0A2I2U1Y7,M3XCH2,A0A2I2U1V6,M3WBT7,M3WSV7,M3WX33,M3WJ18,A0M8S6,M3WPZ7,A0A2I2V1V2,A0A2I2UJZ0,A0A337SP17,M3W6R3,A0A2I2UJD5,M3W7N2,M3W3J7,A0A2I2UZP4,M3WHD2,M3WJL5,M3WM12,M3VXK3,A0A337SGV2,A0A2I2U7X3,A0A337SDX0,A0A337SB56,M3WVG9,M3WNI2,A0A2I2U1C5,M3VWL6,M3WRZ7,A0A337SHM2,M3WKB8,M3X0W1,…
GO:0006807	nitrogen compound metabolic process	130 of 455 in the list	361 of 1270 in all the Protein	0.490387	M3WAJ5,M3WLL9,M3W3P2,A0A337ST63,M3WKR1,M3WUX8,A0A2I2U1Y7,M3X046,M3WG51,A0A337RYG4,A0A2I2U2Q5,M3WX33,A0A2I2UYJ8,A0A2I2V1V2,A0A2I2UJZ0,M3W6R3,M3VYC9,A0A2I2UJD5,M3W3J7,A0A337RTV0,A0A2I2UZP4,A0A337SID0,M3WJL5,A0A2I2U7G6,M3WLH5,M3W6W5,A0A337SLB6,M3W4K3,A0A337SPB1,A0A2I2U1C5,M3WV88,A0A337SWU8,M3WLH7,M3WIK2,A0A337SHM2,M3WLR6,A0A337S891,M3WBC8,M3X0Y6,M3WG61,A0A337SQW9,M3X6G1,A0A2I2V124,A0A337SK71,M3W6L9,…
GO:0019226	transmission of nerve impulse	17 of 455 in the list	46 of 1270 in all the Protein	0.492011	A0A337S2E8,M3VX24,M3WD40,M3WG61,A0A2I2UXU4,A0A337SJ19,M3W6D0,M3XB73,M3WI73,A0A2I2UFW9,A0A2I2U1V6,M3W462,A0A337S4D2,A0A143RHU3,A0A337SJR5,M3W8D3,A0A337SBJ9
GO:0031175	neuron projection development	22 of 455 in the list	60 of 1270 in all the Protein	0.49482	A0A337SCC9,M3X5N8,M3WXH8,M3XED8,Q6S9D9,M3VVE2,M3WG61,A0A337SFI8,M3VVG3,M3XB73,A0A2I2ULZ0,M3W427,A0A2I2U1V6,M3W462,M3WVG9,A0A2I2U1C5,M3WNI2,A0A2I2ULM1,M3WRZ7,M3X192,A0A2I2UGD2,M3X4Z2
GO:0031325	positive regulation of cellular metabolic process	79 of 455 in the list	219 of 1270 in all the Protein	0.49565	A0A2I2V0N1,A0A2I2U7X4,A0A0X9Q7C2,M3WQ22,A0A337ST63,A0A337S2V2,M3VVG3,A0A337S793,A0A337RYG4,A0A2I2V2F7,A0A2I2V1V2,M3W1F1,M3W7N2,M3WHD2,A0A337S163,M3WJL5,A0A2I2UYN2,M3WDF5,A0A337SCK1,A0A2I2U4A6,A0A337SLB6,M3XAB2,A0A2I2UG44,M3WEG8,A0A337SB56,A0A337S3L5,A0A337SI68,A0A337SQC8,M3WNI2,A0A2I2US52,M3VWL6,M3WLH7,A0A337SHM2,M3WKB8,M3WJD7,A0A337S891,M3X5N8,M3W6F1,M3W805,A0A337S936,M3WG61,A0A2I2UYL9,M3W854,A0…
GO:0006352	DNA-dependent transcription, initiation	8 of 455 in the list	21 of 1270 in all the Protein	0.495751	A0A337S891,M3WQ01,A0A2I2V1V2,M3X6G1,A0A337S140,A0A2I2ULD8,M3WGK2,M3WLJ9
GO:0015931	nucleobase-containing compound transport	8 of 455 in the list	21 of 1270 in all the Protein	0.495751	A0A2I2UWZ2,A0A2I2UVJ9,M3VX44,A0A337SID0,M3X8K9,A0A337SVR5,M3W8K2,M3WF80
GO:0034765	regulation of ion transmembrane transport	8 of 455 in the list	21 of 1270 in all the Protein	0.495751	A0A2I2U1V6,M3WXH8,A0A2I2US52,A0A337S4D2,A0A2I2UP60,A0A337SJ19,A0A143RHU3,M3WLJ9
GO:0051346	negative regulation of hydrolase activity	8 of 455 in the list	21 of 1270 in all the Protein	0.495751	A0A143RHU3,M3WRT4,M3W683,M3XB73,M3WLL8,M3WD01,A0A2I2UU58,A0A337S180
GO:0010557	positive regulation of macromolecule biosynthetic process	51 of 455 in the list	141 of 1270 in all the Protein	0.498428	M3WJD7,A0A2I2V0N1,A0A337S891,A0A337S936,A0A2I2UYL9,M3WQ22,M3W854,A0A337S2V2,A0A337S140,M3WRU8,A0A337S793,A0A337RYG4,A0A337S4D2,A0A2I2V1V2,A0A2I2V2Y6,M3W7N2,M3WHD2,A0A337S163,A0A337SJ00,M3WJL5,A0A337SCK1,A0A2I2U4A6,M3WMP3,A0A2I2U322,A0A337SLB6,A0A337SIG6,A0A2I2V573,A0A2I2US16,M3W1J7,A0A2I2UG44,M3XAB2,M3X8Q9,A0A337SVF6,M3WEG8,A0A337S3L5,M3WNI2,A0A337SQC8,A0A2I2UD94,M3VWL6,A0A2I2US52,A0A143RHU3,A0A2…
GO:0034097	response to cytokine stimulus	13 of 455 in the list	35 of 1270 in all the Protein	0.499146	M3WJD7,Q005W4,M3WQJ0,M3WUH9,A0A337S4D2,M3WG61,A0A2I2U4A6,A0A337SFI8,A0A337SVR5,A0A2I2UYJ8,A0A2I2ULM1,M3W7X5,M3WKB8
GO:0050794	regulation of cellular process	271 of 455 in the list	755 of 1270 in all the Protein	0.500051	M3WLL9,A0A2I2U7X4,A0A0X9Q7C2,M3WQ22,A0A2I2V0V5,A0A337ST63,M3WUX8,M3VXS4,A0A337S0P3,M3XCH2,A0A337RYG4,A0A2I2UYJ8,A0A2I2UVB4,A0M8S6,M3W1F1,M3WEG0,A0A2I2UZP4,M3WGJ8,M3WJL5,M3WDF5,A0A2I2U4A6,A0A337SLB6,A0A337SGV2,M3WRR0,M3WJ91,M3WEG8,A0A337SI68,A0A337SQC8,M3WNI2,A0A337S4S5,A0A2I2US52,M3VWL6,A0A337S180,A0A337SWU8,M3WLH7,M3WIQ3,A0A337SHM2,A0A2I2V475,M3X5N8,M3XED8,M3WG61,A0A337SWJ9,A0A2I2UBH4,M3XB73,A0A…
GO:0010604	positive regulation of macromolecule metabolic process	80 of 455 in the list	222 of 1270 in all the Protein	0.500284	A0A2I2V0N1,A0A2I2U7X4,M3VVE2,A0A0X9Q7C2,M3WQ22,A0A337ST63,A0A337S2V2,A0A337S793,M3WLJ9,A0A337S476,A0A337RYG4,A0A2I2V2F7,A0A2I2V1V2,M3W1F1,M3W7N2,M3WHD2,A0A337S163,M3WJL5,M3WDF5,A0A337SCK1,M3WXH8,A0A2I2U4A6,A0A337SLB6,M3XAB2,A0A2I2UG44,M3WEG8,A0A337SB56,A0A337S3L5,A0A337SI68,A0A337SQC8,M3WNI2,A0A2I2US52,M3VWL6,M3WLH7,A0A337SHM2,M3WKB8,M3WJD7,A0A337S891,M3X5N8,M3W6F1,M3W805,A0A337S936,M3WG61,A0A2I2…
GO:0016569	covalent chromatin modification	18 of 455 in the list	49 of 1270 in all the Protein	0.501332	M3WHD2,A0A2I2V0N1,M3WG61,A0A2I2V457,A0A337SX42,M3WEI7,M3W1D9,A0A337SDX0,M3WNI2,A0A2I2UPC3,A0A2I2V1V2,A0A2I2ULD8,M3W6R3,M3W7N2,M3WD90,M3WGK2,M3WKB8,A0A337SHM2
GO:0016570	histone modification	18 of 455 in the list	49 of 1270 in all the Protein	0.501332	M3WHD2,A0A2I2V0N1,M3WG61,A0A2I2V457,A0A337SX42,M3WEI7,M3W1D9,A0A337SDX0,M3WNI2,A0A2I2UPC3,A0A2I2V1V2,A0A2I2ULD8,M3W6R3,M3W7N2,M3WD90,M3WGK2,M3WKB8,A0A337SHM2
GO:0000904	cell morphogenesis involved in differentiation	23 of 455 in the list	63 of 1270 in all the Protein	0.502998	A0A337SCC9,M3X5N8,M3WXH8,M3XED8,Q6S9D9,M3VVE2,M3WG61,A0A337SFI8,M3VVG3,M3XB73,A0A2I2ULZ0,A0A2I2U1V6,M3W462,M3WVG9,A0A2I2U1C5,A0A337S4D2,A0A2I2ULM1,M3WRZ7,M3X192,A0A2I2UGD2,M3X4Z2,M3WCU0,M3X430
GO:0045944	positive regulation of transcription from RNA polymerase II promoter	28 of 455 in the list	77 of 1270 in all the Protein	0.504378	A0A337S163,A0A2I2V0N1,A0A337SJ00,A0A337S891,A0A337S936,M3WMP3,A0A2I2UYL9,M3WQ22,A0A337SLB6,A0A337SIG6,A0A337S140,A0A337S793,M3XAB2,M3WNI2,A0A337SQC8,A0A2I2US52,A0A337S4D2,A0A143RHU3,A0A2I2V1V2,A0A2I2ULD8,M3WLH7,M3W7N2,A0A337RW76,M3W7X5,M3WGK2,A0A337SHM2,M3WKB8,A0A337SA97
GO:0065003	macromolecular complex assembly	38 of 455 in the list	105 of 1270 in all the Protein	0.506648	M3W6F1,M3W805,A0A2I2UR96,M3WLL9,M3WBC8,M3X0Y6,A0A337S829,A0A337SFI8,A0A337SJ19,M3VVG3,A0A337S7T5,A0A2I2U1Y7,M3XCH2,A0A337RYG4,M3WQJ0,A0A337S4D2,A0A2I2UPC3,A0A2I2UP60,M3WJ18,A0M8S6,A0A337SP17,M3W3J7,A0A337RYW4,A0A2I2U7G6,A0A337RZ36,M3WGX4,A0A337SIG6,M3WRR0,M3W192,M3WJ91,A0A2I2UF54,A0A2I2UG44,A0A337SVR5,A0A2I2ULM1,M3X3X1,M3WIK2,M3WL23,M3WMV5
GO:0001704	formation of primary germ layer	4 of 455 in the list	10 of 1270 in all the Protein	0.508798	A0A337SKA0,M3WCU0,A0A337S4D2,A0A337SHM2
GO:0001936	regulation of endothelial cell proliferation	4 of 455 in the list	10 of 1270 in all the Protein	0.508798	M3WJD7,A0M8S6,A0A2I2V1V2,M3WG61
GO:0002429	immune response-activating cell surface receptor signaling pathway	4 of 455 in the list	10 of 1270 in all the Protein	0.508798	A0A2I2V145,A0A337SX42,A0A337SLR9,M3WIZ6
GO:0002768	immune response-regulating cell surface receptor signaling pathway	4 of 455 in the list	10 of 1270 in all the Protein	0.508798	A0A2I2V145,A0A337SX42,A0A337SLR9,M3WIZ6
GO:0006613	cotranslational protein targeting to membrane	4 of 455 in the list	10 of 1270 in all the Protein	0.508798	A0A337SJF2,A0A2I2UKX2,M3WMF9,A0A337SK71
GO:0006614	SRP-dependent cotranslational protein targeting to membrane	4 of 455 in the list	10 of 1270 in all the Protein	0.508798	A0A337SJF2,A0A2I2UKX2,M3WMF9,A0A337SK71
GO:0006865	amino acid transport	4 of 455 in the list	10 of 1270 in all the Protein	0.508798	A0A2I2UP60,M3WBM7,A0A2I2UPC3,A0A337S893
GO:0006984	ER-nucleus signaling pathway	4 of 455 in the list	10 of 1270 in all the Protein	0.508798	A0A2I2UFI8,A0A337SI68,M3WFR2,M3W805
GO:0010594	regulation of endothelial cell migration	4 of 455 in the list	10 of 1270 in all the Protein	0.508798	A0A143RHU3,A0A2I2ULM1,M3WCU0,M3WG61
GO:0019932	second-messenger-mediated signaling	4 of 455 in the list	10 of 1270 in all the Protein	0.508798	M3WXH8,M3WJ91,A0A2I2UIT0,M3WKB8
GO:0032012	regulation of ARF protein signal transduction	4 of 455 in the list	10 of 1270 in all the Protein	0.508798	A0A2I2UWM1,M3WIE0,A0A2I2U0V8,M3VWN1
GO:0032069	regulation of nuclease activity	4 of 455 in the list	10 of 1270 in all the Protein	0.508798	A0A2I2UFI8,A0A337SI68,M3WFR2,M3W805
GO:0035967	cellular response to topologically incorrect protein	4 of 455 in the list	10 of 1270 in all the Protein	0.508798	A0A2I2UFI8,A0A337SI68,M3WFR2,M3W805
GO:0042129	regulation of T cell proliferation	4 of 455 in the list	10 of 1270 in all the Protein	0.508798	M3W0P8,M3WLL9,A0A2I2UBH4,A0A337S4D2
GO:0042476	odontogenesis	4 of 455 in the list	10 of 1270 in all the Protein	0.508798	A0A2I2ULD8,M3W462,M3WNI2,A0A337S4D2
GO:0045047	protein targeting to ER	4 of 455 in the list	10 of 1270 in all the Protein	0.508798	A0A337SJF2,A0A2I2UKX2,M3WMF9,A0A337SK71
GO:0046488	phosphatidylinositol metabolic process	4 of 455 in the list	10 of 1270 in all the Protein	0.508798	A0A2I2UA40,A0A337SD84,M3WEW6,A0A2I2U438
GO:0048593	camera-type eye morphogenesis	4 of 455 in the list	10 of 1270 in all the Protein	0.508798	M3W462,M3W1D9,M3WCU0,A0A337S4D2
GO:0051188	cofactor biosynthetic process	4 of 455 in the list	10 of 1270 in all the Protein	0.508798	A0A2I2UYN2,M3VY97,A0A2I2U814,A0A337SPB1
GO:0072599	establishment of protein localization to endoplasmic reticulum	4 of 455 in the list	10 of 1270 in all the Protein	0.508798	A0A337SJF2,A0A2I2UKX2,M3WMF9,A0A337SK71
GO:0031667	response to nutrient levels	9 of 455 in the list	24 of 1270 in all the Protein	0.50887	M3WJD7,M3WBM7,M3WLL8,A0A2I2UPC3,P49064,A0A143RHU3,A0A337S793,M3W6D0,A0A337RYW4
GO:0050865	regulation of cell activation	14 of 455 in the list	38 of 1270 in all the Protein	0.509451	M3WEW6,Q005W4,M3WLL9,A0A337S936,A0A337S4D2,M3WIZ6,M3WG61,A0A2I2V145,M3W0P8,M3WIK2,A0A337SX42,A0A2I2UBH4,A0A337SBJ9,A0A2I2UG44
GO:0007409	axonogenesis	19 of 455 in the list	52 of 1270 in all the Protein	0.510128	A0A337SCC9,M3X5N8,M3WXH8,M3XED8,Q6S9D9,M3VVE2,M3WG61,A0A337SFI8,M3VVG3,M3XB73,A0A2I2ULZ0,A0A2I2U1C5,M3WVG9,M3W462,A0A2I2ULM1,M3WRZ7,M3X192,A0A2I2UGD2,M3X4Z2
GO:0009889	regulation of biosynthetic process	117 of 455 in the list	326 of 1270 in all the Protein	0.514547	A0A2I2V0N1,M3W2X9,A0A337SAN9,A0A0X9Q7C2,M3WQ22,A0A337RYK3,A0A2I2UPW6,A0A337ST63,M3WD87,A0A337S2V2,M3VVG3,A0A2I2USE2,M3W1D9,A0A337S793,A0A2I2UIT0,A0A2I2UB62,M3WLJ9,M3WUX8,M3W884,A0A337RYG4,A0A2I2UYJ8,A0A2I2UVB4,A0A2I2V1V2,A0A337S647,M3VZ26,M3W7N2,M3VYA3,M3W3J7,M3WKH9,A0A2I2UZP4,M3WHD2,A0A337S163,A0A337SQ19,M3WJL5,A0A2I2UEX7,A0A337SCK1,A0A337SFD6,M3WLH5,A0A2I2U4A6,A0A337SLB6,M3W192,M3XAB2,A0A2I2UG4…
GO:0009891	positive regulation of biosynthetic process	54 of 455 in the list	150 of 1270 in all the Protein	0.514746	M3WJD7,A0A2I2V0N1,A0A337S891,A0A337S936,M3WG61,A0A2I2UYL9,M3WQ22,M3W854,A0A337S2V2,A0A337S140,M3VVG3,M3WRU8,A0A337S793,M3XB73,A0A337RYG4,A0A337S4D2,A0A2I2V1V2,A0A2I2V2Y6,M3W7N2,M3WHD2,A0A337S163,A0A337SJ00,M3WJL5,A0A337SCK1,A0A2I2U4A6,M3WMP3,A0A2I2U322,A0A337SLB6,A0A337SIG6,A0A2I2V573,A0A2I2US16,M3W1J7,M3XAB2,A0A2I2UG44,M3X8Q9,A0A337SVF6,M3WEG8,A0A337S3L5,M3WNI2,A0A337SQC8,A0A2I2UD94,A0A2I2US52,M…
GO:0031328	positive regulation of cellular biosynthetic process	54 of 455 in the list	150 of 1270 in all the Protein	0.514746	M3WJD7,A0A2I2V0N1,A0A337S891,A0A337S936,M3WG61,A0A2I2UYL9,M3WQ22,M3W854,A0A337S2V2,A0A337S140,M3VVG3,M3WRU8,A0A337S793,M3XB73,A0A337RYG4,A0A337S4D2,A0A2I2V1V2,A0A2I2V2Y6,M3W7N2,M3WHD2,A0A337S163,A0A337SJ00,M3WJL5,A0A337SCK1,A0A2I2U4A6,M3WMP3,A0A2I2U322,A0A337SLB6,A0A337SIG6,A0A2I2V573,A0A2I2US16,M3W1J7,M3XAB2,A0A2I2UG44,M3X8Q9,A0A337SVF6,M3WEG8,A0A337S3L5,M3WNI2,A0A337SQC8,A0A2I2UD94,A0A2I2US52,M…
GO:0016568	chromatin modification	25 of 455 in the list	69 of 1270 in all the Protein	0.518319	M3WHD2,A0A2I2V0N1,A0A337S936,M3WMP3,M3WG61,A0A2I2UYL9,A0A2I2V457,A0A337S2V2,A0A337SX42,M3WEI7,M3W1D9,A0A2I2UB62,A0A337SDX0,A0A337SVF6,M3WNI2,A0A2I2UPC3,A0A2I2V1V2,A0A2I2ULD8,M3W6R3,M3WD90,M3W7N2,M3WGK2,A0A2I2V1X6,A0A337SHM2,M3WKB8
GO:0009893	positive regulation of metabolic process	84 of 455 in the list	234 of 1270 in all the Protein	0.518344	A0A2I2V0N1,A0A2I2U7X4,M3VVE2,A0A0X9Q7C2,M3WQ22,A0A337ST63,A0A337S2V2,M3VVG3,A0A337S793,M3WLJ9,A0A337S476,A0A337RYG4,A0A2I2V2F7,A0A2I2V1V2,M3W1F1,M3W7N2,M3WHD2,A0A337S163,M3WJL5,A0A2I2UYN2,M3WDF5,A0A337SCK1,M3WXH8,A0A2I2U4A6,A0A337SLB6,M3XAB2,A0A2I2UG44,M3WEG8,A0A337SB56,A0A337S3L5,A0A337SI68,A0A337SQC8,M3WNI2,A0A2I2US52,M3VWL6,M3WLH7,A0A337SHM2,M3WKB8,M3WJD7,A0A337S891,M3X5N8,M3W6F1,M3W805,A0A337…
GO:0006259	DNA metabolic process	30 of 455 in the list	83 of 1270 in all the Protein	0.518394	M3WHD2,A0A337S163,M3WJL5,A0A337SJ00,A0A337S891,M3W1J6,M3WM12,M3WLK5,A0A337ST63,M3W3P2,A0A2I2V124,M3W192,M3WRU8,A0A337SVF6,M3X046,A0A2I2UHK9,M3WX33,A0A337SVR5,M3VXF2,M3WJ18,A0A2I2V1V2,M3WPZ7,M3X192,M3W6R3,A0A2I2UJD5,M3W7N2,M3W3J7,M3WGK2,M3X0W1,A0A2I2UZP4
GO:0048667	cell morphogenesis involved in neuron differentiation	20 of 455 in the list	55 of 1270 in all the Protein	0.51846	A0A337SCC9,M3X5N8,M3WXH8,M3XED8,Q6S9D9,M3VVE2,M3WG61,A0A337SFI8,M3VVG3,M3XB73,A0A2I2ULZ0,A0A2I2U1V6,A0A2I2U1C5,M3WVG9,M3W462,A0A2I2ULM1,M3WRZ7,M3X192,A0A2I2UGD2,M3X4Z2
GO:0016071	mRNA metabolic process	35 of 455 in the list	97 of 1270 in all the Protein	0.518597	A0A2I2UWZ2,M3WLR6,A0A2I2U5W4,M3WLL9,M3WG61,A0A337SK71,M3WUX8,A0A337RYG4,M3X983,A0A337SMI1,M3W9K1,M3XE89,A0A337RTV0,M3WUA1,M3VY03,A0A2I2U7G6,A0A337SID0,M3VWK2,A0A337S2F4,M3W6W5,A0A337SIG6,M3WG15,A0A337SSW7,M3XAB2,M3X8Q9,M3X8K9,M3W8K2,M3WMF9,M3WV88,M3WIK2,M3WLH7,M3WL23,M3WF80,A0A337SHM2,M3WMV5
GO:0007268	synaptic transmission	15 of 455 in the list	41 of 1270 in all the Protein	0.519014	A0A2I2UFW9,A0A2I2U1V6,M3W462,A0A337S2E8,M3VX24,M3WD40,A0A337S4D2,M3WG61,A0A2I2UXU4,A0A337SJ19,A0A337SJR5,M3W6D0,M3XB73,A0A337SBJ9,M3WI73
GO:0007166	cell surface receptor signaling pathway	50 of 455 in the list	139 of 1270 in all the Protein	0.519594	M3WJD7,M3XED8,M3WD40,M3WG61,M3WD87,A0A337SCS9,A0A337S7T5,M3W6D0,M3XB73,A0A2I2UFW9,M3WQJ0,A0A2I2UPC3,M3WIZ6,A0A337S4D2,M3W1L3,A0A2I2UYJ8,A0A2I2V145,A0A2I2UP60,M3XB57,A0A337SMI1,M3WCU0,A0A337SCC9,M3XF64,Q005W4,A0A2I2U4A6,M3WMP3,A0A337SLB6,A0A337SX42,A0A337SLR9,M3WLV9,M3WAJ3,M3WJ91,A0A2I2UF54,M3X250,M3WEG8,A0A337SB56,M3WNI2,A0A2I2U1C5,M3VWL6,A0A337S180,A0A337SVR5,A0A143RHU3,A0A2I2ULM1,A0A2I2ULD8,A0A…
GO:0051173	positive regulation of nitrogen compound metabolic process	50 of 455 in the list	139 of 1270 in all the Protein	0.519594	M3WJD7,A0A2I2V0N1,A0A337S891,A0A337S936,M3WG61,A0A2I2UYL9,M3WQ22,A0A337S2V2,A0A337S140,M3VVG3,M3WRU8,A0A337S793,M3XB73,A0A337RYG4,A0A337S4D2,A0A2I2V1V2,A0A2I2V2Y6,M3W7N2,M3WHD2,A0A337S163,A0A337SJ00,M3WJL5,M3WDF5,A0A337SCK1,A0A2I2U4A6,M3WMP3,A0A337SLB6,A0A337SIG6,A0A2I2US16,M3W1J7,A0A2I2UG44,M3XAB2,M3X8Q9,A0A337SVF6,A0A337S3L5,M3WNI2,A0A337SQC8,A0A2I2UD94,A0A2I2US52,A0A143RHU3,A0A2I2ULD8,M3WLH7,A…
GO:0009991	response to extracellular stimulus	10 of 455 in the list	27 of 1270 in all the Protein	0.520512	M3WJD7,M3WBM7,M3WLL8,A0A2I2UPC3,P49064,A0A143RHU3,M3W6D0,M3XC93,A0A337S793,A0A337RYW4
GO:2000241	regulation of reproductive process	10 of 455 in the list	27 of 1270 in all the Protein	0.520512	A0A337S163,M3WJL5,M3VVE2,A0A337S4D2,P49064,M3W4G4,M3XD27,A0A2I2ULD8,A0A2I2V2Y6,A0A337RW76
GO:0006406	mRNA export from nucleus	5 of 455 in the list	13 of 1270 in all the Protein	0.525191	A0A2I2UWZ2,A0A337SID0,M3X8K9,M3WF80,M3W8K2
GO:0008360	regulation of cell shape	5 of 455 in the list	13 of 1270 in all the Protein	0.525191	M3WFE7,A0A2I2U1C5,M3W2X9,M3WIE0,A0A2I2UD98
GO:0008654	phospholipid biosynthetic process	5 of 455 in the list	13 of 1270 in all the Protein	0.525191	A0A2I2UA40,M3X9J4,M3X250,A0A337SD84,A0A2I2U438
GO:0031589	cell-substrate adhesion	5 of 455 in the list	13 of 1270 in all the Protein	0.525191	A0A2I2U9B1,M3VWL6,A0A337S4D2,A0A2I2UF54,M3X430
GO:0032388	positive regulation of intracellular transport	5 of 455 in the list	13 of 1270 in all the Protein	0.525191	A0A337S891,A0A2I2U7X4,A0A0X9Q7C2,M3VVJ3,A0A337SA97
GO:0043506	regulation of JUN kinase activity	5 of 455 in the list	13 of 1270 in all the Protein	0.525191	A0A337RYK3,A0A2I2V2F7,M3W6F1,A0A337SX42,A0A337SFU3
GO:0044262	cellular carbohydrate metabolic process	5 of 455 in the list	13 of 1270 in all the Protein	0.525191	A0A2I2UQM7,A0A2I2UYN2,M3W2Q7,A0A337SX14,M3WWT7
GO:0045787	positive regulation of cell cycle	5 of 455 in the list	13 of 1270 in all the Protein	0.525191	A0A143RHU3,A0A337S891,A0A337S3L5,M3WD87,M3WG61
GO:0048863	stem cell differentiation	5 of 455 in the list	13 of 1270 in all the Protein	0.525191	A0A337S140,M3W6L9,M3VVE2,A0A337SHM2,A0A2I2UZP4
GO:0048864	stem cell development	5 of 455 in the list	13 of 1270 in all the Protein	0.525191	A0A337S140,M3W6L9,M3VVE2,A0A337SHM2,A0A2I2UZP4
GO:0060249	anatomical structure homeostasis	5 of 455 in the list	13 of 1270 in all the Protein	0.525191	A0A337ST63,A0A2I2UJD5,M3VVE2,A0A337S4D2,M3X0W1
GO:0060828	regulation of canonical Wnt receptor signaling pathway	5 of 455 in the list	13 of 1270 in all the Protein	0.525191	A0A2I2ULD8,A0A337S140,M3WNI2,M3W7X5,M3VVE2
GO:0090092	regulation of transmembrane receptor protein serine/threonine kinase signaling pathway	5 of 455 in the list	13 of 1270 in all the Protein	0.525191	A0A2I2V1V2,A0A2I2ULM1,M3WGK2,M3WNL7,M3WLJ9
GO:0032990	cell part morphogenesis	21 of 455 in the list	58 of 1270 in all the Protein	0.526381	A0A337SCC9,M3X5N8,M3WXH8,M3XED8,Q6S9D9,M3VVE2,M3WG61,A0A337SFI8,M3VVG3,M3XB73,A0A2I2ULZ0,A0A2I2U1V6,A0A2I2U1C5,M3WVG9,M3W462,A0A2I2ULM1,M3WRZ7,A0A337SP17,M3X192,A0A2I2UGD2,M3X4Z2
GO:0044767	single-organism developmental process	101 of 455 in the list	282 of 1270 in all the Protein	0.528355	A0A2I2V0N1,M3W2X9,A0A2I2U7X4,Q6S9D9,M3VVE2,A0A337SFI8,A0A337STX5,A0A337RYK3,A0A337ST63,M3VVG3,A0A337SCS9,M3W1D9,A0A2I2UM49,A0A337S793,A0A2I2UB62,M3W142,M3W884,M3X980,A0A2I2U1V6,M3WBT7,A0A2I2V0F2,M3WUP1,A0M8S6,A0A2I2V1V2,M3WVY3,A0A337SP17,M3W1F1,M3VYA3,M3W8D3,M3WKH9,A0A2I2UZP4,M3WHD2,A0A337S163,A0A2I2UGS4,A0A337SFD6,M3WXH8,A0A2I2UHB4,A0A2I2U4A6,A0A337SKA0,M3VXK3,A0A337SGV2,M3W4K3,M3XAB2,A0A2I2ULZ0…
GO:0034330	cell junction organization	11 of 455 in the list	30 of 1270 in all the Protein	0.53101	A0A2I2UJB4,M3W462,A0A337SDJ9,A0A2I2V214,A0A2I2UHB4,M3VWL6,A0A337S4D2,P49064,A0A2I2V4U1,M3WRZ7,A0A2I2UF54
GO:0048729	tissue morphogenesis	17 of 455 in the list	47 of 1270 in all the Protein	0.536335	A0A337S891,M3W2X9,A0A337SFD6,A0A337STX5,A0A337SKA0,A0A337SJ19,A0A337S140,A0A337SX42,A0A2I2UG44,A0A337S4D2,M3WUP1,A0A2I2ULM1,M3WIQ3,M3XC93,A0A337RW76,M3WCU0,M3WKH9
GO:0055085	transmembrane transport	17 of 455 in the list	47 of 1270 in all the Protein	0.536335	M3WBM7,M3VW78,M3WXH8,A0A337S893,M3WGX4,P49064,A0A2I2UXU4,M3W995,M3VVG3,M3WJ91,A0A337S875,A0A2I2UFW9,M3X2J1,A0A2I2UPC3,A0A337SVR5,A0A337SNU0,A0A2I2USM1
GO:0002683	negative regulation of immune system process	6 of 455 in the list	16 of 1270 in all the Protein	0.538476	M3WEW6,M3W0P8,M3WLL9,M3W683,A0A2I2UBH4,M3VZJ6
GO:0006367	transcription initiation from RNA polymerase II promoter	6 of 455 in the list	16 of 1270 in all the Protein	0.538476	A0A2I2V1V2,A0A337S891,A0A2I2ULD8,A0A337S140,M3WGK2,M3WLJ9
GO:0006402	mRNA catabolic process	6 of 455 in the list	16 of 1270 in all the Protein	0.538476	M3WMF9,A0A337SMI1,A0A337SK71,M3WLL9,A0A337RTV0,M3WMV5
GO:0006650	glycerophospholipid metabolic process	6 of 455 in the list	16 of 1270 in all the Protein	0.538476	A0A2I2UA40,M3X9J4,M3X250,A0A337SD84,M3WEW6,A0A2I2U438
GO:0007519	skeletal muscle tissue development	6 of 455 in the list	16 of 1270 in all the Protein	0.538476	A0M8S6,M3WBT7,A0A2I2U1C5,A0A2I2U814,M3XC93,A0A2I2ULZ0
GO:0030100	regulation of endocytosis	6 of 455 in the list	16 of 1270 in all the Protein	0.538476	A0A2I2V145,A0A337SC27,M3WLH7,M3WCP1,M3WLJ9,M3WG61
GO:0033157	regulation of intracellular protein transport	6 of 455 in the list	16 of 1270 in all the Protein	0.538476	A0A337S891,M3WAY2,A0A2I2U7X4,A0A0X9Q7C2,M3VVJ3,A0A337SA97
GO:0035303	regulation of dephosphorylation	6 of 455 in the list	16 of 1270 in all the Protein	0.538476	A0A337SCS9,A0A337S4S5,M3WWT7,M3WD01,A0A2I2UU58,A0A337SA97
GO:0060538	skeletal muscle organ development	6 of 455 in the list	16 of 1270 in all the Protein	0.538476	A0M8S6,M3WBT7,A0A2I2U1C5,A0A2I2U814,M3XC93,A0A2I2ULZ0
GO:0090068	positive regulation of cell cycle process	6 of 455 in the list	16 of 1270 in all the Protein	0.538476	A0A143RHU3,A0A337SMX1,M3X983,A0A337S891,A0A337S3L5,A0A337SSW7
GO:0002009	morphogenesis of an epithelium	12 of 455 in the list	33 of 1270 in all the Protein	0.540596	A0A337S891,M3W2X9,A0A337SFD6,A0A337S4D2,A0A337SJ19,A0A2I2ULM1,A0A337S140,M3WIQ3,A0A337SX42,M3WCU0,M3WKH9,A0A2I2UG44
GO:0045935	positive regulation of nucleobase-containing compound metabolic process	49 of 455 in the list	137 of 1270 in all the Protein	0.540989	M3WJD7,A0A2I2V0N1,A0A337S891,A0A337S936,M3WG61,A0A2I2UYL9,M3WQ22,A0A337S2V2,A0A337S140,M3WRU8,A0A337S793,M3XB73,A0A337RYG4,A0A337S4D2,A0A2I2V1V2,A0A2I2V2Y6,M3W7N2,M3WHD2,A0A337S163,A0A337SJ00,M3WJL5,M3WDF5,A0A337SCK1,A0A2I2U4A6,M3WMP3,A0A337SLB6,A0A337SIG6,A0A2I2US16,M3W1J7,A0A2I2UG44,M3XAB2,M3X8Q9,A0A337SVF6,A0A337S3L5,M3WNI2,A0A337SQC8,A0A2I2UD94,A0A2I2US52,A0A143RHU3,A0A2I2ULD8,M3WLH7,A0A337SL…
GO:0043549	regulation of kinase activity	29 of 455 in the list	81 of 1270 in all the Protein	0.545599	M3W6F1,M3W805,Q005W4,A0A2I2U7X4,M3VVE2,M3WG61,A0A337RYK3,A0A2I2UPW6,A0A337ST63,A0A337SX42,M3XB73,M3XA88,A0A2I2UFW9,A0A337SB56,A0A337SI68,A0A337SFU3,M3W1A0,A0A143RHU3,A0A2I2UP60,A0A2I2UFI8,A0A2I2V2F7,M3WRT4,A0A2I2V1V2,A0A2I2ULM1,A0A337RWF2,M3W1F1,M3WFR2,M3WGK2,M3W3J7
GO:0002694	regulation of leukocyte activation	13 of 455 in the list	36 of 1270 in all the Protein	0.549437	M3WEW6,Q005W4,M3WLL9,A0A337S936,A0A337S4D2,M3WIZ6,A0A2I2V145,M3W0P8,M3WIK2,A0A337SX42,A0A2I2UBH4,A0A337SBJ9,A0A2I2UG44
GO:0031347	regulation of defense response	13 of 455 in the list	36 of 1270 in all the Protein	0.549437	A0A337S891,M3X5X6,A0A2I2U7X4,M3WLL8,M3WG61,A0A0X9Q7C2,A0A2I2V145,A0A337SJ19,A0A337SX42,M3W0P8,M3W683,M3WHZ0,M3VZJ6
GO:0006333	chromatin assembly or disassembly	7 of 455 in the list	19 of 1270 in all the Protein	0.549783	M3WHD2,A0A337SVF6,M3WJ18,M3WJL5,A0A337S2V2,M3W3J7,M3WMP3
GO:0042391	regulation of membrane potential	7 of 455 in the list	19 of 1270 in all the Protein	0.549783	A0A143RHU3,A0A337SJ19,Q005W4,M3WXH8,M3X0Y6,M3W8D3,M3WLJ9
GO:0045088	regulation of innate immune response	7 of 455 in the list	19 of 1270 in all the Protein	0.549783	A0A337S891,A0A337SX42,M3W683,A0A2I2U7X4,A0A0X9Q7C2,M3WHZ0,M3VZJ6
GO:0046034	ATP metabolic process	7 of 455 in the list	19 of 1270 in all the Protein	0.549783	M3WXF7,A0A2I2UYN2,M3VVG3,A0A2I2U1C5,Q005W4,M3WRU8,M3XC93
GO:0010627	regulation of intracellular protein kinase cascade	25 of 455 in the list	70 of 1270 in all the Protein	0.554726	M3WJD7,M3W6F1,A0A2I2U9B1,M3XF64,M3VVE2,M3WG61,A0A337RYK3,M3WL63,M3WMS6,A0A337SX42,M3WEI7,M3XB73,A0A337SQZ3,A0A2I2UG44,A0A2I2U1V6,A0A337SFU3,A0A337S4D2,A0A143RHU3,A0A2I2UP60,A0A2I2V2F7,A0A2I2V1V2,M3W1F1,M3WGK2,M3WCU0,M3X0W1
GO:0022607	cellular component assembly	57 of 455 in the list	160 of 1270 in all the Protein	0.555246	M3W6F1,M3W805,A0A2I2UR96,M3WLL9,A0A2I2V214,M3WBC8,M3X0Y6,A0A337S829,A0A337SFI8,P49064,A0A337STX5,A0A337SJ19,M3VVG3,A0A337S7T5,A0A2I2U1Y7,M3XCH2,A0A337RYG4,M3WQJ0,A0A2I2UPC3,A0A337S4D2,A0A2I2UP60,M3WJ18,A0M8S6,A0A2I2UJZ0,A0A337SP17,M3W3J7,A0A337RYW4,A0A2I2U7G6,A0A337RZ36,Q005W4,M3WAY2,A0A2I2UHB4,M3WM12,A0A2I2U4C8,M3WGX4,A0A337SIG6,M3W192,M3WRR0,A0A2I2U7X3,M3WJ91,A0A2I2UF54,A0A2I2UG44,A0A337SVF6,M3…
GO:0006955	immune response	14 of 455 in the list	39 of 1270 in all the Protein	0.557659	M3WJD7,M3X5X6,A0A337SUY7,M3W462,M3WEW6,M3WAY2,C6ZK72,S4Z264,A0A2I2U4A6,A0A2I2V145,Q95485,S4Z9P2,M3W683,A0A2I2UG44
GO:0050776	regulation of immune response	14 of 455 in the list	39 of 1270 in all the Protein	0.557659	A0A337S891,M3X5X6,M3WEW6,M3WLL9,A0A2I2U7X4,M3WIZ6,A0A0X9Q7C2,A0A2I2V145,A0A337SX42,M3W0P8,A0A337SLR9,M3W683,M3WHZ0,M3VZJ6
GO:0009605	response to external stimulus	31 of 455 in the list	87 of 1270 in all the Protein	0.557895	M3WJD7,M3WBM7,Q005W4,M3WXH8,M3XED8,M3WLL8,Q6S9D9,M3WG61,A0A337SFI8,P49064,M3VVG3,M3W6D0,A0A337S793,M3XB73,A0A2I2ULZ0,A0A2I2UG44,M3W462,A0A2I2U1C5,A0A2I2UPC3,M3WUP1,A0A143RHU3,A0A2I2V145,A0A2I2V1V2,A0A2I2ULM1,M3WRZ7,M3W7X5,A0A2I2UGD2,M3XC93,M3X4Z2,M3WCU0,A0A337RYW4
GO:0045893	positive regulation of transcription, DNA-dependent	42 of 455 in the list	118 of 1270 in all the Protein	0.559083	M3WJD7,A0A2I2V0N1,A0A337S891,A0A337S936,A0A2I2UYL9,M3WQ22,A0A337S2V2,A0A337S140,M3WRU8,A0A337S793,A0A337RYG4,A0A337S4D2,A0A2I2V1V2,M3W7N2,M3WHD2,A0A337S163,A0A337SJ00,A0A337SCK1,A0A2I2U4A6,M3WMP3,A0A337SLB6,A0A337SIG6,M3W1J7,A0A2I2UG44,M3XAB2,M3X8Q9,A0A337SVF6,M3WNI2,A0A337SQC8,A0A2I2UD94,A0A2I2US52,A0A143RHU3,A0A2I2ULD8,M3WLH7,A0A337SLH8,A0A337RW76,M3WGK2,M3W7X5,A0A2I2V1X6,M3WKB8,A0A337SHM2,A0A3…
GO:0034762	regulation of transmembrane transport	8 of 455 in the list	22 of 1270 in all the Protein	0.559714	A0A2I2U1V6,M3WXH8,A0A2I2US52,A0A337S4D2,A0A2I2UP60,A0A337SJ19,A0A143RHU3,M3WLJ9
GO:0045926	negative regulation of growth	8 of 455 in the list	22 of 1270 in all the Protein	0.559714	A0A337SCC9,A0A337S0P3,A0A2I2UYL9,A0A337SLB6,A0A2I2V1V2,A0A337SS69,M3WGK2,A0A337SLH8
GO:0032869	cellular response to insulin stimulus	9 of 455 in the list	25 of 1270 in all the Protein	0.568632	M3WJD7,M3W805,M3VWL6,A0A2I2UPC3,M3WMP3,A0A143RHU3,M3WD87,A0A337SMI1,M3XB73
GO:0006325	chromatin organization	28 of 455 in the list	79 of 1270 in all the Protein	0.573265	M3WHD2,M3WJL5,A0A2I2V0N1,A0A337S936,M3WMP3,M3WG61,A0A2I2UYL9,A0A2I2V457,A0A337S2V2,A0A337SX42,M3WEI7,M3W1D9,A0A2I2UB62,A0A337SDX0,A0A337SVF6,M3WNI2,A0A2I2UPC3,M3WJ18,A0A2I2V1V2,A0A2I2ULD8,M3W6R3,M3WD90,M3W7N2,M3WGK2,M3W3J7,A0A2I2V1X6,A0A337SHM2,M3WKB8
GO:0030030	cell projection organization	28 of 455 in the list	79 of 1270 in all the Protein	0.573265	A0A337SCC9,M3X5N8,M3WXH8,M3XED8,A0A2I2U4C8,Q6S9D9,M3VVE2,M3WG61,A0A337SFI8,A0A337STX5,M3VVG3,A0A2I2U7X3,M3XB73,A0A2I2ULZ0,M3XCH2,M3W427,A0A2I2U1V6,M3W462,M3WVG9,M3WNI2,A0A2I2U1C5,A0A2I2UP60,A0A2I2ULM1,A0A2I2UJZ0,M3WRZ7,M3X192,A0A2I2UGD2,M3X4Z2
GO:0010638	positive regulation of organelle organization	10 of 455 in the list	28 of 1270 in all the Protein	0.576767	Q005W4,M3VX24,M3WDK6,M3VVE2,A0A337SDC9,A0A2I2V1V2,A0A337SF26,A0A337SP17,M3WGK2,M3VXS4
GO:0014706	striated muscle tissue development	10 of 455 in the list	28 of 1270 in all the Protein	0.576767	A0A337S891,M3WBT7,A0A2I2U1C5,A0A337SFD6,A0A337S4D2,M3WUP1,A0M8S6,A0A2I2U814,M3XC93,A0A2I2ULZ0
GO:0044723	single-organism carbohydrate metabolic process	10 of 455 in the list	28 of 1270 in all the Protein	0.576767	A0A2I2UFW9,A0A2I2UQM7,M3X7Z4,M3W4K3,M3W805,Q005W4,M3W2Q7,A0A337SMN6,A0A337SX14,A0A2I2UI05
GO:0048666	neuron development	23 of 455 in the list	65 of 1270 in all the Protein	0.57847	A0A337SCC9,M3X5N8,M3WXH8,M3XED8,Q6S9D9,M3VVE2,M3WG61,A0A337SFI8,M3VVG3,M3XB73,A0A2I2ULZ0,M3W427,A0A2I2U1V6,M3W462,M3WVG9,A0A2I2U1C5,M3WNI2,A0A2I2ULM1,M3WRZ7,M3X192,A0A337RW76,A0A2I2UGD2,M3X4Z2
GO:1901699	cellular response to nitrogen compound	17 of 455 in the list	48 of 1270 in all the Protein	0.579468	M3WA64,A0A2I2UFW9,M3WJD7,M3W805,Q005W4,A0A337SCB0,M3VWL6,A0A2I2UPC3,A0A337S4D2,M3WMP3,A0A143RHU3,M3WD87,A0A337SMI1,M3XB73,M3W6L9,A0A337RYW4,A0A2I2UF54
GO:0071310	cellular response to organic substance	47 of 455 in the list	133 of 1270 in all the Protein	0.584248	M3WJD7,A0A337S891,M3W805,A0A2I2U7X4,M3WD40,M3WG61,A0A0X9Q7C2,A0A337SFI8,M3XD62,M3WD87,A0A337SCS9,M3W6D0,M3XB73,M3W6L9,A0A2I2UFW9,M3WQJ0,A0A2I2UPC3,A0A337S4D2,A0A2I2UYJ8,M3XB57,M3WFR2,A0A337SMI1,A0A337RYW4,A0A337SCC9,M3XF64,Q005W4,A0A2I2U4A6,M3WMP3,A0A337SLB6,M3WEI7,A0A337SX42,M3WJ91,M3W1J7,A0A2I2UF54,M3WA64,A0A337SI68,M3WNI2,M3WUH9,A0A337SCB0,M3VWL6,A0A337SVR5,A0A143RHU3,A0A2I2UFI8,A0A2I2ULM1,A0A…
GO:0030900	forebrain development	11 of 455 in the list	31 of 1270 in all the Protein	0.584278	A0A337SCC9,A0A2I2V0N1,M3WNI2,M3W2X9,A0A337S936,A0A337S4D2,A0A337SJ19,A0A337SGV2,M3X192,A0A2I2ULD8,A0A337SCS9
GO:0038179	neurotrophin signaling pathway	11 of 455 in the list	31 of 1270 in all the Protein	0.584278	A0A2I2UFW9,A0A337SCC9,M3WNI2,M3WD40,M3WG61,M3XB57,A0A2I2ULD8,A0A337SCS9,M3XB73,M3WJ91,M3X4Z2
GO:0048011	neurotrophin TRK receptor signaling pathway	11 of 455 in the list	31 of 1270 in all the Protein	0.584278	A0A2I2UFW9,A0A337SCC9,M3WNI2,M3WD40,M3WG61,M3XB57,A0A2I2ULD8,A0A337SCS9,M3XB73,M3WJ91,M3X4Z2
GO:0060537	muscle tissue development	11 of 455 in the list	31 of 1270 in all the Protein	0.584278	A0A337S891,M3WBT7,A0A2I2U1C5,A0A337SFD6,A0A337S4D2,M3WUP1,A0A337STX5,A0M8S6,A0A2I2U814,M3XC93,A0A2I2ULZ0
GO:0002520	immune system development	18 of 455 in the list	51 of 1270 in all the Protein	0.585988	A0A337S163,A0A2I2V0N1,A0A337S891,M3XCA7,A0A2I2UGS4,A0A337S936,M3VVE2,M3WMS6,M3W4K3,A0A2I2U1V6,A0A2I2U1C5,A0A337S4D2,A0A2I2V1V2,M3WD90,M3WGK2,A0A337RW76,M3WKB8,M3WCU0
GO:0055114	oxidation-reduction process	18 of 455 in the list	51 of 1270 in all the Protein	0.585988	A0A2I2UQM7,A0A2I2V0N1,A0A2I2UYN2,M3VW78,M3W2Q7,A0A337SSZ8,A0A2I2UZD7,M3WG61,M3W192,A0A337SCS9,A0A337SMN6,Q2MHN1,A0A337SX14,M3WJ91,M3WI73,A0A2I2UFW9,A0A2I2UPC3,M3WWT7
GO:0042981	regulation of apoptotic process	42 of 455 in the list	119 of 1270 in all the Protein	0.587148	M3WJD7,A0A2I2V0N1,A0A337S891,A0A2I2U7X4,M3VVE2,M3WG61,P49064,A0A337SWJ9,A0A337S140,M3W6D0,M3XB73,M3WEW6,A0A337S4D2,A0A2I2UPC3,A0A2I2V145,A0A2I2V1V2,M3X983,A0A337SP17,M3W1F1,M3WFR2,A0A337SUY7,M3XF64,Q005W4,M3W1J6,M3WM12,A0A337SID5,A0A337SX42,A0A337SSW7,M3W1J7,M3XAB2,A0A2I2UG44,M3W071,M3VYU1,M3WEG8,M3WNI2,M3X2J1,A0A143RHU3,M3WRT4,A0A2I2ULD8,M3W0P8,M3WL23,M3WGK2
GO:0000070	mitotic sister chromatid segregation	2 of 455 in the list	5 of 1270 in all the Protein	0.587685	A0A337S829,M3WX33
GO:0000281	cytokinesis after mitosis	2 of 455 in the list	5 of 1270 in all the Protein	0.587685	A0A2I2UGD2,M3VVE2
GO:0000819	sister chromatid segregation	2 of 455 in the list	5 of 1270 in all the Protein	0.587685	A0A337S829,M3WX33
GO:0001706	endoderm formation	2 of 455 in the list	5 of 1270 in all the Protein	0.587685	A0A337S4D2,A0A337SHM2
GO:0002698	negative regulation of immune effector process	2 of 455 in the list	5 of 1270 in all the Protein	0.587685	M3WLL9,M3W683
GO:0002718	regulation of cytokine production involved in immune response	2 of 455 in the list	5 of 1270 in all the Protein	0.587685	A0A2I2V145,A0A337SX42
GO:0003073	regulation of systemic arterial blood pressure	2 of 455 in the list	5 of 1270 in all the Protein	0.587685	A0A337SJR5,M3WLJ9
GO:0003158	endothelium development	2 of 455 in the list	5 of 1270 in all the Protein	0.587685	A0A2I2ULM1,A0A337S4D2
GO:0006206	pyrimidine nucleobase metabolic process	2 of 455 in the list	5 of 1270 in all the Protein	0.587685	M3WM12,A0A337SFI8
GO:0006213	pyrimidine nucleoside metabolic process	2 of 455 in the list	5 of 1270 in all the Protein	0.587685	M3VYG7,M3WM12
GO:0006221	pyrimidine nucleotide biosynthetic process	2 of 455 in the list	5 of 1270 in all the Protein	0.587685	M3VYG7,M3WM12
GO:0006633	fatty acid biosynthetic process	2 of 455 in the list	5 of 1270 in all the Protein	0.587685	A0A2I2UYN2,A0A2I2UJD5
GO:0006694	steroid biosynthetic process	2 of 455 in the list	5 of 1270 in all the Protein	0.587685	A0A337S891,A0A2I2UPC3
GO:0006906	vesicle fusion	2 of 455 in the list	5 of 1270 in all the Protein	0.587685	A0A337S5Y6,A0M8S6
GO:0006909	phagocytosis	2 of 455 in the list	5 of 1270 in all the Protein	0.587685	A0A2I2V145,M3WVN7
GO:0006942	regulation of striated muscle contraction	2 of 455 in the list	5 of 1270 in all the Protein	0.587685	M3WXH8,M3WKB8
GO:0007272	ensheathment of neurons	2 of 455 in the list	5 of 1270 in all the Protein	0.587685	A0A143RHU3,M3W8D3
GO:0007422	peripheral nervous system development	2 of 455 in the list	5 of 1270 in all the Protein	0.587685	A0A143RHU3,A0A337RW76
GO:0008366	axon ensheathment	2 of 455 in the list	5 of 1270 in all the Protein	0.587685	A0A143RHU3,M3W8D3
GO:0010595	positive regulation of endothelial cell migration	2 of 455 in the list	5 of 1270 in all the Protein	0.587685	A0A143RHU3,M3WG61
GO:0019098	reproductive behavior	2 of 455 in the list	5 of 1270 in all the Protein	0.587685	A0A337SJ19,M3X3X1
GO:0021953	central nervous system neuron differentiation	2 of 455 in the list	5 of 1270 in all the Protein	0.587685	A0A337SJ19,M3WG61
GO:0030032	lamellipodium assembly	2 of 455 in the list	5 of 1270 in all the Protein	0.587685	A0A2I2UJZ0,A0A2I2U4C8
GO:0030261	chromosome condensation	2 of 455 in the list	5 of 1270 in all the Protein	0.587685	M3WM12,M3WX33
GO:0030512	negative regulation of transforming growth factor beta receptor signaling pathway	2 of 455 in the list	5 of 1270 in all the Protein	0.587685	M3WNL7,M3WLJ9
GO:0030801	positive regulation of cyclic nucleotide metabolic process	2 of 455 in the list	5 of 1270 in all the Protein	0.587685	M3XB73,M3WG61
GO:0030804	positive regulation of cyclic nucleotide biosynthetic process	2 of 455 in the list	5 of 1270 in all the Protein	0.587685	M3XB73,M3WG61
GO:0030810	positive regulation of nucleotide biosynthetic process	2 of 455 in the list	5 of 1270 in all the Protein	0.587685	M3XB73,M3WG61
GO:0030816	positive regulation of cAMP metabolic process	2 of 455 in the list	5 of 1270 in all the Protein	0.587685	M3XB73,M3WG61
GO:0030817	regulation of cAMP biosynthetic process	2 of 455 in the list	5 of 1270 in all the Protein	0.587685	M3XB73,M3WG61
GO:0030819	positive regulation of cAMP biosynthetic process	2 of 455 in the list	5 of 1270 in all the Protein	0.587685	M3XB73,M3WG61
GO:0030850	prostate gland development	2 of 455 in the list	5 of 1270 in all the Protein	0.587685	M3W4G4,A0A337S4D2
GO:0030865	cortical cytoskeleton organization	2 of 455 in the list	5 of 1270 in all the Protein	0.587685	M3W3K7,M3X0Y6
GO:0030866	cortical actin cytoskeleton organization	2 of 455 in the list	5 of 1270 in all the Protein	0.587685	M3W3K7,M3X0Y6
GO:0031057	negative regulation of histone modification	2 of 455 in the list	5 of 1270 in all the Protein	0.587685	M3W071,A0A2I2V0N1
GO:0032862	activation of Rho GTPase activity	2 of 455 in the list	5 of 1270 in all the Protein	0.587685	M3X5N8,M3WCU0
GO:0033205	cell cycle cytokinesis	2 of 455 in the list	5 of 1270 in all the Protein	0.587685	A0A2I2UGD2,M3VVE2
GO:0033238	regulation of cellular amine metabolic process	2 of 455 in the list	5 of 1270 in all the Protein	0.587685	M3X983,A0A337SSW7
GO:0034341	response to interferon-gamma	2 of 455 in the list	5 of 1270 in all the Protein	0.587685	M3WJD7,A0A2I2U4A6
GO:0035162	embryonic hemopoiesis	2 of 455 in the list	5 of 1270 in all the Protein	0.587685	A0A337S891,A0A337RW76
GO:0042059	negative regulation of epidermal growth factor receptor signaling pathway	2 of 455 in the list	5 of 1270 in all the Protein	0.587685	A0A2I2U0M0,M3X4Z2
GO:0042157	lipoprotein metabolic process	2 of 455 in the list	5 of 1270 in all the Protein	0.587685	P49064,M3W445
GO:0042552	myelination	2 of 455 in the list	5 of 1270 in all the Protein	0.587685	A0A143RHU3,M3W8D3
GO:0043470	regulation of carbohydrate catabolic process	2 of 455 in the list	5 of 1270 in all the Protein	0.587685	A0A2I2UPC3,M3WKB8
GO:0043471	regulation of cellular carbohydrate catabolic process	2 of 455 in the list	5 of 1270 in all the Protein	0.587685	A0A2I2UPC3,M3WKB8
GO:0043536	positive regulation of blood vessel endothelial cell migration	2 of 455 in the list	5 of 1270 in all the Protein	0.587685	A0A143RHU3,M3WG61
GO:0045838	positive regulation of membrane potential	2 of 455 in the list	5 of 1270 in all the Protein	0.587685	A0A337SJ19,Q005W4
GO:0045981	positive regulation of nucleotide metabolic process	2 of 455 in the list	5 of 1270 in all the Protein	0.587685	M3XB73,M3WG61
GO:0046134	pyrimidine nucleoside biosynthetic process	2 of 455 in the list	5 of 1270 in all the Protein	0.587685	M3VYG7,M3WM12
GO:0046165	alcohol biosynthetic process	2 of 455 in the list	5 of 1270 in all the Protein	0.587685	M3X9J4,A0A2I2UPC3
GO:0046621	negative regulation of organ growth	2 of 455 in the list	5 of 1270 in all the Protein	0.587685	A0A2I2V1V2,M3WGK2
GO:0046834	lipid phosphorylation	2 of 455 in the list	5 of 1270 in all the Protein	0.587685	M3WEW6,A0A2I2U438
GO:0046854	phosphatidylinositol phosphorylation	2 of 455 in the list	5 of 1270 in all the Protein	0.587685	M3WEW6,A0A2I2U438
GO:0048641	regulation of skeletal muscle tissue development	2 of 455 in the list	5 of 1270 in all the Protein	0.587685	A0A2I2ULD8,M3WKB8
GO:0048661	positive regulation of smooth muscle cell proliferation	2 of 455 in the list	5 of 1270 in all the Protein	0.587685	M3WJD7,M3WG61
GO:0048806	genitalia development	2 of 455 in the list	5 of 1270 in all the Protein	0.587685	A0A337SFD6,A0A337S4D2
GO:0048844	artery morphogenesis	2 of 455 in the list	5 of 1270 in all the Protein	0.587685	A0A337S4D2,A0A337STX5
GO:0050871	positive regulation of B cell activation	2 of 455 in the list	5 of 1270 in all the Protein	0.587685	M3WEW6,Q005W4
GO:0050999	regulation of nitric-oxide synthase activity	2 of 455 in the list	5 of 1270 in all the Protein	0.587685	A0A143RHU3,M3VVG3
GO:0051258	protein polymerization	2 of 455 in the list	5 of 1270 in all the Protein	0.587685	A0A2I2U1Y7,A0A337SP17
GO:0051899	membrane depolarization	2 of 455 in the list	5 of 1270 in all the Protein	0.587685	A0A337SJ19,M3WXH8
GO:0055007	cardiac muscle cell differentiation	2 of 455 in the list	5 of 1270 in all the Protein	0.587685	A0A337SFD6,M3XC93
GO:0055067	monovalent inorganic cation homeostasis	2 of 455 in the list	5 of 1270 in all the Protein	0.587685	A0A337SNU0,M3WLJ9
GO:0055081	anion homeostasis	2 of 455 in the list	5 of 1270 in all the Protein	0.587685	A0A2I2UP60,A0A2I2UPC3
GO:0060401	cytosolic calcium ion transport	2 of 455 in the list	5 of 1270 in all the Protein	0.587685	A0A337RWF2,M3WJ91
GO:0060402	calcium ion transport into cytosol	2 of 455 in the list	5 of 1270 in all the Protein	0.587685	A0A337RWF2,M3WJ91
GO:0060711	labyrinthine layer development	2 of 455 in the list	5 of 1270 in all the Protein	0.587685	A0A143RHU3,M3W539
GO:0070997	neuron death	2 of 455 in the list	5 of 1270 in all the Protein	0.587685	M3X9R4,A0A337RYW4
GO:0071322	cellular response to carbohydrate stimulus	2 of 455 in the list	5 of 1270 in all the Protein	0.587685	M3WEI7,M3WG61
GO:0071470	cellular response to osmotic stress	2 of 455 in the list	5 of 1270 in all the Protein	0.587685	M3WS00,A0A337STX5
GO:0072661	protein targeting to plasma membrane	2 of 455 in the list	5 of 1270 in all the Protein	0.587685	A0A2I2UGD2,M3X0Y6
GO:0090343	positive regulation of cell aging	2 of 455 in the list	5 of 1270 in all the Protein	0.587685	A0A337SVF6,M3WFR2
GO:1900373	positive regulation of purine nucleotide biosynthetic process	2 of 455 in the list	5 of 1270 in all the Protein	0.587685	M3XB73,M3WG61
GO:1900544	positive regulation of purine nucleotide metabolic process	2 of 455 in the list	5 of 1270 in all the Protein	0.587685	M3XB73,M3WG61
GO:1901185	negative regulation of ERBB signaling pathway	2 of 455 in the list	5 of 1270 in all the Protein	0.587685	A0A2I2U0M0,M3X4Z2
GO:1901606	alpha-amino acid catabolic process	2 of 455 in the list	5 of 1270 in all the Protein	0.587685	M3W0P8,M3WM12
GO:1901617	organic hydroxy compound biosynthetic process	2 of 455 in the list	5 of 1270 in all the Protein	0.587685	M3X9J4,A0A2I2UPC3
GO:1901989	positive regulation of cell cycle phase transition	2 of 455 in the list	5 of 1270 in all the Protein	0.587685	A0A143RHU3,A0A337S3L5
GO:1901992	positive regulation of mitotic cell cycle phase transition	2 of 455 in the list	5 of 1270 in all the Protein	0.587685	A0A143RHU3,A0A337S3L5
GO:2000779	regulation of double-strand break repair	2 of 455 in the list	5 of 1270 in all the Protein	0.587685	A0A2I2USE2,M3X0W1
GO:0009628	response to abiotic stimulus	25 of 455 in the list	71 of 1270 in all the Protein	0.590276	Q005W4,A0A2I2U7X4,M3WG61,M3WGX4,A0A337STX5,A0A337S140,M3W6D0,M3XB73,M3WLJ9,A0A2I2UG44,M3W071,M3W884,M3X9J4,M3WUH9,M3WS00,M3VXF2,M3WUP1,A0A143RHU3,A0A2I2UVB4,A0A2I2V1V2,M3WFR2,A0A337SNU0,M3W7X5,M3XC93,M3WGK2
GO:0042325	regulation of phosphorylation	37 of 455 in the list	105 of 1270 in all the Protein	0.590752	M3W6F1,M3X5N8,M3W805,A0A2I2U7X4,M3VVE2,M3WG61,A0A337RYK3,A0A2I2UPW6,A0A337ST63,M3XB73,A0A2I2UFW9,A0A337SFU3,M3W1A0,A0A2I2UP60,M3WJ18,A0A2I2V2F7,A0A2I2V1V2,A0A337RWF2,M3W1F1,M3WFR2,M3W3J7,Q005W4,A0A2I2U322,A0A337SKA0,M3WMS6,A0A2I2V573,A0A337SX42,M3XA88,A0A2I2UG44,A0A337SI68,A0A337SB56,A0A337S4S5,A0A2I2UFI8,A0A143RHU3,A0A2I2ULM1,M3WRT4,M3WGK2
GO:0043269	regulation of ion transport	12 of 455 in the list	34 of 1270 in all the Protein	0.591279	A0A2I2U1V6,M3X2J1,M3WXH8,A0A2I2US52,A0A337S4D2,A0A337STX5,A0A143RHU3,A0A2I2UXU4,A0A2I2UP60,A0A337SJ19,M3WEI7,M3WLJ9
GO:0071375	cellular response to peptide hormone stimulus	12 of 455 in the list	34 of 1270 in all the Protein	0.591279	A0A2I2UFW9,M3WJD7,M3W805,M3VWL6,A0A2I2UPC3,M3WMP3,A0A143RHU3,M3WD87,A0A337SMI1,M3XB73,A0A2I2UF54,A0A337RYW4
GO:1901653	cellular response to peptide	12 of 455 in the list	34 of 1270 in all the Protein	0.591279	A0A2I2UFW9,M3WJD7,M3W805,M3VWL6,A0A2I2UPC3,M3WMP3,A0A143RHU3,M3WD87,A0A337SMI1,M3XB73,A0A2I2UF54,A0A337RYW4
GO:0000041	transition metal ion transport	3 of 455 in the list	8 of 1270 in all the Protein	0.592233	M3W462,Q2MHN1,M3X4Z2
GO:0000184	nuclear-transcribed mRNA catabolic process, nonsense-mediated decay	3 of 455 in the list	8 of 1270 in all the Protein	0.592233	M3WMF9,A0A337SK71,A0A337RTV0
GO:0001508	regulation of action potential	3 of 455 in the list	8 of 1270 in all the Protein	0.592233	A0A143RHU3,M3WXH8,M3W8D3
GO:0001818	negative regulation of cytokine production	3 of 455 in the list	8 of 1270 in all the Protein	0.592233	M3W884,M3W0P8,M3W7X5
GO:0002822	regulation of adaptive immune response based on somatic recombination of immune receptors built from immunoglobulin superfamily domains	3 of 455 in the list	8 of 1270 in all the Protein	0.592233	A0A2I2V145,A0A337SX42,M3WLL9
GO:0006446	regulation of translational initiation	3 of 455 in the list	8 of 1270 in all the Protein	0.592233	M3WD87,A0A337SMI1,A0A2I2UYJ8
GO:0006814	sodium ion transport	3 of 455 in the list	8 of 1270 in all the Protein	0.592233	A0A2I2UP60,M3W995,A0A337SNU0
GO:0010508	positive regulation of autophagy	3 of 455 in the list	8 of 1270 in all the Protein	0.592233	M3XF64,A0A337S576,A0A2I2UPC3
GO:0016064	immunoglobulin mediated immune response	3 of 455 in the list	8 of 1270 in all the Protein	0.592233	M3WEW6,M3W683,A0A2I2UG44
GO:0019724	B cell mediated immunity	3 of 455 in the list	8 of 1270 in all the Protein	0.592233	M3WEW6,M3W683,A0A2I2UG44
GO:0030193	regulation of blood coagulation	3 of 455 in the list	8 of 1270 in all the Protein	0.592233	A0A2I2V145,M3W683,M3WG61
GO:0030307	positive regulation of cell growth	3 of 455 in the list	8 of 1270 in all the Protein	0.592233	A0A143RHU3,M3W427,A0A337SDC9
GO:0030521	androgen receptor signaling pathway	3 of 455 in the list	8 of 1270 in all the Protein	0.592233	A0A337S891,A0A337S2V2,A0A337S4D2
GO:0031330	negative regulation of cellular catabolic process	3 of 455 in the list	8 of 1270 in all the Protein	0.592233	A0A143RHU3,A0A2I2U7X4,M3WKB8
GO:0032200	telomere organization	3 of 455 in the list	8 of 1270 in all the Protein	0.592233	A0A337ST63,A0A2I2UJD5,M3X0W1
GO:0034101	erythrocyte homeostasis	3 of 455 in the list	8 of 1270 in all the Protein	0.592233	A0A337S163,M3WMS6,A0A337S891
GO:0042035	regulation of cytokine biosynthetic process	3 of 455 in the list	8 of 1270 in all the Protein	0.592233	M3WEW6,M3W7X5,A0A2I2UG44
GO:0043297	apical junction assembly	3 of 455 in the list	8 of 1270 in all the Protein	0.592233	A0A2I2UHB4,A0A337S4D2,P49064
GO:0043588	skin development	3 of 455 in the list	8 of 1270 in all the Protein	0.592233	M3VVE2,A0A337S4D2,A0A2I2U4A6
GO:0046620	regulation of organ growth	3 of 455 in the list	8 of 1270 in all the Protein	0.592233	A0A2I2V1V2,A0A337S140,M3WGK2
GO:0048660	regulation of smooth muscle cell proliferation	3 of 455 in the list	8 of 1270 in all the Protein	0.592233	M3WJD7,A0A337S4D2,M3WG61
GO:0048741	skeletal muscle fiber development	3 of 455 in the list	8 of 1270 in all the Protein	0.592233	A0M8S6,A0A2I2U814,M3XC93
GO:0051149	positive regulation of muscle cell differentiation	3 of 455 in the list	8 of 1270 in all the Protein	0.592233	M3W6F1,A0A337SCK1,A0A337S4D2
GO:0070555	response to interleukin-1	3 of 455 in the list	8 of 1270 in all the Protein	0.592233	M3W7X5,M3WKB8,M3WG61
GO:0090288	negative regulation of cellular response to growth factor stimulus	3 of 455 in the list	8 of 1270 in all the Protein	0.592233	A0A2I2US52,M3WNL7,M3WLJ9
GO:1900046	regulation of hemostasis	3 of 455 in the list	8 of 1270 in all the Protein	0.592233	A0A2I2V145,M3W683,M3WG61
GO:2001251	negative regulation of chromosome organization	3 of 455 in the list	8 of 1270 in all the Protein	0.592233	M3W071,A0A2I2V0N1,M3X0W1
GO:0000902	cell morphogenesis	26 of 455 in the list	74 of 1270 in all the Protein	0.59587	A0A337SCC9,A0A337S891,M3X5N8,M3WXH8,M3XED8,Q6S9D9,M3VVE2,M3WG61,A0A337SFI8,M3VVG3,M3XB73,A0A2I2ULZ0,A0A2I2U1V6,M3W462,M3WVG9,A0A2I2U1C5,A0A2I2V0F2,A0A337S4D2,A0A2I2UM45,A0A2I2ULM1,M3WRZ7,M3X192,A0A2I2UGD2,M3X4Z2,M3WCU0,M3X430
GO:0006397	mRNA processing	26 of 455 in the list	74 of 1270 in all the Protein	0.59587	A0A2I2UWZ2,M3VY03,A0A337SID0,A0A2I2U7G6,A0A2I2U5W4,M3VWK2,A0A337S2F4,M3W6W5,A0A337SIG6,M3WG15,M3XAB2,M3WUX8,M3X8Q9,A0A337RYG4,M3X8K9,M3W8K2,M3WV88,M3WIK2,M3WLH7,M3WL23,A0A337SMI1,M3WF80,M3XE89,A0A337SHM2,A0A337RTV0,M3WUA1
GO:0006839	mitochondrial transport	4 of 455 in the list	11 of 1270 in all the Protein	0.597798	M3VVG3,Q005W4,A0A2I2UPC3,M3WGX4
GO:0030336	negative regulation of cell migration	4 of 455 in the list	11 of 1270 in all the Protein	0.597798	A0A2I2UP60,A0A337SWJ9,A0A2I2ULM1,A0A337SFI8
GO:0032321	positive regulation of Rho GTPase activity	4 of 455 in the list	11 of 1270 in all the Protein	0.597798	M3WFE7,M3X5N8,M3WIE0,M3WCU0
GO:0040013	negative regulation of locomotion	4 of 455 in the list	11 of 1270 in all the Protein	0.597798	A0A2I2UP60,A0A337SWJ9,A0A2I2ULM1,A0A337SFI8
GO:0042306	regulation of protein import into nucleus	4 of 455 in the list	11 of 1270 in all the Protein	0.597798	A0A337S891,A0A2I2U7X4,A0A0X9Q7C2,A0A337SA97
GO:0043507	positive regulation of JUN kinase activity	4 of 455 in the list	11 of 1270 in all the Protein	0.597798	A0A2I2V2F7,M3W6F1,A0A337SX42,A0A337SFU3
GO:0048592	eye morphogenesis	4 of 455 in the list	11 of 1270 in all the Protein	0.597798	M3W462,M3W1D9,M3WCU0,A0A337S4D2
GO:0060326	cell chemotaxis	4 of 455 in the list	11 of 1270 in all the Protein	0.597798	A0A2I2V145,A0A2I2V1V2,M3WCU0,M3WG61
GO:1900180	regulation of protein localization to nucleus	4 of 455 in the list	11 of 1270 in all the Protein	0.597798	A0A337S891,A0A2I2U7X4,A0A0X9Q7C2,A0A337SA97
GO:2000146	negative regulation of cell motility	4 of 455 in the list	11 of 1270 in all the Protein	0.597798	A0A2I2UP60,A0A337SWJ9,A0A2I2ULM1,A0A337SFI8
GO:2000242	negative regulation of reproductive process	4 of 455 in the list	11 of 1270 in all the Protein	0.597798	M3W4G4,A0A2I2ULD8,M3XD27,M3VVE2
GO:0048858	cell projection morphogenesis	20 of 455 in the list	57 of 1270 in all the Protein	0.598157	A0A337SCC9,M3X5N8,M3WXH8,M3XED8,Q6S9D9,M3VVE2,M3WG61,A0A337SFI8,M3VVG3,M3XB73,A0A2I2ULZ0,A0A2I2U1V6,A0A2I2U1C5,M3WVG9,M3W462,A0A2I2ULM1,M3WRZ7,M3X192,A0A2I2UGD2,M3X4Z2
GO:0051270	regulation of cellular component movement	20 of 455 in the list	57 of 1270 in all the Protein	0.598157	A0A337SCC9,M3W6F1,A0A337SCK1,M3WXH8,M3VVE2,M3WG61,A0A337SFI8,A0A337STX5,A0A337SWJ9,M3W6D0,M3XB73,A0A2I2U1V6,M3WVG9,M3WIE0,M3X4J4,A0A2I2UP60,A0A143RHU3,A0A2I2ULM1,M3WFR2,M3WCU0
GO:0070647	protein modification by small protein conjugation or removal	20 of 455 in the list	57 of 1270 in all the Protein	0.598157	M3VV41,A0A337SUY7,M3WLL9,M3W1J6,M3WNL7,A0A337SJJ2,M3W1D9,A0A2I2UBH4,M3W1J7,A0A337SSW7,M3WLJ9,A0A337SDX0,M3W539,A0A143RHU3,M3X983,M3W1F1,M3W6R3,M3WA73,A0A337SHM2,A0A337S3S5
GO:0045859	regulation of protein kinase activity	27 of 455 in the list	77 of 1270 in all the Protein	0.601279	M3W6F1,M3W805,A0A2I2U7X4,M3VVE2,M3WG61,A0A337RYK3,A0A2I2UPW6,A0A337SX42,M3XB73,M3XA88,A0A2I2UFW9,A0A337SB56,A0A337SI68,A0A337SFU3,M3W1A0,A0A143RHU3,A0A2I2UP60,A0A2I2UFI8,A0A2I2V2F7,M3WRT4,A0A2I2V1V2,A0A2I2ULM1,A0A337RWF2,M3W1F1,M3WFR2,M3WGK2,M3W3J7
GO:0002237	response to molecule of bacterial origin	5 of 455 in the list	14 of 1270 in all the Protein	0.603522	M3XD62,M3W884,M3W0P8,M3XF64,A0A2I2UG44
GO:0003002	regionalization	5 of 455 in the list	14 of 1270 in all the Protein	0.603522	A0A337SB56,M3W1D9,A0A337SFD6,M3VVE2,A0A337S4D2
GO:0006937	regulation of muscle contraction	5 of 455 in the list	14 of 1270 in all the Protein	0.603522	A0A2I2U057,M3WXH8,A0A2I2UK97,M3WKB8,M3WG61
GO:0007548	sex differentiation	5 of 455 in the list	14 of 1270 in all the Protein	0.603522	A0A337SLB6,A0A337S891,A0A337SFD6,A0A337S4D2,M3W8D3
GO:0016311	dephosphorylation	5 of 455 in the list	14 of 1270 in all the Protein	0.603522	A0A337SD84,A0A337SQC8,M3W3N7,M3WXF6,A0A337S0T4
GO:0019058	viral infectious cycle	5 of 455 in the list	14 of 1270 in all the Protein	0.603522	M3WMF9,A0A2I2USE2,A0A337SK71,A0A337S793,M3W9K1
GO:0022898	regulation of transmembrane transporter activity	5 of 455 in the list	14 of 1270 in all the Protein	0.603522	A0A337SJ19,A0A2I2UP60,A0A2I2U1V6,M3WXH8,M3WLJ9
GO:0032412	regulation of ion transmembrane transporter activity	5 of 455 in the list	14 of 1270 in all the Protein	0.603522	A0A337SJ19,A0A2I2UP60,A0A2I2U1V6,M3WXH8,M3WLJ9
GO:0034332	adherens junction organization	5 of 455 in the list	14 of 1270 in all the Protein	0.603522	A0A2I2V4U1,M3WRZ7,M3W462,M3VWL6,A0A337S4D2
GO:0050730	regulation of peptidyl-tyrosine phosphorylation	5 of 455 in the list	14 of 1270 in all the Protein	0.603522	M3WRT4,M3WMS6,A0A337RWF2,A0A337SB56,M3WG61
GO:0055002	striated muscle cell development	5 of 455 in the list	14 of 1270 in all the Protein	0.603522	M3VXK3,A0M8S6,M3WRZ7,A0A2I2U814,M3XC93
GO:0097190	apoptotic signaling pathway	5 of 455 in the list	14 of 1270 in all the Protein	0.603522	A0A337SWJ9,M3WEG8,Q005W4,M3W6D0,M3WG61
GO:0006612	protein targeting to membrane	6 of 455 in the list	17 of 1270 in all the Protein	0.60916	A0A337SJF2,A0A2I2UKX2,M3WMF9,A0A337SK71,A0A2I2UGD2,M3X0Y6
GO:0007163	establishment or maintenance of cell polarity	6 of 455 in the list	17 of 1270 in all the Protein	0.60916	M3W427,M3X5N8,M3WFR2,A0A2I2V5F1,A0A2I2U1C5,P49064
GO:0008361	regulation of cell size	6 of 455 in the list	17 of 1270 in all the Protein	0.60916	A0A143RHU3,A0A337SCC9,M3W427,A0A2I2U7X4,A0A337SDC9,M3X4J4
GO:0030111	regulation of Wnt receptor signaling pathway	6 of 455 in the list	17 of 1270 in all the Protein	0.60916	M3X3X1,A0A2I2ULD8,A0A337S140,M3WNI2,M3W7X5,M3VVE2
GO:0032103	positive regulation of response to external stimulus	6 of 455 in the list	17 of 1270 in all the Protein	0.60916	A0A2I2V145,A0A337SWJ9,A0A2I2V1V2,M3W0P8,A0A337S576,M3WG61
GO:0034728	nucleosome organization	6 of 455 in the list	17 of 1270 in all the Protein	0.60916	M3WHD2,M3WJ18,M3WJL5,A0A337S2V2,M3W3J7,M3WMP3
GO:0042110	T cell activation	6 of 455 in the list	17 of 1270 in all the Protein	0.60916	A0A2I2V0V5,A0A2I2U1V6,A0A2I2U1C5,M3WAY2,M3VVE2,A0A337S4D2
GO:0007596	blood coagulation	15 of 455 in the list	43 of 1270 in all the Protein	0.609966	A0A2I2UFW9,A0A2I2V0N1,M3WNI2,A0A337SCK1,M3X0Y6,M3WLL8,P49064,A0A337SLB6,A0A2I2UJZ0,M3WRZ7,A0A2I2ULD8,M3WD90,M3W683,M3XB73,M3WJ91
GO:0007599	hemostasis	15 of 455 in the list	43 of 1270 in all the Protein	0.609966	A0A2I2UFW9,A0A2I2V0N1,M3WNI2,A0A337SCK1,M3X0Y6,M3WLL8,P49064,A0A337SLB6,A0A2I2UJZ0,M3WRZ7,A0A2I2ULD8,M3WD90,M3W683,M3XB73,M3WJ91
GO:0050817	coagulation	15 of 455 in the list	43 of 1270 in all the Protein	0.609966	A0A2I2UFW9,A0A2I2V0N1,M3WNI2,A0A337SCK1,M3X0Y6,M3WLL8,P49064,A0A337SLB6,A0A2I2UJZ0,M3WRZ7,A0A2I2ULD8,M3WD90,M3W683,M3XB73,M3WJ91
GO:0007389	pattern specification process	7 of 455 in the list	20 of 1270 in all the Protein	0.614635	A0A337SB56,M3W1D9,A0A337SFD6,A0A337SLH8,M3VYA3,M3VVE2,A0A337S4D2
GO:0015711	organic anion transport	7 of 455 in the list	20 of 1270 in all the Protein	0.614635	A0A2I2UP60,M3WBM7,A0A2I2USM1,A0A2I2UPC3,A0A337S893,P49064,A0A337S875
GO:0016197	endosomal transport	7 of 455 in the list	20 of 1270 in all the Protein	0.614635	M3WYZ6,M3WXF7,M3W6F1,A0A337S252,A0A2I2UZS1,M3X0Y6,M3X7F4
GO:0030522	intracellular receptor mediated signaling pathway	7 of 455 in the list	20 of 1270 in all the Protein	0.614635	A0A337SLB6,A0A337S891,A0A337S2V2,A0A337SX42,A0A2I2UD94,M3W7N2,A0A337S4D2
GO:0045765	regulation of angiogenesis	7 of 455 in the list	20 of 1270 in all the Protein	0.614635	M3WJD7,M3WEI7,M3XF64,A0A337RW76,M3WCU0,A0A337S4D2,M3WG61
GO:1901342	regulation of vasculature development	7 of 455 in the list	20 of 1270 in all the Protein	0.614635	M3WJD7,M3WEI7,M3XF64,A0A337RW76,M3WCU0,A0A337S4D2,M3WG61
GO:0042327	positive regulation of phosphorylation	23 of 455 in the list	66 of 1270 in all the Protein	0.614654	M3W6F1,M3X5N8,M3W805,A0A2I2U7X4,A0A2I2U322,M3WG61,M3WMS6,A0A337ST63,A0A2I2V573,A0A337SX42,M3XB73,A0A2I2UG44,A0A2I2UFW9,A0A337SB56,A0A337SI68,A0A337SFU3,A0A143RHU3,A0A2I2UFI8,A0A2I2V2F7,M3WRT4,A0A2I2ULM1,M3W1F1,M3WFR2
GO:0030334	regulation of cell migration	16 of 455 in the list	46 of 1270 in all the Protein	0.615593	A0A337SCC9,M3W6F1,A0A2I2U1V6,A0A337SCK1,M3VVE2,M3WG61,A0A337SFI8,M3X4J4,A0A337STX5,A0A143RHU3,A0A337SWJ9,A0A2I2UP60,A0A2I2ULM1,M3WFR2,M3W6D0,M3WCU0
GO:0045216	cell-cell junction organization	8 of 455 in the list	23 of 1270 in all the Protein	0.619926	A0A2I2V4U1,A0A2I2UJB4,M3WRZ7,M3W462,A0A2I2UHB4,M3VWL6,A0A337S4D2,P49064
GO:0046486	glycerolipid metabolic process	8 of 455 in the list	23 of 1270 in all the Protein	0.619926	A0A2I2UFW9,A0A2I2UA40,M3X9J4,M3X250,A0A2I2UYN2,A0A337SD84,M3WEW6,A0A2I2U438
GO:0051251	positive regulation of lymphocyte activation	8 of 455 in the list	23 of 1270 in all the Protein	0.619926	M3WEW6,Q005W4,A0A337S936,M3WIZ6,M3WIK2,A0A337SX42,A0A337SBJ9,A0A2I2UG44
GO:0048518	positive regulation of biological process	131 of 455 in the list	371 of 1270 in all the Protein	0.621249	A0A2I2U7X4,M3VVE2,A0A0X9Q7C2,A0A337STX5,M3WQ22,A0A337ST63,A0A337S2V2,A0A337SQZ3,M3W142,M3VXS4,A0A337RYG4,A0M8S6,A0A2I2V1V2,M3W1F1,M3XD27,M3WJL5,M3WDF5,A0A2I2U4A6,A0A337SLB6,M3WEG8,A0A337SB56,A0A337SI68,A0A337SQC8,M3WNI2,A0A2I2US52,M3VWL6,M3X4J4,M3WLH7,M3WIK2,M3WKB8,A0A337SHM2,A0A337S891,M3X5N8,M3WG61,A0A337SWJ9,M3W854,A0A2I2UBH4,M3XB73,M3W539,M3WEW6,A0A337SFU3,M3WIE0,M3WIZ6,A0A2I2UPC3,A0A2I2V145,…
GO:0048731	system development	95 of 455 in the list	270 of 1270 in all the Protein	0.623896	A0A2I2V0N1,A0A337S2E8,M3W2X9,A0A2I2U7X4,Q6S9D9,M3VVE2,A0A337SDC9,A0A337SFI8,A0A337STX5,A0A2I2V0V5,A0A337ST63,M3VVG3,A0A337SCS9,M3W1D9,A0A2I2UM49,A0A337S793,A0A2I2UB62,M3W142,M3W884,M3X980,A0A2I2U1V6,M3WBT7,M3WUP1,A0A2I2UVB4,A0M8S6,A0A2I2V1V2,M3WVY3,M3W1F1,M3X3Z8,M3W8D3,M3WKH9,A0A337S8X8,M3WHD2,A0A337S163,A0A2I2UGS4,A0A337SFD6,M3WXH8,A0A2I2U4A6,M3VXK3,A0A337SGV2,M3W4K3,M3WXJ8,A0A2I2ULZ0,A0A2I2UG44…
GO:0001558	regulation of cell growth	9 of 455 in the list	26 of 1270 in all the Protein	0.625033	A0A337SCC9,A0A337S0P3,M3W427,A0A337SDC9,A0A2I2UYL9,A0A337SLB6,A0A143RHU3,A0A337SS69,A0A337SLH8
GO:0051171	regulation of nitrogen compound metabolic process	128 of 455 in the list	363 of 1270 in all the Protein	0.628568	A0A2I2V0N1,A0A2I2U5W4,M3W2X9,A0A337SAN9,M3VVE2,A0A0X9Q7C2,M3WQ22,A0A337RYK3,A0A2I2UPW6,A0A337ST63,A0A337S2V2,M3VVG3,A0A2I2USE2,M3W1D9,A0A337S793,A0A2I2UIT0,A0A2I2UB62,M3WLJ9,M3WUX8,M3W884,A0A337RYG4,A0A2I2UVB4,A0A2I2V1V2,A0A337S647,M3VZ26,M3W7N2,M3VYA3,M3W3J7,M3WKH9,A0A2I2UZP4,M3WHD2,A0A337S163,A0A337SQ19,M3WJL5,A0A337SMA2,M3WDF5,A0A2I2UEX7,A0A337SCK1,A0A337SFD6,M3WLH5,A0A2I2U4A6,A0A337SLB6,M3W19…
GO:0007264	small GTPase mediated signal transduction	10 of 455 in the list	29 of 1270 in all the Protein	0.629965	M3WGJ8,A0A337SMA2,M3VV41,M3W2X9,A0A337SFU3,M3WIZ6,M3X4J4,A0A337SH22,M3WAJ3,A0A086KPU4
GO:0032868	response to insulin stimulus	10 of 455 in the list	29 of 1270 in all the Protein	0.629965	M3WJD7,M3W805,M3VWL6,A0A2I2UPC3,M3WMP3,A0A143RHU3,M3WD87,A0A337SMI1,M3XB73,A0A337RYW4
GO:0071345	cellular response to cytokine stimulus	10 of 455 in the list	29 of 1270 in all the Protein	0.629965	M3WJD7,Q005W4,M3WQJ0,M3WUH9,A0A2I2U4A6,A0A337SFI8,A0A337SVR5,A0A2I2UYJ8,A0A2I2ULM1,M3W7X5
GO:0044763	single-organism cellular process	290 of 455 in the list	816 of 1270 in all the Protein	0.636452	A0A2I2U7X4,A0A0X9Q7C2,A0A2I2V0V5,A0A337ST63,A0A337SJF2,M3WVN7,A0A337S0P3,A0A2I2U1Y7,M3XCH2,M3WYZ6,M3WBT7,A0A2I2V0F2,M3WX33,M3WUE3,M3WUP1,A0A2I2UYJ8,A0M8S6,A0A2I2UJZ0,M3WEG0,A0A2I2UZP4,M3WGJ8,M3WJL5,A0A2I2U4A6,A0A337SLB6,A0A337SGV2,M3WRR0,M3WJ91,M3WEG8,A0A337SI68,M3WNI2,M3VWL6,A0A337S180,M3W8R8,M3WLH7,M3WIQ3,A0A337SHM2,A0A2I2V475,M3X5N8,M3XED8,M3WG61,A0A337SWJ9,A0A2I2UXU4,A0A337SJJ2,A0A337SK71,A0A…
GO:0032502	developmental process	120 of 455 in the list	341 of 1270 in all the Protein	0.63679	A0A2I2V0N1,A0A337S2E8,M3W2X9,A0A2I2U7X4,Q6S9D9,M3VVE2,A0A337SDC9,A0A337SFI8,A0A337STX5,A0A2I2V0V5,A0A337RYK3,A0A337ST63,M3VVG3,A0A337SCS9,M3W1D9,A0A2I2UM49,A0A337S793,A0A2I2UB62,M3W142,A0A337S0P3,M3W884,M3X980,A0A2I2U1V6,M3WBT7,A0A2I2V0F2,M3WUP1,A0A2I2UVB4,A0A2I2V2F7,A0M8S6,A0A2I2V1V2,M3WVY3,A0A337SP17,M3W1F1,M3W6R3,M3X3Z8,M3VYA3,M3W8D3,M3WKH9,A0A337S8X8,A0A2I2UZP4,M3WHD2,A0A337S163,A0A337SCK1,A0…
GO:0000226	microtubule cytoskeleton organization	12 of 455 in the list	35 of 1270 in all the Protein	0.639349	A0A2I2U1Y7,M3W427,M3X5N8,M3WVG9,A0A2I2U1C5,A0A2I2U5W4,M3WDK6,M3VVE2,A0A337S4D2,A0A337SGV2,M3WFR2,A0A2I2UZP4
GO:0035295	tube development	12 of 455 in the list	35 of 1270 in all the Protein	0.639349	A0A337S891,M3W2X9,A0A337SFD6,A0A337S4D2,A0A337SJ19,A0A2I2ULM1,A0A337S140,M3W1F1,A0A337SX42,M3WCU0,M3WKH9,A0A2I2UG44
GO:0009887	organ morphogenesis	21 of 455 in the list	61 of 1270 in all the Protein	0.640582	M3WHD2,A0A337S891,A0A337SFD6,M3XED8,M3WMP3,A0A337STX5,A0A337SJ19,A0A337S140,M3W1D9,M3W142,M3W462,M3WNI2,A0A337S4D2,M3W1L3,M3WUP1,A0A2I2V1V2,A0A2I2ULD8,A0A337RW76,M3XC93,M3WGK2,M3WCU0
GO:0051338	regulation of transferase activity	29 of 455 in the list	84 of 1270 in all the Protein	0.64311	M3W6F1,M3W805,Q005W4,A0A2I2U7X4,M3VVE2,M3WG61,A0A337RYK3,A0A2I2UPW6,A0A337ST63,A0A337SX42,M3XB73,M3XA88,A0A2I2UFW9,A0A337SB56,A0A337SI68,A0A337SFU3,M3W1A0,A0A143RHU3,A0A2I2UP60,A0A2I2UFI8,A0A2I2V2F7,M3WRT4,A0A2I2V1V2,A0A2I2ULM1,A0A337RWF2,M3W1F1,M3WFR2,M3WGK2,M3W3J7
GO:0001934	positive regulation of protein phosphorylation	22 of 455 in the list	64 of 1270 in all the Protein	0.645086	M3W6F1,M3X5N8,M3W805,A0A2I2U7X4,A0A2I2U322,M3WG61,M3WMS6,A0A337ST63,A0A2I2V573,A0A337SX42,M3XB73,A0A2I2UFW9,A0A337SB56,A0A337SI68,A0A337SFU3,A0A143RHU3,A0A2I2UFI8,A0A2I2V2F7,A0A2I2ULM1,M3WRT4,M3W1F1,M3WFR2
GO:0031323	regulation of cellular metabolic process	164 of 455 in the list	465 of 1270 in all the Protein	0.646004	M3W2X9,A0A2I2U7X4,A0A2I2UU58,M3VVE2,A0A0X9Q7C2,M3WQ22,A0A337ST63,A0A337S2V2,A0A337SCS9,A0A2I2USE2,A0A2I2UB62,M3WUX8,A0A337RYG4,A0A2I2UYJ8,A0A2I2UVB4,A0A2I2V1V2,M3W1F1,M3VZ26,M3VYA3,M3W3J7,A0A2I2UZP4,M3WJL5,M3WDF5,M3WLH5,A0A2I2U4A6,A0A337SKA0,A0A337SLB6,A0A337SQJ9,M3W071,M3WEG8,A0A337SB56,A0A337SI68,A0A337SQC8,M3WNI2,A0A337S4S5,M3W448,A0A2I2US52,M3VWL6,A0A337SWU8,M3WLH7,M3WFL8,M3WWT7,M3WKB8,A0A337…
GO:0071705	nitrogen compound transport	14 of 455 in the list	41 of 1270 in all the Protein	0.648168	A0A2I2UWZ2,A0A2I2UVJ9,M3VX44,A0A337SID0,M3WBM7,M3X8K9,M3VW78,A0A2I2UPC3,A0A337S893,A0A337SVR5,M3W8K2,A0A2I2UP60,A0A2I2V145,M3WF80
GO:0007165	signal transduction	104 of 455 in the list	297 of 1270 in all the Protein	0.654948	M3W2X9,A0A2I2V214,M3WD40,A0A2I2V0V5,M3WD87,A0A337S2V2,M3VVG3,A0A337SCS9,A0A2I2USE2,A0A337S7T5,M3W6D0,A0A2I2UIT0,M3XCH2,M3WSV7,A0A2I2UYJ8,M3XB57,A0A2I2UJD5,M3W7N2,M3WEG0,A0A2I2UZP4,M3WGJ8,A0A337SMA2,M3WXH8,A0A2I2UHB4,M3WM12,A0A2I2U4A6,A0A337SKA0,A0A337SLB6,A0A337S4Q7,M3WRR0,M3WLV9,M3WJ91,M3WEG8,M3X250,A0A337SB56,A0A337SI68,M3WVG9,M3WNI2,A0A2I2U1C5,M3WGU7,M3VWL6,A0A337S180,M3X4J4,A0A337SH22,A0A337S…
GO:0010558	negative regulation of macromolecule biosynthetic process	39 of 455 in the list	113 of 1270 in all the Protein	0.655764	M3WJD7,A0A2I2V0N1,A0A337S891,M3W805,A0A2I2U9B1,M3W2X9,A0A337S936,M3WG61,A0A2I2UYL9,M3W2B9,A0A337RYK3,A0A337ST63,M3WD87,M3WRU8,M3W1D9,M3WLJ9,M3WEW6,A0A337S3I1,A0A337S4D2,A0A2I2V1V2,M3VYD3,M3VYA3,A0A2I2UZP4,M3X9R4,M3XF64,M3WLH5,A0A2I2UKX2,M3W1J7,M3XAB2,M3W071,A0A337SVF6,M3WNI2,M3X3X1,A0A2I2ULD8,M3WD90,A0A337SLH8,M3WGK2,M3W7X5,M3WKB8
GO:0014070	response to organic cyclic compound	17 of 455 in the list	50 of 1270 in all the Protein	0.660504	M3WJD7,A0A337S891,Q005W4,A0A2I2U7X4,M3WG61,A0A337SLB6,M3VXK3,M3W6D0,M3W6L9,M3W1J7,M3WA64,A0A2I2V1N2,A0A337SCB0,A0A337S4D2,A0A2I2UPC3,A0A337SGI7,M3XC93
GO:2000145	regulation of cell motility	17 of 455 in the list	50 of 1270 in all the Protein	0.660504	A0A337SCC9,M3W6F1,A0A337SCK1,M3VVE2,M3WG61,A0A337SFI8,A0A337STX5,A0A337SWJ9,M3W6D0,M3XB73,A0A2I2U1V6,M3X4J4,A0A2I2UP60,A0A143RHU3,A0A2I2ULM1,M3WFR2,M3WCU0
GO:0040012	regulation of locomotion	18 of 455 in the list	53 of 1270 in all the Protein	0.66441	A0A337SCC9,M3W6F1,A0A337SCK1,M3VVE2,M3WG61,A0A337SFI8,A0A337STX5,A0A337SWJ9,M3W6D0,M3XB73,A0A2I2U1V6,M3X4J4,A0A2I2UP60,A0A143RHU3,A0A2I2V1V2,A0A2I2ULM1,M3WFR2,M3WCU0
GO:0050878	regulation of body fluid levels	18 of 455 in the list	53 of 1270 in all the Protein	0.66441	A0A2I2V0N1,A0A337S891,A0A337SCK1,M3X0Y6,M3WLL8,P49064,A0A337SLB6,M3XB73,A0A337S793,M3WJ91,A0A2I2UFW9,M3WNI2,A0A2I2US52,A0A2I2UJZ0,M3WRZ7,A0A2I2ULD8,M3WD90,M3W683
GO:0080090	regulation of primary metabolic process	160 of 455 in the list	455 of 1270 in all the Protein	0.665397	M3W2X9,A0A2I2U7X4,M3VVE2,A0A0X9Q7C2,M3WQ22,A0A337ST63,A0A337S2V2,A0A337SCS9,A0A2I2USE2,A0A2I2UB62,M3WUX8,A0A337RYG4,A0A2I2UYJ8,A0A2I2UVB4,A0A2I2V1V2,M3W1F1,M3VZ26,M3VYA3,M3W3J7,A0A2I2UZP4,M3WJL5,M3WDF5,M3WLH5,A0A2I2U4A6,A0A337SKA0,A0A337SLB6,A0A337SQJ9,M3W071,M3WEG8,A0A337SB56,A0A337SI68,A0A337SQC8,M3WNI2,A0A337S4S5,M3W448,A0A2I2US52,M3VWL6,A0A337SWU8,M3WLH7,M3WFL8,M3WKB8,A0A337SHM2,A0A337S891,M3…
GO:0043067	regulation of programmed cell death	42 of 455 in the list	122 of 1270 in all the Protein	0.66722	M3WJD7,A0A2I2V0N1,A0A337S891,A0A2I2U7X4,M3VVE2,M3WG61,P49064,A0A337SWJ9,A0A337S140,M3W6D0,M3XB73,M3WEW6,A0A337S4D2,A0A2I2UPC3,A0A2I2V145,A0A2I2V1V2,M3X983,A0A337SP17,M3W1F1,M3WFR2,A0A337SUY7,M3XF64,Q005W4,M3W1J6,M3WM12,A0A337SID5,A0A337SX42,A0A337SSW7,M3W1J7,M3XAB2,A0A2I2UG44,M3W071,M3VYU1,M3WEG8,M3WNI2,M3X2J1,A0A143RHU3,M3WRT4,A0A2I2ULD8,M3W0P8,M3WL23,M3WGK2
GO:0051253	negative regulation of RNA metabolic process	35 of 455 in the list	102 of 1270 in all the Protein	0.667409	M3WJD7,A0A2I2V0N1,A0A337S891,A0A2I2U9B1,M3W2X9,A0A337S936,A0A2I2UYL9,M3W2B9,A0A337RYK3,M3WRU8,M3W1D9,M3WLJ9,A0A2I2UVJ9,A0A337S3I1,A0A337S4D2,A0A2I2V1V2,M3VYD3,M3VYA3,M3X9R4,M3XF64,M3WLH5,M3W1J7,M3XAB2,M3W071,A0A337SVF6,M3WNI2,M3X8K9,M3X3X1,A0A2I2ULD8,M3WD90,M3WGK2,M3W7X5,A0A337SLH8,M3WF80,M3WKB8
GO:0007417	central nervous system development	19 of 455 in the list	56 of 1270 in all the Protein	0.668224	A0A337SCC9,A0A2I2V0N1,A0A337S891,M3W2X9,A0A337S936,M3WG61,A0A337SJ19,A0A337SGV2,A0A337SCS9,M3WXJ8,M3WNI2,M3WVG9,A0A337S4D2,A0A2I2V1V2,A0A2I2ULD8,M3X192,A0A2I2UL84,A0A337RW76,M3W8D3
GO:0034622	cellular macromolecular complex assembly	19 of 455 in the list	56 of 1270 in all the Protein	0.668224	A0A2I2U7G6,A0A2I2UR96,M3WLL9,A0A337S829,M3WGX4,A0A337SIG6,M3VVG3,A0A2I2UF54,A0A2I2U1Y7,A0A337RYG4,A0A337SVR5,M3WJ18,A0A2I2ULM1,M3X3X1,A0A337SP17,M3WIK2,M3WL23,M3W3J7,M3WMV5
GO:0006401	RNA catabolic process	6 of 455 in the list	18 of 1270 in all the Protein	0.673413	M3WMF9,A0A337SMI1,A0A337SK71,M3WLL9,A0A337RTV0,M3WMV5
GO:0009411	response to UV	6 of 455 in the list	18 of 1270 in all the Protein	0.673413	M3W071,A0A143RHU3,A0A2I2V1V2,M3WUH9,M3WGK2,M3VXF2
GO:0016052	carbohydrate catabolic process	6 of 455 in the list	18 of 1270 in all the Protein	0.673413	A0A2I2UQM7,Q005W4,M3W2Q7,A0A337SMN6,A0A337SX14,A0A2I2UI05
GO:0040029	regulation of gene expression, epigenetic	6 of 455 in the list	18 of 1270 in all the Protein	0.673413	M3WHD2,M3WA64,M3WNI2,M3WRU8,A0A337SCB0,M3W6L9
GO:0051028	mRNA transport	6 of 455 in the list	18 of 1270 in all the Protein	0.673413	A0A2I2UWZ2,A0A337SID0,M3X8K9,M3WF80,A0A337SVR5,M3W8K2
GO:0007005	mitochondrion organization	5 of 455 in the list	15 of 1270 in all the Protein	0.673895	A0M8S6,A0A337SP17,M3VVG3,Q005W4,M3WGX4
GO:0032944	regulation of mononuclear cell proliferation	5 of 455 in the list	15 of 1270 in all the Protein	0.673895	M3WEW6,M3W0P8,M3WLL9,A0A2I2UBH4,A0A337S4D2
GO:0043902	positive regulation of multi-organism process	5 of 455 in the list	15 of 1270 in all the Protein	0.673895	A0A337S163,M3WJL5,A0A2I2ULD8,M3XD27,A0A2I2V2Y6
GO:0048524	positive regulation of viral reproduction	5 of 455 in the list	15 of 1270 in all the Protein	0.673895	A0A337S163,M3WJL5,A0A2I2ULD8,M3XD27,A0A2I2V2Y6
GO:0048738	cardiac muscle tissue development	5 of 455 in the list	15 of 1270 in all the Protein	0.673895	A0A337S891,A0A337SFD6,M3XC93,A0A337S4D2,M3WUP1
GO:0050670	regulation of lymphocyte proliferation	5 of 455 in the list	15 of 1270 in all the Protein	0.673895	M3WEW6,M3W0P8,M3WLL9,A0A2I2UBH4,A0A337S4D2
GO:0050679	positive regulation of epithelial cell proliferation	5 of 455 in the list	15 of 1270 in all the Protein	0.673895	A0A2I2V1V2,A0A337S891,Q005W4,A0A337S4D2,M3WG61
GO:0070663	regulation of leukocyte proliferation	5 of 455 in the list	15 of 1270 in all the Protein	0.673895	M3WEW6,M3W0P8,M3WLL9,A0A2I2UBH4,A0A337S4D2
GO:0006469	negative regulation of protein kinase activity	7 of 455 in the list	21 of 1270 in all the Protein	0.674077	A0A143RHU3,A0A337RYK3,A0A2I2V1V2,A0A337RWF2,M3WGK2,M3VVE2,M3WG61
GO:0009615	response to virus	7 of 455 in the list	21 of 1270 in all the Protein	0.674077	A0A337SUY7,M3WVG9,Q005W4,A0A2I2V1N2,A0A337S2F4,A0A0X9Q7C2,M3WHZ0
GO:0001933	negative regulation of protein phosphorylation	8 of 455 in the list	24 of 1270 in all the Protein	0.675453	M3VVE2,M3WG61,A0A337RYK3,A0A143RHU3,A0A2I2V1V2,A0A2I2V573,A0A337RWF2,M3WGK2
GO:0006820	anion transport	8 of 455 in the list	24 of 1270 in all the Protein	0.675453	M3WBM7,A0A2I2UPC3,A0A337S893,P49064,A0A2I2UP60,A0A2I2USM1,A0A337S875,M3XFV7
GO:0034660	ncRNA metabolic process	8 of 455 in the list	24 of 1270 in all the Protein	0.675453	A0A086LVF4,A0A2I2UX62,A0A337SCB0,M3WLH5,M3WDX4,M3VYC9,M3WKR1,M3W6L9
GO:0042326	negative regulation of phosphorylation	8 of 455 in the list	24 of 1270 in all the Protein	0.675453	M3VVE2,M3WG61,A0A337RYK3,A0A143RHU3,A0A2I2V1V2,A0A2I2V573,A0A337RWF2,M3WGK2
GO:0051051	negative regulation of transport	8 of 455 in the list	24 of 1270 in all the Protein	0.675453	A0A143RHU3,A0A2I2UP60,M3W427,M3WEI7,A0A337SGI7,M3WCP1,M3WLJ9,M3WG61
GO:0000077	DNA damage checkpoint	4 of 455 in the list	12 of 1270 in all the Protein	0.676335	M3X983,A0A2I2UU58,A0A337SSW7,M3VXF2
GO:0000910	cytokinesis	4 of 455 in the list	12 of 1270 in all the Protein	0.676335	A0A2I2U1C5,A0A2I2U5W4,A0A2I2UGD2,M3VVE2
GO:0003205	cardiac chamber development	4 of 455 in the list	12 of 1270 in all the Protein	0.676335	A0A337S891,M3WXH8,A0A337S4D2,M3WUP1
GO:0009952	anterior/posterior pattern specification	4 of 455 in the list	12 of 1270 in all the Protein	0.676335	A0A337SB56,M3W1D9,M3VVE2,A0A337S4D2
GO:0010921	regulation of phosphatase activity	4 of 455 in the list	12 of 1270 in all the Protein	0.676335	M3WWT7,M3WD01,A0A2I2UU58,A0A337SA97
GO:0016458	gene silencing	4 of 455 in the list	12 of 1270 in all the Protein	0.676335	M3WA64,M3WNI2,A0A337SCB0,M3W6L9
GO:0031056	regulation of histone modification	4 of 455 in the list	12 of 1270 in all the Protein	0.676335	M3W071,A0A2I2V0N1,A0A2I2V1V2,M3WGK2
GO:0031570	DNA integrity checkpoint	4 of 455 in the list	12 of 1270 in all the Protein	0.676335	M3X983,A0A2I2UU58,A0A337SSW7,M3VXF2
GO:0043627	response to estrogen stimulus	4 of 455 in the list	12 of 1270 in all the Protein	0.676335	M3VXK3,M3W1J7,A0A337S4D2,M3WG61
GO:0045732	positive regulation of protein catabolic process	4 of 455 in the list	12 of 1270 in all the Protein	0.676335	A0A143RHU3,A0A2I2UBH4,M3VVE2,M3WLJ9
GO:0046782	regulation of viral transcription	4 of 455 in the list	12 of 1270 in all the Protein	0.676335	A0A337S163,M3WJL5,A0A2I2ULD8,A0A2I2V2Y6
GO:0051271	negative regulation of cellular component movement	4 of 455 in the list	12 of 1270 in all the Protein	0.676335	A0A2I2UP60,A0A337SWJ9,A0A2I2ULM1,A0A337SFI8
GO:0051592	response to calcium ion	4 of 455 in the list	12 of 1270 in all the Protein	0.676335	M3WRZ7,M3WJ91,A0A2I2UHB4,A0A337SA97
GO:0060191	regulation of lipase activity	4 of 455 in the list	12 of 1270 in all the Protein	0.676335	A0A2I2UFW9,M3WJ91,A0A2I2UU58,M3WG61
GO:0002696	positive regulation of leukocyte activation	9 of 455 in the list	27 of 1270 in all the Protein	0.677293	M3WEW6,Q005W4,A0A337S936,M3WIZ6,A0A2I2V145,M3WIK2,A0A337SX42,A0A337SBJ9,A0A2I2UG44
GO:0010563	negative regulation of phosphorus metabolic process	9 of 455 in the list	27 of 1270 in all the Protein	0.677293	M3VVE2,M3WG61,A0A337RYK3,A0A143RHU3,A0A2I2V1V2,A0A337RWF2,A0A2I2V573,A0A337SCS9,M3WGK2
GO:0045936	negative regulation of phosphate metabolic process	9 of 455 in the list	27 of 1270 in all the Protein	0.677293	M3VVE2,M3WG61,A0A337RYK3,A0A143RHU3,A0A2I2V1V2,A0A337RWF2,A0A2I2V573,A0A337SCS9,M3WGK2
GO:0050867	positive regulation of cell activation	9 of 455 in the list	27 of 1270 in all the Protein	0.677293	M3WEW6,Q005W4,A0A337S936,M3WIZ6,A0A2I2V145,M3WIK2,A0A337SX42,A0A337SBJ9,A0A2I2UG44
GO:0044057	regulation of system process	10 of 455 in the list	30 of 1270 in all the Protein	0.679442	M3WXH8,A0A2I2UK97,A0A337S4D2,M3WG61,A0A2I2U057,A0A2I2UP60,A0A337SJ19,A0A143RHU3,A0A337RW76,M3WKB8
GO:0080134	regulation of response to stress	31 of 455 in the list	91 of 1270 in all the Protein	0.680665	A0A337SCC9,A0A2I2V0N1,A0A337S891,M3X5X6,M3W6F1,A0A2I2U7X4,M3WLL8,M3WG61,A0A0X9Q7C2,A0A337STX5,A0A337SJ19,A0A337RYK3,A0A337SWJ9,A0A337SX42,A0A2I2USE2,M3VZJ6,A0A337SVF6,A0A2I2U1V6,A0A337S576,A0A337SFU3,A0A2I2US52,A0A143RHU3,A0A2I2V145,A0A2I2V2F7,A0A2I2V1V2,M3W1F1,M3W0P8,M3WGK2,M3W683,M3X0W1,M3WHZ0
GO:0046907	intracellular transport	46 of 455 in the list	134 of 1270 in all the Protein	0.681542	A0A2I2UWZ2,M3VX44,M3W6F1,M3X0Y6,A0A337SDC9,A0A2I2V0V5,A0A337SJF2,M3VVG3,A0A337SCS9,A0A337SK71,A0A2I2U1Y7,M3WYZ6,M3WXF7,A0A2I2UUC7,M3WQJ0,A0A2I2UPC3,M3W7S2,A0A337S5Y6,A0A337RWF2,A0A337SID0,A0A337SWU1,A0A337S252,Q005W4,M3W3M0,M3VWN1,M3WGX4,A0A2I2UKX2,A0A337SLR9,A0A2I2UZS1,M3WJ91,M3X7F4,M3W071,M3W427,M3WD24,M3X8K9,M3WXW5,A0A337SVR5,M3W8K2,M3W8R8,A0A143RHU3,M3WMF9,A0A337SJR5,A0A2I2UGD2,M3WF80,M3X4Z2,…
GO:0070887	cellular response to chemical stimulus	53 of 455 in the list	154 of 1270 in all the Protein	0.68229	M3WJD7,A0A337S891,M3W805,A0A2I2U7X4,M3WD40,M3WG61,A0A0X9Q7C2,A0A337SFI8,M3XD62,M3WD87,A0A337SCS9,M3W6D0,A0A337S793,M3XB73,M3W6L9,A0A2I2UFW9,M3WQJ0,A0A2I2UPC3,A0A337S4D2,A0A2I2UYJ8,A0A2I2V145,A0A2I2V1V2,M3XB57,M3WFR2,A0A337SMI1,M3WCU0,A0A337RYW4,A0A337SCC9,M3XF64,Q005W4,A0A2I2UHB4,A0A2I2U4A6,M3WMP3,A0A337SLB6,M3WEI7,A0A337SX42,M3WJ91,M3W1J7,A0A2I2UF54,M3WA64,A0A337SI68,M3WNI2,M3WUH9,A0A337SCB0,M3V…
GO:0002028	regulation of sodium ion transport	3 of 455 in the list	9 of 1270 in all the Protein	0.682465	A0A143RHU3,A0A2I2UP60,M3WLJ9
GO:0002819	regulation of adaptive immune response	3 of 455 in the list	9 of 1270 in all the Protein	0.682465	A0A2I2V145,A0A337SX42,M3WLL9
GO:0003231	cardiac ventricle development	3 of 455 in the list	9 of 1270 in all the Protein	0.682465	A0A337S891,A0A337S4D2,M3WUP1
GO:0007202	activation of phospholipase C activity	3 of 455 in the list	9 of 1270 in all the Protein	0.682465	A0A2I2UFW9,M3WJ91,M3WG61
GO:0007219	Notch signaling pathway	3 of 455 in the list	9 of 1270 in all the Protein	0.682465	A0A2I2ULD8,A0A337SC27,M3W1L3
GO:0007589	body fluid secretion	3 of 455 in the list	9 of 1270 in all the Protein	0.682465	A0A337S891,A0A337S793,A0A2I2US52
GO:0010212	response to ionizing radiation	3 of 455 in the list	9 of 1270 in all the Protein	0.682465	A0A2I2V1V2,A0A337S140,M3WGK2
GO:0010517	regulation of phospholipase activity	3 of 455 in the list	9 of 1270 in all the Protein	0.682465	A0A2I2UFW9,M3WJ91,M3WG61
GO:0010518	positive regulation of phospholipase activity	3 of 455 in the list	9 of 1270 in all the Protein	0.682465	A0A2I2UFW9,M3WJ91,M3WG61
GO:0010863	positive regulation of phospholipase C activity	3 of 455 in the list	9 of 1270 in all the Protein	0.682465	A0A2I2UFW9,M3WJ91,M3WG61
GO:0015718	monocarboxylic acid transport	3 of 455 in the list	9 of 1270 in all the Protein	0.682465	A0A2I2UP60,A0A2I2UPC3,P49064
GO:0030177	positive regulation of Wnt receptor signaling pathway	3 of 455 in the list	9 of 1270 in all the Protein	0.682465	M3X3X1,A0A337S140,M3W7X5
GO:0030178	negative regulation of Wnt receptor signaling pathway	3 of 455 in the list	9 of 1270 in all the Protein	0.682465	A0A2I2ULD8,M3WNI2,M3VVE2
GO:0031348	negative regulation of defense response	3 of 455 in the list	9 of 1270 in all the Protein	0.682465	M3W683,M3WLL8,M3VZJ6
GO:0032104	regulation of response to extracellular stimulus	3 of 455 in the list	9 of 1270 in all the Protein	0.682465	A0A337S891,A0A337S576,M3W1J7
GO:0032107	regulation of response to nutrient levels	3 of 455 in the list	9 of 1270 in all the Protein	0.682465	A0A337S891,A0A337S576,M3W1J7
GO:0032368	regulation of lipid transport	3 of 455 in the list	9 of 1270 in all the Protein	0.682465	A0A143RHU3,M3WLH7,A0A337RW76
GO:0032414	positive regulation of ion transmembrane transporter activity	3 of 455 in the list	9 of 1270 in all the Protein	0.682465	A0A337SJ19,M3WXH8,M3WLJ9
GO:0032941	secretion by tissue	3 of 455 in the list	9 of 1270 in all the Protein	0.682465	A0A337S891,A0A337S793,A0A2I2US52
GO:0036294	cellular response to decreased oxygen levels	3 of 455 in the list	9 of 1270 in all the Protein	0.682465	A0A143RHU3,M3WFR2,Q005W4
GO:0040014	regulation of multicellular organism growth	3 of 455 in the list	9 of 1270 in all the Protein	0.682465	M3W884,A0A337S936,M3W142
GO:0043154	negative regulation of cysteine-type endopeptidase activity involved in apoptotic process	3 of 455 in the list	9 of 1270 in all the Protein	0.682465	A0A143RHU3,M3WRT4,M3XB73
GO:0045137	development of primary sexual characteristics	3 of 455 in the list	9 of 1270 in all the Protein	0.682465	A0A337SFD6,A0A337S4D2,M3W8D3
GO:0048638	regulation of developmental growth	3 of 455 in the list	9 of 1270 in all the Protein	0.682465	A0A337SCC9,M3W427,A0A337SDC9
GO:0048747	muscle fiber development	3 of 455 in the list	9 of 1270 in all the Protein	0.682465	A0M8S6,A0A2I2U814,M3XC93
GO:0048754	branching morphogenesis of an epithelial tube	3 of 455 in the list	9 of 1270 in all the Protein	0.682465	A0A337S891,M3WCU0,A0A337S4D2
GO:0050808	synapse organization	3 of 455 in the list	9 of 1270 in all the Protein	0.682465	A0A337SJ19,A0A2I2U814,A0A337S4D2
GO:0050818	regulation of coagulation	3 of 455 in the list	9 of 1270 in all the Protein	0.682465	A0A2I2V145,M3W683,M3WG61
GO:0050851	antigen receptor-mediated signaling pathway	3 of 455 in the list	9 of 1270 in all the Protein	0.682465	A0A337SX42,A0A337SLR9,M3WIZ6
GO:0050852	T cell receptor signaling pathway	3 of 455 in the list	9 of 1270 in all the Protein	0.682465	A0A337SX42,A0A337SLR9,M3WIZ6
GO:0051896	regulation of protein kinase B signaling cascade	3 of 455 in the list	9 of 1270 in all the Protein	0.682465	A0A2I2UP60,M3XF64,M3WCU0
GO:0061138	morphogenesis of a branching epithelium	3 of 455 in the list	9 of 1270 in all the Protein	0.682465	A0A337S891,M3WCU0,A0A337S4D2
GO:0071456	cellular response to hypoxia	3 of 455 in the list	9 of 1270 in all the Protein	0.682465	A0A143RHU3,M3WFR2,Q005W4
GO:0072527	pyrimidine-containing compound metabolic process	3 of 455 in the list	9 of 1270 in all the Protein	0.682465	M3VYG7,M3WM12,A0A337SFI8
GO:1900274	regulation of phospholipase C activity	3 of 455 in the list	9 of 1270 in all the Protein	0.682465	A0A2I2UFW9,M3WJ91,M3WG61
GO:2000117	negative regulation of cysteine-type endopeptidase activity	3 of 455 in the list	9 of 1270 in all the Protein	0.682465	A0A143RHU3,M3WRT4,M3XB73
GO:0019222	regulation of metabolic process	181 of 455 in the list	515 of 1270 in all the Protein	0.683263	M3W2X9,M3WLL9,A0A2I2U7X4,A0A2I2UU58,M3VVE2,A0A0X9Q7C2,M3WQ22,A0A337ST63,A0A337S2V2,A0A337SCS9,A0A2I2USE2,A0A2I2UB62,M3WUX8,A0A337RYG4,A0A2I2UYJ8,A0A2I2UVB4,A0A2I2V1V2,M3W1F1,M3VZ26,M3VYA3,M3W3J7,A0A2I2UZP4,M3WJL5,M3WDF5,M3WLH5,A0A2I2U4A6,A0A337SKA0,A0A337SLB6,M3WJ91,A0A337SQJ9,M3W071,M3WEG8,A0A337SB56,A0A337SI68,A0A337SQC8,M3WNI2,A0A337S4S5,M3W448,A0A2I2US52,M3VWL6,A0A337S180,A0A337SWU8,M3WLH7,M3…
GO:0019219	regulation of nucleobase-containing compound metabolic process	124 of 455 in the list	355 of 1270 in all the Protein	0.683816	A0A2I2V0N1,A0A2I2U5W4,M3W2X9,A0A337SAN9,A0A0X9Q7C2,M3WQ22,A0A337RYK3,A0A2I2UPW6,A0A337ST63,A0A337S2V2,A0A2I2USE2,M3W1D9,A0A337S793,A0A2I2UIT0,A0A2I2UB62,M3WLJ9,M3WUX8,M3W884,A0A337RYG4,A0A2I2UVB4,A0A2I2V1V2,A0A337S647,M3VZ26,M3W7N2,M3VYA3,M3W3J7,M3WKH9,A0A2I2UZP4,M3WHD2,A0A337S163,A0A337SQ19,M3WJL5,A0A337SMA2,M3WDF5,A0A2I2UEX7,A0A337SCK1,A0A337SFD6,M3WLH5,A0A2I2U4A6,A0A337SLB6,M3W192,M3XAB2,A0A2I…
GO:0032880	regulation of protein localization	12 of 455 in the list	36 of 1270 in all the Protein	0.684305	A0A337S891,M3WAY2,A0A2I2U7X4,M3VWL6,M3VVE2,A0A337S4D2,A0A0X9Q7C2,A0A143RHU3,A0A337SP17,M3WCU0,M3VVJ3,A0A337SA97
GO:0051169	nuclear transport	12 of 455 in the list	36 of 1270 in all the Protein	0.684305	A0A2I2UWZ2,M3W071,M3VX44,A0A337SID0,M3X8K9,M3WQJ0,A0A337SVR5,M3W8K2,A0A143RHU3,A0A337SLR9,A0A2I2UGD2,M3WF80
GO:0044092	negative regulation of molecular function	24 of 455 in the list	71 of 1270 in all the Protein	0.686094	A0A2I2V0N1,M3W6F1,A0A337S6Z6,M3W1J6,M3WLL8,A0A2I2UU58,M3VVE2,M3WG61,A0A337RYK3,M3XB73,M3WD01,A0A337SSW7,M3WNI2,A0A337S180,A0A143RHU3,A0A2I2UP60,M3WRT4,A0A2I2V1V2,M3X983,A0A337RWF2,M3W7X5,M3WGK2,M3W683,M3WKB8
GO:0072358	cardiovascular system development	24 of 455 in the list	71 of 1270 in all the Protein	0.686094	M3WHD2,A0A337SCC9,A0A337S891,M3XCA7,A0A337SFD6,M3WXH8,A0A2I2UYL9,A0A337STX5,A0A337ST63,A0A337S140,A0A337SX42,M3XB73,A0A2I2UB62,M3W142,M3X980,A0A2I2U1C5,A0A337S4D2,M3WUP1,A0A143RHU3,A0A2I2V1V2,M3WVY3,M3XC93,M3WCU0,M3WKH9
GO:0072359	circulatory system development	24 of 455 in the list	71 of 1270 in all the Protein	0.686094	M3WHD2,A0A337SCC9,A0A337S891,M3XCA7,A0A337SFD6,M3WXH8,A0A2I2UYL9,A0A337STX5,A0A337ST63,A0A337S140,A0A337SX42,M3XB73,A0A2I2UB62,M3W142,M3X980,A0A2I2U1C5,A0A337S4D2,M3WUP1,A0A143RHU3,A0A2I2V1V2,M3WVY3,M3XC93,M3WCU0,M3WKH9
GO:0001932	regulation of protein phosphorylation	33 of 455 in the list	97 of 1270 in all the Protein	0.687645	M3W6F1,M3X5N8,M3W805,A0A2I2U7X4,A0A2I2U322,M3VVE2,M3WG61,A0A337SKA0,A0A337RYK3,A0A2I2UPW6,M3WMS6,A0A337ST63,A0A2I2V573,A0A337SX42,M3XB73,M3XA88,A0A2I2UFW9,A0A337SB56,A0A337SI68,A0A337SFU3,M3W1A0,A0A143RHU3,A0A2I2UFI8,A0A2I2UP60,A0A2I2V2F7,M3WRT4,A0A2I2V1V2,A0A2I2ULM1,A0A337RWF2,M3W1F1,M3WFR2,M3WGK2,M3W3J7
GO:0048856	anatomical structure development	109 of 455 in the list	313 of 1270 in all the Protein	0.688453	A0A2I2V0N1,A0A337S2E8,M3W2X9,A0A2I2U7X4,Q6S9D9,M3VVE2,A0A337SDC9,A0A337SFI8,A0A337STX5,A0A2I2V0V5,A0A337ST63,M3VVG3,A0A337SCS9,M3W1D9,A0A2I2UM49,A0A337S793,A0A2I2UB62,M3W142,M3W884,M3X980,A0A2I2U1V6,M3WBT7,A0A2I2V0F2,M3WUP1,A0A2I2UVB4,A0M8S6,A0A2I2V1V2,M3WVY3,A0A337SP17,M3W1F1,M3X3Z8,M3VYA3,M3W8D3,M3WKH9,A0A337S8X8,A0A2I2UZP4,M3WHD2,A0A337S163,A0A2I2UGS4,A0A337SFD6,M3WXH8,A0A2I2UHB4,A0A2I2U4A6,A0…
GO:0033554	cellular response to stress	42 of 455 in the list	123 of 1270 in all the Protein	0.692189	M3W6F1,M3W805,A0A2I2UU58,M3VVE2,P49064,A0A337STX5,M3W3P2,A0A337ST63,A0A2I2V124,A0A337S140,A0A337SFU3,A0A2I2UPC3,M3WX33,M3WJ18,M3WPZ7,M3X983,A0A2I2V1V2,M3WFR2,M3W6R3,M3W7N2,A0A337RYW4,A0A2I2UZP4,M3WHD2,A0A337S163,A0A337SJ00,M3WJL5,Q005W4,M3W1J6,A0A2I2V573,A0A337SSW7,A0A2I2UF54,A0A337SDX0,A0A337SVF6,M3WEG8,A0A337SI68,M3WS00,M3VXF2,A0A143RHU3,A0A2I2UFI8,A0A2I2ULD8,M3WGK2,M3X0W1
GO:0010740	positive regulation of intracellular protein kinase cascade	15 of 455 in the list	45 of 1270 in all the Protein	0.692282	M3W6F1,A0A2I2U1V6,A0A2I2U9B1,M3XF64,A0A337SFU3,A0A337S4D2,M3WG61,A0A2I2V2F7,M3WMS6,M3W1F1,A0A337SX42,M3WEI7,A0A337SQZ3,M3X0W1,A0A2I2UG44
GO:0032870	cellular response to hormone stimulus	16 of 455 in the list	48 of 1270 in all the Protein	0.695016	M3WJD7,A0A337S891,M3W805,M3WMP3,A0A337SLB6,M3WD87,M3W6D0,M3XB73,M3W1J7,A0A2I2UF54,A0A2I2UFW9,A0A2I2UPC3,M3VWL6,A0A143RHU3,A0A337SMI1,A0A337RYW4
GO:0010605	negative regulation of macromolecule metabolic process	57 of 455 in the list	166 of 1270 in all the Protein	0.695474	M3WJD7,A0A2I2V0N1,A0A337S891,M3W805,A0A2I2U9B1,M3W2X9,A0A2I2U7X4,A0A337S936,M3VVE2,M3WG61,A0A2I2UYL9,M3W2B9,A0A337RYK3,A0A337ST63,M3WD87,A0A337SCS9,M3WRU8,M3W1D9,M3W6L9,M3WLJ9,A0A2I2UVJ9,M3WEW6,A0A337S3I1,A0A337S4D2,M3VYD3,M3X983,A0A2I2V1V2,A0A337RWF2,M3W683,M3VYA3,A0A337RYW4,A0A2I2UZP4,M3X9R4,M3XF64,M3WLH5,A0A2I2UKX2,A0A2I2V573,A0A337SSW7,M3W1J7,M3XAB2,M3W071,M3WA64,A0A337SVF6,M3X8K9,M3WNI2,A0A3…
GO:0000018	regulation of DNA recombination	2 of 455 in the list	6 of 1270 in all the Protein	0.696773	A0A337ST63,M3X0W1
GO:0001656	metanephros development	2 of 455 in the list	6 of 1270 in all the Protein	0.696773	M3WJD7,A0A337S4D2
GO:0001707	mesoderm formation	2 of 455 in the list	6 of 1270 in all the Protein	0.696773	A0A337SKA0,M3WCU0
GO:0001959	regulation of cytokine-mediated signaling pathway	2 of 455 in the list	6 of 1270 in all the Protein	0.696773	A0A337S891,A0A2I2U7X4
GO:0002479	antigen processing and presentation of exogenous peptide antigen via MHC class I, TAP-dependent	2 of 455 in the list	6 of 1270 in all the Protein	0.696773	M3X983,A0A337SSW7
GO:0002700	regulation of production of molecular mediator of immune response	2 of 455 in the list	6 of 1270 in all the Protein	0.696773	A0A2I2V145,A0A337SX42
GO:0002705	positive regulation of leukocyte mediated immunity	2 of 455 in the list	6 of 1270 in all the Protein	0.696773	A0A2I2V145,A0A337SX42
GO:0002708	positive regulation of lymphocyte mediated immunity	2 of 455 in the list	6 of 1270 in all the Protein	0.696773	A0A2I2V145,A0A337SX42
GO:0002824	positive regulation of adaptive immune response based on somatic recombination of immune receptors built from immunoglobulin superfamily domains	2 of 455 in the list	6 of 1270 in all the Protein	0.696773	A0A2I2V145,A0A337SX42
GO:0006220	pyrimidine nucleotide metabolic process	2 of 455 in the list	6 of 1270 in all the Protein	0.696773	M3VYG7,M3WM12
GO:0006308	DNA catabolic process	2 of 455 in the list	6 of 1270 in all the Protein	0.696773	M3WPZ7,M3WM12
GO:0006415	translational termination	2 of 455 in the list	6 of 1270 in all the Protein	0.696773	M3WMF9,A0A337SK71
GO:0006893	Golgi to plasma membrane transport	2 of 455 in the list	6 of 1270 in all the Protein	0.696773	A0A2I2UGD2,M3VWN1
GO:0006977	DNA damage response, signal transduction by p53 class mediator resulting in cell cycle arrest	2 of 455 in the list	6 of 1270 in all the Protein	0.696773	M3X983,A0A337SSW7
GO:0007032	endosome organization	2 of 455 in the list	6 of 1270 in all the Protein	0.696773	M3WXF7,M3VWN1
GO:0007292	female gamete generation	2 of 455 in the list	6 of 1270 in all the Protein	0.696773	A0A337S4D2,A0A337RTV0
GO:0010923	negative regulation of phosphatase activity	2 of 455 in the list	6 of 1270 in all the Protein	0.696773	M3WD01,A0A2I2UU58
GO:0010976	positive regulation of neuron projection development	2 of 455 in the list	6 of 1270 in all the Protein	0.696773	A0A337SWJ9,A0A337SFI8
GO:0019228	regulation of action potential in neuron	2 of 455 in the list	6 of 1270 in all the Protein	0.696773	A0A143RHU3,M3W8D3
GO:0030258	lipid modification	2 of 455 in the list	6 of 1270 in all the Protein	0.696773	M3WEW6,A0A2I2U438
GO:0030802	regulation of cyclic nucleotide biosynthetic process	2 of 455 in the list	6 of 1270 in all the Protein	0.696773	M3XB73,M3WG61
GO:0030808	regulation of nucleotide biosynthetic process	2 of 455 in the list	6 of 1270 in all the Protein	0.696773	M3XB73,M3WG61
GO:0030814	regulation of cAMP metabolic process	2 of 455 in the list	6 of 1270 in all the Protein	0.696773	M3XB73,M3WG61
GO:0030888	regulation of B cell proliferation	2 of 455 in the list	6 of 1270 in all the Protein	0.696773	M3WEW6,M3WLL9
GO:0031571	mitotic G1 DNA damage checkpoint	2 of 455 in the list	6 of 1270 in all the Protein	0.696773	M3X983,A0A337SSW7
GO:0032091	negative regulation of protein binding	2 of 455 in the list	6 of 1270 in all the Protein	0.696773	A0A2I2V0N1,M3W6F1
GO:0032675	regulation of interleukin-6 production	2 of 455 in the list	6 of 1270 in all the Protein	0.696773	A0A2I2V145,M3WEW6
GO:0032856	activation of Ras GTPase activity	2 of 455 in the list	6 of 1270 in all the Protein	0.696773	M3X5N8,M3WCU0
GO:0033143	regulation of intracellular steroid hormone receptor signaling pathway	2 of 455 in the list	6 of 1270 in all the Protein	0.696773	A0A337S891,A0A2I2ULD8
GO:0034333	adherens junction assembly	2 of 455 in the list	6 of 1270 in all the Protein	0.696773	M3VWL6,A0A337S4D2
GO:0034644	cellular response to UV	2 of 455 in the list	6 of 1270 in all the Protein	0.696773	M3W071,M3WUH9
GO:0043502	regulation of muscle adaptation	2 of 455 in the list	6 of 1270 in all the Protein	0.696773	M3WKB8,M3WG61
GO:0043666	regulation of phosphoprotein phosphatase activity	2 of 455 in the list	6 of 1270 in all the Protein	0.696773	M3WWT7,A0A2I2UU58
GO:0044003	modification by symbiont of host morphology or physiology	2 of 455 in the list	6 of 1270 in all the Protein	0.696773	Q005W4,P49064
GO:0045428	regulation of nitric oxide biosynthetic process	2 of 455 in the list	6 of 1270 in all the Protein	0.696773	A0A143RHU3,M3VVG3
GO:0045444	fat cell differentiation	2 of 455 in the list	6 of 1270 in all the Protein	0.696773	A0A337S891,M3W142
GO:0046320	regulation of fatty acid oxidation	2 of 455 in the list	6 of 1270 in all the Protein	0.696773	A0A143RHU3,A0A2I2UPC3
GO:0046326	positive regulation of glucose import	2 of 455 in the list	6 of 1270 in all the Protein	0.696773	A0A143RHU3,M3VWL6
GO:0048678	response to axon injury	2 of 455 in the list	6 of 1270 in all the Protein	0.696773	A0A337SFI8,A0A337RYW4
GO:0050886	endocrine process	2 of 455 in the list	6 of 1270 in all the Protein	0.696773	A0A337SFD6,M3W7S3
GO:0051352	negative regulation of ligase activity	2 of 455 in the list	6 of 1270 in all the Protein	0.696773	M3X983,A0A337SSW7
GO:0051436	negative regulation of ubiquitin-protein ligase activity involved in mitotic cell cycle	2 of 455 in the list	6 of 1270 in all the Protein	0.696773	M3X983,A0A337SSW7
GO:0051444	negative regulation of ubiquitin-protein ligase activity	2 of 455 in the list	6 of 1270 in all the Protein	0.696773	M3X983,A0A337SSW7
GO:0051607	defense response to virus	2 of 455 in the list	6 of 1270 in all the Protein	0.696773	A0A0X9Q7C2,M3WHZ0
GO:0060759	regulation of response to cytokine stimulus	2 of 455 in the list	6 of 1270 in all the Protein	0.696773	A0A337S891,A0A2I2U7X4
GO:0071216	cellular response to biotic stimulus	2 of 455 in the list	6 of 1270 in all the Protein	0.696773	M3XD62,M3XF64
GO:0071219	cellular response to molecule of bacterial origin	2 of 455 in the list	6 of 1270 in all the Protein	0.696773	M3XD62,M3XF64
GO:0071222	cellular response to lipopolysaccharide	2 of 455 in the list	6 of 1270 in all the Protein	0.696773	M3XD62,M3XF64
GO:0071482	cellular response to light stimulus	2 of 455 in the list	6 of 1270 in all the Protein	0.696773	M3W071,M3WUH9
GO:0072395	signal transduction involved in cell cycle checkpoint	2 of 455 in the list	6 of 1270 in all the Protein	0.696773	M3X983,A0A337SSW7
GO:0072401	signal transduction involved in DNA integrity checkpoint	2 of 455 in the list	6 of 1270 in all the Protein	0.696773	M3X983,A0A337SSW7
GO:0072413	signal transduction involved in mitotic cell cycle checkpoint	2 of 455 in the list	6 of 1270 in all the Protein	0.696773	M3X983,A0A337SSW7
GO:0072422	signal transduction involved in DNA damage checkpoint	2 of 455 in the list	6 of 1270 in all the Protein	0.696773	M3X983,A0A337SSW7
GO:0072431	signal transduction involved in mitotic G1 DNA damage checkpoint	2 of 455 in the list	6 of 1270 in all the Protein	0.696773	M3X983,A0A337SSW7
GO:0072528	pyrimidine-containing compound biosynthetic process	2 of 455 in the list	6 of 1270 in all the Protein	0.696773	M3VYG7,M3WM12
GO:0090002	establishment of protein localization to plasma membrane	2 of 455 in the list	6 of 1270 in all the Protein	0.696773	A0A2I2UGD2,M3X0Y6
GO:0090150	establishment of protein localization to membrane	2 of 455 in the list	6 of 1270 in all the Protein	0.696773	A0A2I2UGD2,M3X0Y6
GO:0090263	positive regulation of canonical Wnt receptor signaling pathway	2 of 455 in the list	6 of 1270 in all the Protein	0.696773	A0A337S140,M3W7X5
GO:0090342	regulation of cell aging	2 of 455 in the list	6 of 1270 in all the Protein	0.696773	A0A337SVF6,M3WFR2
GO:1900371	regulation of purine nucleotide biosynthetic process	2 of 455 in the list	6 of 1270 in all the Protein	0.696773	M3XB73,M3WG61
GO:2001235	positive regulation of apoptotic signaling pathway	2 of 455 in the list	6 of 1270 in all the Protein	0.696773	M3WRT4,A0A337SP17
GO:2001259	positive regulation of cation channel activity	2 of 455 in the list	6 of 1270 in all the Protein	0.696773	M3WXH8,M3WLJ9
GO:0003008	system process	36 of 455 in the list	106 of 1270 in all the Protein	0.697634	M3WJD7,A0A337S2E8,M3VX24,M3W2X9,M3WD40,M3WG61,A0A337STX5,A0A337SJ19,A0A2I2UXU4,M3W6D0,M3XB73,M3WLJ9,M3WI73,A0A2I2UFW9,A0A2I2U1V6,A0A337S4D2,M3WUP1,A0A2I2U057,A0A2I2UP60,M3W683,M3W8D3,A0A337SFD6,M3WM12,M3WJ91,A0A2I2UF54,A0A2I2ULZ0,M3W462,M3WUH9,M3VWL6,A0A143RHU3,A0A2I2UL84,A0A337SJR5,M3XC93,M3W7S3,M3WKB8,A0A337SBJ9
GO:0006952	defense response	17 of 455 in the list	51 of 1270 in all the Protein	0.697762	M3VYU1,M3WJD7,M3W884,M3X5X6,A0A337SUY7,A0A2I2U4A6,A0A0X9Q7C2,A0A143RHU3,A0A2I2UXU4,A0A2I2V145,A0A2I2V1V2,M3W854,M3W0P8,A0A337SD37,M3WKB8,M3WHZ0,A0A2I2UG44
GO:0043408	regulation of MAPK cascade	17 of 455 in the list	51 of 1270 in all the Protein	0.697762	M3W6F1,A0A2I2U9B1,M3VVE2,M3WG61,A0A337RYK3,A0A337SX42,M3XB73,A0A2I2U1V6,A0A337SFU3,A0A337S4D2,A0A2I2UP60,A0A143RHU3,A0A2I2V2F7,A0A2I2V1V2,M3W1F1,M3WGK2,M3WCU0
GO:0080135	regulation of cellular response to stress	17 of 455 in the list	51 of 1270 in all the Protein	0.697762	A0A337SCC9,A0A2I2V0N1,M3W6F1,A0A337SWJ9,A0A337RYK3,A0A337SX42,A0A2I2USE2,A0A337SVF6,A0A2I2U1V6,A0A337S576,A0A337SFU3,A0A143RHU3,A0A2I2V1V2,A0A2I2V2F7,M3W1F1,M3WGK2,M3X0W1
[truncated: 643 more rows]
