# Supplementary material for: iTRAQ-Based Phosphoproteomic Analysis Exposes Molecular Changes in the Small Intestinal Epithelia of Cats after Toxoplasma gondii Infection
Source: Animals (Basel). 2023 Nov 16;13(22):3537. doi: 10.3390/ani13223537 (PMC10668779; doi:10.3390/ani13223537)
Supplement: Supplementary file 1 [file animals-13-03537-s001.zip › Table S3.xlsx]

## Sheet: cv_10_DPI-VS-control
Pathway ID	Pathway	Diff Proteins with pathway annotation (633)	All Proteins with pathway annotation (1660)	Pvalue
ko05168	Herpes simplex infection	23 (3.63%)	41 (2.47%)	0.0137278
ko04621	NOD-like receptor signaling pathway	17 (2.69%)	29 (1.75%)	0.0192371
ko05330	Allograft rejection	4 (0.63%)	4 (0.24%)	0.0210198
ko05332	Graft-versus-host disease	4 (0.63%)	4 (0.24%)	0.0210198
ko05320	Autoimmune thyroid disease	4 (0.63%)	4 (0.24%)	0.0210198
ko04310	Wnt signaling pathway	12 (1.9%)	19 (1.14%)	0.0231589
ko04144	Endocytosis	39 (6.16%)	81 (4.88%)	0.0382449
ko04217	Necroptosis	16 (2.53%)	29 (1.75%)	0.0450645
ko04623	Cytosolic DNA-sensing pathway	3 (0.47%)	3 (0.18%)	0.0552855
ko04530	Tight junction	29 (4.58%)	60 (3.61%)	0.0653163
ko05169	Epstein-Barr virus infection	21 (3.32%)	42 (2.53%)	0.0758777
ko05143	African trypanosomiasis	5 (0.79%)	7 (0.42%)	0.0788554
ko04064	NF-kappa B signaling pathway	6 (0.95%)	9 (0.54%)	0.0794045
ko04520	Adherens junction	14 (2.21%)	27 (1.63%)	0.101468
ko05416	Viral myocarditis	8 (1.26%)	14 (0.84%)	0.117273
ko04330	Notch signaling pathway	7 (1.11%)	12 (0.72%)	0.126454
ko04625	C-type lectin receptor signaling pathway	10 (1.58%)	19 (1.14%)	0.142407
ko04940	Type I diabetes mellitus	4 (0.63%)	6 (0.36%)	0.153978
ko00520	Amino sugar and nucleotide sugar metabolism	4 (0.63%)	6 (0.36%)	0.153978
ko03060	Protein export	3 (0.47%)	4 (0.24%)	0.158082
ko04971	Gastric acid secretion	8 (1.26%)	15 (0.9%)	0.170424
ko05418	Fluid shear stress and atherosclerosis	11 (1.74%)	22 (1.33%)	0.174939
ko04014	Ras signaling pathway	16 (2.53%)	34 (2.05%)	0.182296
ko00240	Pyrimidine metabolism	7 (1.11%)	13 (0.78%)	0.187151
ko05146	Amoebiasis	7 (1.11%)	13 (0.78%)	0.187151
ko04918	Thyroid hormone synthesis	7 (1.11%)	13 (0.78%)	0.187151
ko04612	Antigen processing and presentation	7 (1.11%)	13 (0.78%)	0.187151
ko04659	Th17 cell differentiation	6 (0.95%)	11 (0.66%)	0.206221
ko05130	Pathogenic Escherichia coli infection	9 (1.42%)	18 (1.08%)	0.210657
ko04013	MAPK signaling pathway - fly	11 (1.74%)	23 (1.39%)	0.225405
ko05110	Vibrio cholerae infection	5 (0.79%)	9 (0.54%)	0.228243
ko04658	Th1 and Th2 cell differentiation	4 (0.63%)	7 (0.42%)	0.25414
ko05120	Epithelial cell signaling in Helicobacter pylori infection	4 (0.63%)	7 (0.42%)	0.25414
ko04270	Vascular smooth muscle contraction	12 (1.9%)	26 (1.57%)	0.25676
ko05131	Shigellosis	7 (1.11%)	14 (0.84%)	0.257028
ko05164	Influenza A	16 (2.53%)	36 (2.17%)	0.266882
ko04728	Dopaminergic synapse	9 (1.42%)	19 (1.14%)	0.272083
ko00500	Starch and sucrose metabolism	3 (0.47%)	5 (0.3%)	0.285461
ko04742	Taste transduction	3 (0.47%)	5 (0.3%)	0.285461
ko04662	B cell receptor signaling pathway	6 (0.95%)	12 (0.72%)	0.285988
ko04660	T cell receptor signaling pathway	10 (1.58%)	22 (1.33%)	0.307625
ko04624	Toll and Imd signaling pathway	5 (0.79%)	10 (0.6%)	0.320467
ko04622	RIG-I-like receptor signaling pathway	5 (0.79%)	10 (0.6%)	0.320467
ko05032	Morphine addiction	5 (0.79%)	10 (0.6%)	0.320467
ko00052	Galactose metabolism	2 (0.32%)	3 (0.18%)	0.325229
ko04614	Renin-angiotensin system	2 (0.32%)	3 (0.18%)	0.325229
ko00480	Glutathione metabolism	2 (0.32%)	3 (0.18%)	0.325229
ko00250	Alanine, aspartate and glutamate metabolism	2 (0.32%)	3 (0.18%)	0.325229
ko03020	RNA polymerase	2 (0.32%)	3 (0.18%)	0.325229
ko05321	Inflammatory bowel disease (IBD)	2 (0.32%)	3 (0.18%)	0.325229
ko05205	Proteoglycans in cancer	21 (3.32%)	50 (3.01%)	0.332722
ko04514	Cell adhesion molecules (CAMs)	7 (1.11%)	15 (0.9%)	0.332807
ko03013	RNA transport	19 (3%)	45 (2.71%)	0.335001
ko05162	Measles	9 (1.42%)	20 (1.2%)	0.337836
ko04510	Focal adhesion	20 (3.16%)	48 (2.89%)	0.355652
ko05142	Chagas disease (American trypanosomiasis)	4 (0.63%)	8 (0.48%)	0.362726
ko03420	Nucleotide excision repair	4 (0.63%)	8 (0.48%)	0.362726
ko04745	Phototransduction - fly	4 (0.63%)	8 (0.48%)	0.362726
ko04921	Oxytocin signaling pathway	12 (1.9%)	28 (1.69%)	0.368563
ko04724	Glutamatergic synapse	6 (0.95%)	13 (0.78%)	0.370705
ko04723	Retrograde endocannabinoid signaling	6 (0.95%)	13 (0.78%)	0.370705
ko04972	Pancreatic secretion	6 (0.95%)	13 (0.78%)	0.370705
ko04933	AGE-RAGE signaling pathway in diabetic complications	6 (0.95%)	13 (0.78%)	0.370705
ko04657	IL-17 signaling pathway	6 (0.95%)	13 (0.78%)	0.370705
ko04020	Calcium signaling pathway	10 (1.58%)	23 (1.39%)	0.370871
ko03015	mRNA surveillance pathway	10 (1.58%)	23 (1.39%)	0.370871
ko04070	Phosphatidylinositol signaling system	10 (1.58%)	23 (1.39%)	0.370871
ko00450	Selenocompound metabolism	1 (0.16%)	1 (0.06%)	0.381325
ko00770	Pantothenate and CoA biosynthesis	1 (0.16%)	1 (0.06%)	0.381325
ko00140	Steroid hormone biosynthesis	1 (0.16%)	1 (0.06%)	0.381325
ko01523	Antifolate resistance	1 (0.16%)	1 (0.06%)	0.381325
ko00534	Glycosaminoglycan biosynthesis - heparan sulfate / heparin	1 (0.16%)	1 (0.06%)	0.381325
ko05310	Asthma	1 (0.16%)	1 (0.06%)	0.381325
ko00440	Phosphonate and phosphinate metabolism	1 (0.16%)	1 (0.06%)	0.381325
ko00730	Thiamine metabolism	1 (0.16%)	1 (0.06%)	0.381325
ko05166	HTLV-I infection	15 (2.37%)	36 (2.17%)	0.389866
ko05016	Huntington's disease	9 (1.42%)	21 (1.27%)	0.405728
ko05132	Salmonella infection	9 (1.42%)	21 (1.27%)	0.405728
ko05220	Chronic myeloid leukemia	7 (1.11%)	16 (0.96%)	0.411043
ko04550	Signaling pathways regulating pluripotency of stem cells	5 (0.79%)	11 (0.66%)	0.415672
ko04727	GABAergic synapse	5 (0.79%)	11 (0.66%)	0.415672
ko00330	Arginine and proline metabolism	3 (0.47%)	6 (0.36%)	0.416945
ko04979	Cholesterol metabolism	3 (0.47%)	6 (0.36%)	0.416945
ko00020	Citrate cycle (TCA cycle)	3 (0.47%)	6 (0.36%)	0.416945
ko05206	MicroRNAs in cancer	14 (2.21%)	34 (2.05%)	0.419337
ko04218	Cellular senescence	14 (2.21%)	34 (2.05%)	0.419337
ko05202	Transcriptional misregulation in cancer	14 (2.21%)	34 (2.05%)	0.419337
ko05203	Viral carcinogenesis	17 (2.69%)	42 (2.53%)	0.433504
ko04012	ErbB signaling pathway	10 (1.58%)	24 (1.45%)	0.435232
ko04540	Gap junction	8 (1.26%)	19 (1.14%)	0.444726
ko04110	Cell cycle	8 (1.26%)	19 (1.14%)	0.444726
ko04970	Salivary secretion	6 (0.95%)	14 (0.84%)	0.455963
ko05161	Hepatitis B	9 (1.42%)	22 (1.33%)	0.473646
ko04726	Serotonergic synapse	7 (1.11%)	17 (1.02%)	0.488555
ko03440	Homologous recombination	2 (0.32%)	4 (0.24%)	0.492376
ko00790	Folate biosynthesis	2 (0.32%)	4 (0.24%)	0.492376
ko00380	Tryptophan metabolism	2 (0.32%)	4 (0.24%)	0.492376
ko00350	Tyrosine metabolism	2 (0.32%)	4 (0.24%)	0.492376
ko03030	DNA replication	2 (0.32%)	4 (0.24%)	0.492376
ko03050	Proteasome	2 (0.32%)	4 (0.24%)	0.492376
ko04919	Thyroid hormone signaling pathway	15 (2.37%)	38 (2.29%)	0.493552
ko05100	Bacterial invasion of epithelial cells	10 (1.58%)	25 (1.51%)	0.498995
ko04961	Endocrine and other factor-regulated calcium reabsorption	5 (0.79%)	12 (0.72%)	0.508304
ko04730	Long-term depression	5 (0.79%)	12 (0.72%)	0.508304
ko04911	Insulin secretion	5 (0.79%)	12 (0.72%)	0.508304
ko04810	Regulation of actin cytoskeleton	23 (3.63%)	60 (3.61%)	0.536925
ko04725	Cholinergic synapse	6 (0.95%)	15 (0.9%)	0.538066
ko04916	Melanogenesis	6 (0.95%)	15 (0.9%)	0.538066
ko04214	Apoptosis - fly	6 (0.95%)	15 (0.9%)	0.538066
ko04360	Axon guidance	12 (1.9%)	31 (1.87%)	0.541921
ko04022	cGMP-PKG signaling pathway	10 (1.58%)	26 (1.57%)	0.560662
ko05212	Pancreatic cancer	7 (1.11%)	18 (1.08%)	0.562705
ko05010	Alzheimer's disease	7 (1.11%)	18 (1.08%)	0.562705
ko04630	Jak-STAT signaling pathway	7 (1.11%)	18 (1.08%)	0.562705
ko03320	PPAR signaling pathway	4 (0.63%)	10 (0.6%)	0.57021
ko04974	Protein digestion and absorption	4 (0.63%)	10 (0.6%)	0.57021
ko04917	Prolactin signaling pathway	4 (0.63%)	10 (0.6%)	0.57021
ko05163	Human cytomegalovirus infection	17 (2.69%)	45 (2.71%)	0.576751
ko04670	Leukocyte transendothelial migration	11 (1.74%)	29 (1.75%)	0.579435
ko00230	Purine metabolism	8 (1.26%)	21 (1.27%)	0.583836
ko05225	Hepatocellular carcinoma	12 (1.9%)	32 (1.93%)	0.596461
ko04145	Phagosome	9 (1.42%)	24 (1.45%)	0.602406
ko04066	HIF-1 signaling pathway	6 (0.95%)	16 (0.96%)	0.614281
ko04926	Relaxin signaling pathway	6 (0.95%)	16 (0.96%)	0.614281
ko03008	Ribosome biogenesis in eukaryotes	6 (0.95%)	16 (0.96%)	0.614281
ko05204	Chemical carcinogenesis	1 (0.16%)	2 (0.12%)	0.617384
ko05033	Nicotine addiction	1 (0.16%)	2 (0.12%)	0.617384
ko00590	Arachidonic acid metabolism	1 (0.16%)	2 (0.12%)	0.617384
ko00514	Other types of O-glycan biosynthesis	1 (0.16%)	2 (0.12%)	0.617384
ko00360	Phenylalanine metabolism	1 (0.16%)	2 (0.12%)	0.617384
ko00591	Linoleic acid metabolism	1 (0.16%)	2 (0.12%)	0.617384
ko00340	Histidine metabolism	1 (0.16%)	2 (0.12%)	0.617384
ko00830	Retinol metabolism	1 (0.16%)	2 (0.12%)	0.617384
ko02010	ABC transporters	1 (0.16%)	2 (0.12%)	0.617384
ko04672	Intestinal immune network for IgA production	1 (0.16%)	2 (0.12%)	0.617384
ko03450	Non-homologous end-joining	1 (0.16%)	2 (0.12%)	0.617384
ko03040	Spliceosome	20 (3.16%)	54 (3.25%)	0.618239
ko04973	Carbohydrate digestion and absorption	2 (0.32%)	5 (0.3%)	0.63032
ko05217	Basal cell carcinoma	2 (0.32%)	5 (0.3%)	0.63032
ko04260	Cardiac muscle contraction	2 (0.32%)	5 (0.3%)	0.63032
ko04216	Ferroptosis	2 (0.32%)	5 (0.3%)	0.63032
ko04060	Cytokine-cytokine receptor interaction	2 (0.32%)	5 (0.3%)	0.63032
ko05167	Kaposi's sarcoma-associated herpesvirus infection	11 (1.74%)	30 (1.81%)	0.634074
ko05200	Pathways in cancer	25 (3.95%)	68 (4.1%)	0.639122
ko04015	Rap1 signaling pathway	15 (2.37%)	41 (2.47%)	0.639792
ko05133	Pertussis	3 (0.47%)	8 (0.48%)	0.644842
ko03022	Basal transcription factors	3 (0.47%)	8 (0.48%)	0.644842
ko04962	Vasopressin-regulated water reabsorption	3 (0.47%)	8 (0.48%)	0.644842
ko05030	Cocaine addiction	3 (0.47%)	8 (0.48%)	0.644842
ko04960	Aldosterone-regulated sodium reabsorption	3 (0.47%)	8 (0.48%)	0.644842
ko00970	Aminoacyl-tRNA biosynthesis	3 (0.47%)	8 (0.48%)	0.644842
ko05012	Parkinson's disease	4 (0.63%)	11 (0.66%)	0.658517
ko04610	Complement and coagulation cascades	4 (0.63%)	11 (0.66%)	0.658517
ko04620	Toll-like receptor signaling pathway	4 (0.63%)	11 (0.66%)	0.658517
ko05140	Leishmaniasis	4 (0.63%)	11 (0.66%)	0.658517
ko04371	Apelin signaling pathway	9 (1.42%)	25 (1.51%)	0.660574
ko04928	Parathyroid hormone synthesis, secretion and action	9 (1.42%)	25 (1.51%)	0.660574
ko05222	Small cell lung cancer	5 (0.79%)	14 (0.84%)	0.671158
ko04924	Renin secretion	5 (0.79%)	14 (0.84%)	0.671158
ko05145	Toxoplasmosis	6 (0.95%)	17 (1.02%)	0.682858
ko04370	VEGF signaling pathway	6 (0.95%)	17 (1.02%)	0.682858
ko04261	Adrenergic signaling in cardiomyocytes	7 (1.11%)	20 (1.2%)	0.69374
ko04071	Sphingolipid signaling pathway	8 (1.26%)	23 (1.39%)	0.703913
ko05165	Human papillomavirus infection	25 (3.95%)	70 (4.22%)	0.706945
ko04062	Chemokine signaling pathway	10 (1.58%)	29 (1.75%)	0.72248
ko05152	Tuberculosis	10 (1.58%)	29 (1.75%)	0.72248
ko04927	Cortisol synthesis and secretion	3 (0.47%)	9 (0.54%)	0.732106
ko00620	Pyruvate metabolism	3 (0.47%)	9 (0.54%)	0.732106
ko00030	Pentose phosphate pathway	3 (0.47%)	9 (0.54%)	0.732106
ko05031	Amphetamine addiction	4 (0.63%)	12 (0.72%)	0.733624
ko04640	Hematopoietic cell lineage	2 (0.32%)	6 (0.36%)	0.737007
ko04740	Olfactory transduction	2 (0.32%)	6 (0.36%)	0.737007
ko04080	Neuroactive ligand-receptor interaction	2 (0.32%)	6 (0.36%)	0.737007
ko04750	Inflammatory mediator regulation of TRP channels	5 (0.79%)	15 (0.9%)	0.737704
ko05221	Acute myeloid leukemia	6 (0.95%)	18 (1.08%)	0.742935
ko05223	Non-small cell lung cancer	6 (0.95%)	18 (1.08%)	0.742935
ko01521	EGFR tyrosine kinase inhibitor resistance	6 (0.95%)	18 (1.08%)	0.742935
ko04720	Long-term potentiation	6 (0.95%)	18 (1.08%)	0.742935
ko04912	GnRH signaling pathway	7 (1.11%)	21 (1.27%)	0.748692
ko00260	Glycine, serine and threonine metabolism	1 (0.16%)	3 (0.18%)	0.763461
ko05150	Staphylococcus aureus infection	1 (0.16%)	3 (0.18%)	0.763461
ko00510	N-Glycan biosynthesis	1 (0.16%)	3 (0.18%)	0.763461
ko04340	Hedgehog signaling pathway	1 (0.16%)	3 (0.18%)	0.763461
ko00982	Drug metabolism - cytochrome P450	1 (0.16%)	3 (0.18%)	0.763461
ko04341	Hedgehog signaling pathway - fly	1 (0.16%)	3 (0.18%)	0.763461
ko04950	Maturity onset diabetes of the young	1 (0.16%)	3 (0.18%)	0.763461
ko04713	Circadian entrainment	5 (0.79%)	16 (0.96%)	0.793805
ko04668	TNF signaling pathway	5 (0.79%)	16 (0.96%)	0.793805
ko00562	Inositol phosphate metabolism	5 (0.79%)	16 (0.96%)	0.793805
ko04213	Longevity regulating pathway - multiple species	5 (0.79%)	16 (0.96%)	0.793805
ko04925	Aldosterone synthesis and secretion	5 (0.79%)	16 (0.96%)	0.793805
ko04137	Mitophagy - animal	5 (0.79%)	16 (0.96%)	0.793805
ko05211	Renal cell carcinoma	6 (0.95%)	19 (1.14%)	0.794354
ko04380	Osteoclast differentiation	6 (0.95%)	19 (1.14%)	0.794354
ko05230	Central carbon metabolism in cancer	4 (0.63%)	13 (0.78%)	0.795544
ko01522	Endocrine resistance	7 (1.11%)	22 (1.33%)	0.796242
ko03010	Ribosome	3 (0.47%)	10 (0.6%)	0.801491
ko04920	Adipocytokine signaling pathway	3 (0.47%)	10 (0.6%)	0.801491
ko04141	Protein processing in endoplasmic reticulum	10 (1.58%)	31 (1.87%)	0.805695
ko04978	Mineral absorption	2 (0.32%)	7 (0.42%)	0.81619
ko04721	Synaptic vesicle cycle	2 (0.32%)	7 (0.42%)	0.81619
ko00983	Drug metabolism - other enzymes	2 (0.32%)	7 (0.42%)	0.81619
ko04922	Glucagon signaling pathway	7 (1.11%)	23 (1.39%)	0.836635
ko05215	Prostate cancer	7 (1.11%)	23 (1.39%)	0.836635
ko04915	Estrogen signaling pathway	8 (1.26%)	26 (1.57%)	0.836936
ko05231	Choline metabolism in cancer	6 (0.95%)	20 (1.2%)	0.837475
ko04611	Platelet activation	9 (1.42%)	29 (1.75%)	0.838017
ko04210	Apoptosis	10 (1.58%)	32 (1.93%)	0.839643
ko04664	Fc epsilon RI signaling pathway	5 (0.79%)	17 (1.02%)	0.840033
ko04932	Non-alcoholic fatty liver disease (NAFLD)	4 (0.63%)	14 (0.84%)	0.845299
ko04650	Natural killer cell mediated cytotoxicity	4 (0.63%)	14 (0.84%)	0.845299
ko05322	Systemic lupus erythematosus	1 (0.16%)	4 (0.24%)	0.853823
ko04392	Hippo signaling pathway - multiple species	1 (0.16%)	4 (0.24%)	0.853823
ko04710	Circadian rhythm	1 (0.16%)	4 (0.24%)	0.853823
ko00640	Propanoate metabolism	1 (0.16%)	4 (0.24%)	0.853823
ko00630	Glyoxylate and dicarboxylate metabolism	1 (0.16%)	4 (0.24%)	0.853823
ko03430	Mismatch repair	1 (0.16%)	4 (0.24%)	0.853823
ko04215	Apoptosis - multiple species	1 (0.16%)	4 (0.24%)	0.853823
ko04913	Ovarian steroidogenesis	1 (0.16%)	4 (0.24%)	0.853823
ko05218	Melanoma	3 (0.47%)	11 (0.66%)	0.855106
ko00564	Glycerophospholipid metabolism	3 (0.47%)	11 (0.66%)	0.855106
ko00310	Lysine degradation	3 (0.47%)	11 (0.66%)	0.855106
ko04142	Lysosome	3 (0.47%)	11 (0.66%)	0.855106
ko04150	mTOR signaling pathway	9 (1.42%)	30 (1.81%)	0.868589
ko04140	Autophagy - animal	11 (1.74%)	36 (2.17%)	0.869503
ko04934	Cushing's syndrome	7 (1.11%)	24 (1.45%)	0.870387
ko01100	Metabolic pathways	39 (6.16%)	116 (6.99%)	0.872598
ko04114	Oocyte meiosis	6 (0.95%)	21 (1.27%)	0.872988
ko05020	Prion diseases	2 (0.32%)	8 (0.48%)	0.873306
ko05034	Alcoholism	5 (0.79%)	18 (1.08%)	0.877379
ko04910	Insulin signaling pathway	12 (1.9%)	40 (2.41%)	0.893465
ko04212	Longevity regulating pathway - worm	3 (0.47%)	12 (0.72%)	0.8956
ko04024	cAMP signaling pathway	8 (1.26%)	28 (1.69%)	0.895789
ko04666	Fc gamma R-mediated phagocytosis	7 (1.11%)	25 (1.51%)	0.898169
ko04120	Ubiquitin mediated proteolysis	7 (1.11%)	25 (1.51%)	0.898169
ko04152	AMPK signaling pathway	7 (1.11%)	25 (1.51%)	0.898169
ko04931	Insulin resistance	6 (0.95%)	22 (1.33%)	0.901768
ko05224	Breast cancer	6 (0.95%)	22 (1.33%)	0.901768
ko04391	Hippo signaling pathway - fly	5 (0.79%)	19 (1.14%)	0.907031
ko05410	Hypertrophic cardiomyopathy (HCM)	5 (0.79%)	19 (1.14%)	0.907031
ko04146	Peroxisome	1 (0.16%)	5 (0.3%)	0.909698
ko05144	Malaria	1 (0.16%)	5 (0.3%)	0.909698
ko04136	Autophagy - other	1 (0.16%)	5 (0.3%)	0.909698
ko00190	Oxidative phosphorylation	1 (0.16%)	5 (0.3%)	0.909698
ko04975	Fat digestion and absorption	1 (0.16%)	5 (0.3%)	0.909698
ko05214	Glioma	4 (0.63%)	16 (0.96%)	0.91463
ko05160	Hepatitis C	7 (1.11%)	26 (1.57%)	0.920729
ko05134	Legionellosis	3 (0.47%)	13 (0.78%)	0.925617
ko04976	Bile secretion	3 (0.47%)	13 (0.78%)	0.925617
ko04151	PI3K-Akt signaling pathway	14 (2.21%)	48 (2.89%)	0.92849
ko04211	Longevity regulating pathway	5 (0.79%)	20 (1.2%)	0.930216
ko05210	Colorectal cancer	5 (0.79%)	20 (1.2%)	0.930216
ko00010	Glycolysis / Gluconeogenesis	4 (0.63%)	17 (1.02%)	0.937583
ko04923	Regulation of lipolysis in adipocytes	2 (0.32%)	10 (0.6%)	0.941689
ko05216	Thyroid cancer	2 (0.32%)	10 (0.6%)	0.941689
ko03410	Base excision repair	1 (0.16%)	6 (0.36%)	0.944237
ko03460	Fanconi anemia pathway	1 (0.16%)	6 (0.36%)	0.944237
ko04964	Proximal tubule bicarbonate reclamation	1 (0.16%)	6 (0.36%)	0.944237
ko05213	Endometrial cancer	5 (0.79%)	21 (1.27%)	0.9481
ko04914	Progesterone-mediated oocyte maturation	5 (0.79%)	21 (1.27%)	0.9481
ko05412	Arrhythmogenic right ventricular cardiomyopathy (ARVC)	5 (0.79%)	21 (1.27%)	0.9481
ko04010	MAPK signaling pathway	14 (2.21%)	50 (3.01%)	0.952614
ko05414	Dilated cardiomyopathy (DCM)	4 (0.63%)	18 (1.08%)	0.954784
ko04390	Hippo signaling pathway	6 (0.95%)	25 (1.51%)	0.956997
ko04320	Dorso-ventral axis formation	1 (0.16%)	7 (0.42%)	0.965578
ko00561	Glycerolipid metabolism	1 (0.16%)	7 (0.42%)	0.965578
ko04512	ECM-receptor interaction	1 (0.16%)	7 (0.42%)	0.965578
ko04072	Phospholipase D signaling pathway	6 (0.95%)	26 (1.57%)	0.967878
ko04722	Neurotrophin signaling pathway	6 (0.95%)	26 (1.57%)	0.967878
ko03018	RNA degradation	2 (0.32%)	12 (0.72%)	0.973995
ko01200	Carbon metabolism	4 (0.63%)	20 (1.2%)	0.976844
ko05219	Bladder cancer	1 (0.16%)	8 (0.48%)	0.978759
ko01524	Platinum drug resistance	3 (0.47%)	17 (1.02%)	0.982443
ko04714	Thermogenesis	8 (1.26%)	35 (2.11%)	0.983108
ko05014	Amyotrophic lateral sclerosis (ALS)	1 (0.16%)	10 (0.6%)	0.991922
ko05226	Gastric cancer	4 (0.63%)	23 (1.39%)	0.991939
ko01230	Biosynthesis of amino acids	2 (0.32%)	15 (0.9%)	0.992573
ko04115	p53 signaling pathway	1 (0.16%)	11 (0.66%)	0.995021
ko04068	FoxO signaling pathway	4 (0.63%)	25 (1.51%)	0.996122

## Sheet: Sheet1
Pathway ID	Pathway	Proteins
ko05168	Herpes simplex infection	A0A0X9Q7C2, M3WBF5, C6ZK72, A0A2I2ULM1, M3WG51, M3XD27, M3WJD7, A0A337SX42, M3WLH7, S4Z264, M3X8K9, M3VZJ6, M3W7X5, A0A337SQZ3, A0A337SID0, M3W462, S4Z9P2, A0A2I2US16, A0A337SXZ0, Q95485, A0A337SUY7, M3W1J6, A0A2I2U583
ko04621	NOD-like receptor signaling pathway	A0A0X9Q7C2, M3WBF5, A0A2I2UXU4, A0A2I2U7X4, M3X2J1, A0A2I2V124, M3VVG3, A0A337SWU1, M3WJD7, A0A337SX42, M3WJ91, M3VZJ6, M3VYU1, A0A337SJR5, M3W7X5, A0A2I2UCD6, A0A337SP17
ko05330	Allograft rejection	C6ZK72, S4Z264, S4Z9P2, Q95485
ko05332	Graft-versus-host disease	C6ZK72, S4Z264, S4Z9P2, Q95485
ko05320	Autoimmune thyroid disease	C6ZK72, S4Z264, S4Z9P2, Q95485
ko04310	Wnt signaling pathway	M3WEI7, M3WG61, A0A337S4D2, A0A2I2ULM1, A0A337S7I8, M3VVE2, M3W1L3, A0A337SX42, M3WJL5, A0A2I2UPS1, A0A337SJR5, A0A2I2UFW9
ko04144	Endocytosis	M3WYZ6, M3VUX1, M3WKN0, M3WU07, C6ZK72, M3WIE0, M3WLJ9, M3WLR8, A0A337SPU5, A0A337SU04, M3X7F4, M3W166, A0A086KPU4, M3X5H3, A0A2I2V4C1, M3WGR3, A0A337SIT8, M3W7S2, M3VWN1, A0M8S6, A0A2I2UBH4, A0A2I2UJB4, S4Z264, A0A2I2UUC7, M3W7Z1, M3X240, A0A2I2U0V8, A0A2I2UZS1, A0A2I2U0M0, M3X0Y6, S4Z9P2, M3X4Z2, Q95485, M3WXF7, A0A337S252, A0A2I2UWM1, A0A337SBT5, A0A2I2U1C1, A0A337SC27
ko04217	Necroptosis	M3WYZ6, M3WBF5, A0A2I2UXU4, A0A2I2U7X4, M3X2J1, M3X7F4, Q2MHN1, M3VVG3, M3WJD7, M3VZJ6, M3VW78, M3WL63, M3VYU1, A0A337SP17, M3WXF7, A0A337SBT5
ko04623	Cytosolic DNA-sensing pathway	A0A0X9Q7C2, M3VYU1, M3W7X5
ko04530	Tight junction	M3VXS4, A0A2I2U1Y7, A0A2I2UVB4, A0A337SK37, A0A337S7T3, M3W768, M3WLJ9, A0A337SMA2, M3WRZ7, A0A2I2U1C5, M3W1I4, A0A2I2UPC3, A0A2I2UM45, A0A2I2UP60, M3W826, A0A2I2ULZ0, A0A337SP03, M3WMS6, M3WJL5, A0A2I2UJB4, M3X240, M3WGX4, A0A337SF26, A0A337RW76, M3WA99, A0A2I2U5G3, A0A2I2UHB4, A0A2I2UFW9, A0A2I2V4U1
ko05169	Epstein-Barr virus infection	M3WBF5, C6ZK72, A0A337SSW7, A0A2I2ULM1, A0A337SCS9, M3WKB8, A0A2I2ULD8, M3XCB6, A0A337SX42, M3WNI2, A0A2I2UJB4, S4Z264, M3VZJ6, A0A143RHU3, M3W7X5, S4Z9P2, A0A2I2UL84, Q95485, A0A2I2UFW9, M3W1J6, A0A2I2UU11
ko05143	African trypanosomiasis	M3WEI7, M3WG61, P07405, M3W0P8, A0A337SJR5
ko04064	NF-kappa B signaling pathway	M3WEI7, A0A2I2ULM1, A0A2I2UG44, A0A337SX42, M3VZJ6, M3W7X5
ko04520	Adherens junction	A0A2I2U9B1, A0A337S4D2, A0A2I2ULM1, M3WRZ7, M3VWL6, M3WLK5, A0A2I2UIY1, A0A337S0J6, A0A337SX42, A0A2I2UML7, M3X240, M3W462, A0A2I2UHB4, A0A2I2V4U1
ko05416	Viral myocarditis	A0A2I2UYJ8, C6ZK72, M3WRZ7, A0A2I2U322, S4Z264, A0A337SIK2, S4Z9P2, Q95485
ko04330	Notch signaling pathway	A0A337S7I8, A0A2I2UGT7, A0A2I2ULD8, M3XCB6, M3W1L3, M3WNI2, A0A337SDX0
ko04625	C-type lectin receptor signaling pathway	M3XB73, M3WWH6, A0A2I2V145, A0A2I2UG44, M3WJD7, M3WJ91, A0A2I2UBH4, M3VYU1, A0A143RHU3, M3W7X5
ko04940	Type I diabetes mellitus	C6ZK72, S4Z264, S4Z9P2, Q95485
ko00520	Amino sugar and nucleotide sugar metabolism	M3W2Q7, M3W805, M3W4K3, A0A337SX14
ko03060	Protein export	A0A337SJF2, M3WXK6, A0A2I2UKX2
ko04971	Gastric acid secretion	M3WEI7, M3WG61, A0A337STX5, A0A337SNU0, M3WJ91, A0A337SJR5, M3W6D0, A0A2I2UFW9
ko05418	Fluid shear stress and atherosclerosis	A0A2I2U7X4, A0A337S4D2, M3WRZ7, A0A2I2UPC3, A0A2I2UM45, M3VVG3, A0A337SX42, A0M8S6, M3WL63, A0A143RHU3, M3W7X5
ko04014	Ras signaling pathway	M3WEI7, M3WG61, M3XB73, A0A2I2UPN6, Q005W4, M3WSV7, M3WCU0, M3WRT4, A0A337SH22, M3VV41, A0A143RHU3, M3W7X5, A0A2I2UCD6, A0A2I2UFW9, M3WVP9, A0A2I2V4U1
ko00240	Pyrimidine metabolism	M3WM12, M3W192, M3WAJ5, M3VYG7, M3XD62, M3X5H4, A0A337S5Y6
ko05146	Amoebiasis	M3WEI7, M3WG61, A0A086KPU4, M3WLK5, A0A337SJR5, M3W7X5, A0A2I2UFW9
ko04918	Thyroid hormone synthesis	M3WEI7, M3WG61, M3W7X9, M3WJ91, P49064, A0A337SJR5, A0A2I2UFW9
ko04612	Antigen processing and presentation	C6ZK72, A0A2I2U7X4, M3VVG3, S4Z264, M3WGX4, S4Z9P2, Q95485
ko04659	Th17 cell differentiation	M3WBF5, A0A2I2U7X4, M3VVG3, M3WJD7, A0A337RW76, M3W7X5
ko05130	Pathogenic Escherichia coli infection	A0A2I2U1Y7, M3WG61, A0A337S7T3, A0A337S4D2, M3WRZ7, A0A2I2UM45, M3WMS6, M3VWA0, M3WVY3
ko04013	MAPK signaling pathway - fly	A0A2I2U9F3, M3WAJ3, A0A337SBD0, A0A337S7I8, M3W1G7, M3W1L3, A0A337SX42, A0A2I2UJB4, A0A337SDC4, M3WHH4, A0A2I2V2F7
ko05110	Vibrio cholerae infection	M3WG61, M3WRZ7, M3WA99, A0A2I2UHB4, A0A2I2UFW9
ko04658	Th1 and Th2 cell differentiation	M3WBF5, A0A2I2UGT7, M3WJD7, M3W7X5
ko05120	Epithelial cell signaling in Helicobacter pylori infection	A0A2I2U0V8, M3W7X5, A0A2I2UHB4, A0A2I2UWM1
ko04270	Vascular smooth muscle contraction	A0A2I2UR59, M3WEI7, M3WG61, M3XB73, A0A337STX5, A0A2I2ULZ0, A0A2I2UK97, M3WJ91, A0A2I2UI15, A0A337SJR5, A0A2I2UFW9, M3X4K1
ko05131	Shigellosis	A0A337S7T3, M3WRZ7, M3WLK5, M3WMS6, M3W7X5, A0A2I2UCD6, A0A2I2UU11
ko05164	Influenza A	A0A0X9Q7C2, M3WBF5, M3WG61, A0A2I2UXU4, M3XB73, M3WRZ7, M3WJD7, M3W2Y2, A0A337S2F4, M3VYU1, A0A143RHU3, M3W7X5, M3WQJ0, A0A2I2UD98, A0A337SVR5, A0A337SUY7
ko04728	Dopaminergic synapse	M3WEI7, M3WG61, M3WI73, M3WJ91, M3X6U4, A0A143RHU3, A0A337SJR5, M3WGJ4, A0A2I2UFW9
ko00500	Starch and sucrose metabolism	M3W2Q7, A0A337SX14, A0A2I2UI05
ko04742	Taste transduction	M3WJ91, A0A2I2UFY6, A0A2I2UFW9
ko04662	B cell receptor signaling pathway	M3WEI7, M3XB73, A0A2I2UG44, M3WEW6, A0A143RHU3, M3W7X5
ko04660	T cell receptor signaling pathway	M3XB73, M3WIZ6, A0A2I2UPN6, M3WSV7, A0A2I2UG44, A0A337SX42, A0A2I2UBH4, M3WRT4, A0A143RHU3, M3W7X5
ko04624	Toll and Imd signaling pathway	A0A337SX42, M3WXH8, M3W7X5, A0A337SPW0, A0A2I2V2F7
ko04622	RIG-I-like receptor signaling pathway	A0A0X9Q7C2, A0A2I2UUQ0, A0A337SX42, M3W7X5, A0A337SUY7
ko05032	Morphine addiction	M3WEI7, M3WG61, M3VW70, A0A2I2UFY6, A0A2I2UFW9
ko00052	Galactose metabolism	M3W2Q7, A0A337SX14
ko04614	Renin-angiotensin system	A0A2I2V3Y5, M3WUH9
ko00480	Glutathione metabolism	M3WRM3, M3W192
ko00250	Alanine, aspartate and glutamate metabolism	M3WM12, M3W805
ko03020	RNA polymerase	M3WAJ5, M3X5H4
ko05321	Inflammatory bowel disease (IBD)	M3WJD7, M3W7X5
ko05205	Proteoglycans in cancer	A0A2I2UR59, M3WEI7, M3WG61, M3XB73, A0A337SMI1, A0A337S7T3, A0A337S4D2, A0A2I2UF54, M3WRZ7, A0A337SNU0, A0A337RYK3, A0A2I2UK97, M3WMS6, A0M8S6, M3WJ91, M3WXH8, A0A143RHU3, A0A337SPW0, M3WF12, A0A2I2UFW9, A0A2I2UU11
ko04514	Cell adhesion molecules (CAMs)	C6ZK72, S4Z264, M3W462, S4Z9P2, M3W6L9, Q95485, A0A337SQ19
ko03013	RNA transport	A0A2I2UYJ8, A0A337SMI1, M3VX44, M3WBC3, M3W8D3, M3WRS1, A0A2I2U322, M3WXW5, A0A2I2UGS4, M3XFV7, M3WC43, M3WLR6, M3WD87, A0A337SIK2, M3WN96, A0A337SVR5, M3WX80, A0A2I2UWZ2, M3X5W9
ko05162	Measles	A0A0X9Q7C2, M3WBF5, A0A2I2ULM1, M3WJD7, A0A337SX42, A0A2I2UBH4, A0A143RHU3, M3W7X5, A0A337SUY7
ko04510	Focal adhesion	A0A2I2UR59, M3WEI7, M3WG61, M3XB73, A0A337S4D2, A0A2I2UPN6, Q005W4, A0A2I2UF54, M3W2X9, A0A337STX5, M3WRZ7, M3WLK5, M3WSV7, A0A2I2UK97, A0M8S6, M3WRT4, A0A143RHU3, M3X4J4, M3WF12, M3XA46
ko05142	Chagas disease (American trypanosomiasis)	A0A2I2V3Y5, A0A143RHU3, A0A337SJR5, M3W7X5
ko03420	Nucleotide excision repair	A0A337SJ00, M3WPZ7, M3X1H1, M3VXF2
ko04745	Phototransduction - fly	M3WGJ8, M3WG61, M3WRZ7, A0A337SJR5
ko04921	Oxytocin signaling pathway	A0A2I2UR59, M3WEI7, M3WG61, M3XB73, A0A337STX5, M3WRZ7, A0A2I2UPC3, A0A2I2ULZ0, A0A2I2UK97, M3WJ91, A0A337SJR5, A0A2I2UFW9
ko04724	Glutamatergic synapse	M3WEI7, M3WG61, A0A337SJ19, M3WJ91, A0A337SJR5, A0A2I2UFW9
ko04723	Retrograde endocannabinoid signaling	M3WEI7, M3WG61, M3WJ91, M3VW70, A0A337SJR5, A0A2I2UFW9
ko04972	Pancreatic secretion	M3WEI7, M3WG61, A0A337S875, A0A337SNU0, M3WJ91, A0A337SJR5
ko04933	AGE-RAGE signaling pathway in diabetic complications	M3WEI7, M3WG61, M3WJD7, A0A143RHU3, A0A337SJR5, M3W7X5
ko04657	IL-17 signaling pathway	A0A2I2U7X4, M3VVG3, A0A337SX42, M3W1F1, M3VZJ6, M3W7X5
ko04020	Calcium signaling pathway	M3WEI7, M3WG61, A0A2I2UXU4, M3X2J1, A0A337STX5, M3WJ91, M3VW78, A0A337SJR5, A0A2I2UFY6, A0A2I2UFW9
ko03015	mRNA surveillance pathway	A0A2I2U5G5, A0A2I2UGS4, M3W8K2, M3W2Y2, M3WJL5, M3W6W5, M3WLR6, M3WGJ4, A0A2I2UD98, A0A2I2UWZ2
ko04070	Phosphatidylinositol signaling system	A0A2I2UA40, M3WEI7, M3WG61, A0A337SD84, A0A2I2U438, A0A2I2UZU1, M3X250, M3WJ91, M3WEW6, A0A337SJR5
ko00450	Selenocompound metabolism	M3WZT6
ko00770	Pantothenate and CoA biosynthesis	A0A337SPB1
ko00140	Steroid hormone biosynthesis	A0A2I2UZD7
ko01523	Antifolate resistance	M3W7X5
ko00534	Glycosaminoglycan biosynthesis - heparan sulfate / heparin	M3WDY9
ko05310	Asthma	A0A2I2V145
ko00440	Phosphonate and phosphinate metabolism	M3X9J4
ko00730	Thiamine metabolism	M3WXF6
ko05166	HTLV-I infection	C6ZK72, A0A2I2UXU4, A0A337S4D2, M3X2J1, A0A337SBS6, M3VVE2, S4Z264, M3WH27, M3VW78, A0A143RHU3, M3W7X5, S4Z9P2, Q95485, A0A2I2UFW9, M3X016
ko05016	Huntington's disease	A0A2I2UXU4, M3X2J1, M3WG51, A0A2I2ULD8, M3WNI2, M3VW78, A0A337SJR5, M3WD90, M3X4Z2
ko05132	Salmonella infection	A0A337SMX1, M3WRZ7, A0A2I2UXX5, A0A086KPU4, M3VYU1, M3W7X5, M3WF12, A0A2I2UHB4, M3WBZ0
ko05220	Chronic myeloid leukemia	M3XB73, Q005W4, A0A2I2ULD8, M3WNI2, A0A143RHU3, A0A337RW76, M3W7X5
ko04550	Signaling pathways regulating pluripotency of stem cells	M3XB73, A0A337SFD6, A0A337S4D2, M3VVE2, A0A143RHU3
ko04727	GABAergic synapse	M3WEI7, M3WG61, A0A2I2U814, M3VW70, A0A2I2UFW9
ko00330	Arginine and proline metabolism	M3WPA0, M3WI73, M3WRM3
ko04979	Cholesterol metabolism	A0A2I2UXU4, M3X2J1, A0A2I2UHK0
ko00020	Citrate cycle (TCA cycle)	A0A337SMN6, A0A2I2UYN2, A0A337SQ19
ko05206	MicroRNAs in cancer	M3WEI7, M3WG61, M3XB73, A0A2I2UPN6, M3VVE2, A0A2I2UGT7, A0A337SSZ8, A0A337RYK3, M3WSV7, M3WLH7, M3WVG9, M3W7X5, A0A2I2UL84, A0A2I2UU11
ko04218	Cellular senescence	A0A337ST63, C6ZK72, A0A2I2UXU4, M3XB73, M3X2J1, M3WJ91, S4Z264, M3WD87, M3VW78, M3WL63, A0A143RHU3, M3W7X5, S4Z9P2, Q95485
ko05202	Transcriptional misregulation in cancer	A0A337S563, M3W3J7, M3W1A0, A0A2I2ULD8, A0A337RYW4, M3WNI2, M3WGK2, A0A337RW76, M3W7X5, A0A337SGI7, A0A337SAN9, A0A2I2UPW6, M3X016, M3XA88
ko05203	Viral carcinogenesis	C6ZK72, Q005W4, A0A2I2UF54, A0A337SCS9, M3WKB8, A0A2I2ULD8, M3WNI2, M3WLH7, S4Z264, M3VZJ6, M3W6N4, M3W7X5, M3WA73, S4Z9P2, Q95485, A0A2I2UFW9, M3W1J6
ko04012	ErbB signaling pathway	M3WEI7, M3WG61, M3XB73, A0A2I2UPN6, Q005W4, M3WSV7, A0A2I2UBH4, M3WRT4, M3WD87, A0A143RHU3
ko04540	Gap junction	A0A2I2U1Y7, M3WEI7, M3WG61, M3XB73, M3WJ91, A0A337SJR5, A0A2I2UHB4, A0A2I2UFW9
ko04110	Cell cycle	A0A2I2UZP4, A0A337SJ00, A0A337SCS9, M3X046, A0A2I2ULD8, M3WNI2, M3WJ18, M3X016
ko04970	Salivary secretion	M3WEI7, M3WG61, A0A337SNU0, M3WJ91, A0A337SJR5, A0A2I2UFW9
ko05161	Hepatitis B	A0A0X9Q7C2, M3WEI7, M3WG61, M3XB73, Q005W4, M3WJD7, A0A143RHU3, M3W7X5, A0A337SUY7
ko04726	Serotonergic synapse	M3WEI7, M3WG61, M3XB73, M3WI73, M3WJ91, A0A337SJR5, A0A2I2UFW9
ko03440	Homologous recombination	A0A337ST63, A0A337SQ19
ko00790	Folate biosynthesis	A0A2I2U814, M3WXF6
ko00380	Tryptophan metabolism	M3WI73, M3W0P8
ko00350	Tyrosine metabolism	M3WI73, A0A2I2UIT0
ko03030	DNA replication	M3X046, M3WJ18
ko03050	Proteasome	A0A337SSW7, M3X983
ko04919	Thyroid hormone signaling pathway	M3WEI7, M3WG61, M3XB73, A0A337S4D2, Q005W4, M3WRZ7, A0A2I2UGT7, A0A337SNU0, A0A2I2ULD8, M3WJD7, M3WNI2, A0A143RHU3, A0A337SJR5, A0A337S891, A0A2I2UFW9
ko05100	Bacterial invasion of epithelial cells	A0A337S7T3, A0A337S4D2, A0A2I2UF54, M3WRZ7, M3WBC8, M3WLK5, M3WMS6, M3XCH2, A0M8S6, M3X4Z2
ko04961	Endocrine and other factor-regulated calcium reabsorption	M3WEI7, M3WG61, A0A337SJR5, M3X4Z2, A0A2I2UFW9
ko04730	Long-term depression	M3WEI7, M3WG61, M3XB73, M3WJ91, A0A337SJR5
ko04911	Insulin secretion	M3WEI7, M3WG61, M3WJ91, A0A337SJR5, A0A2I2UFW9
ko04810	Regulation of actin cytoskeleton	M3VZY3, A0A2I2UR59, M3XB73, M3W1P8, M3WM03, A0A2I2UPN6, A0A2I2UF54, M3W2X9, M3VVE2, A0A337STX5, M3WRZ7, A0A337SNU0, M3WLK5, M3WSV7, A0A337SCK1, A0A2I2UK97, M3XED8, M3WRT4, A0A2I2TZX9, M3X240, A0A2I2U0V8, A0A337SB56, A0A2I2UWM1
ko04725	Cholinergic synapse	M3WEI7, M3WG61, M3WJ91, A0A143RHU3, A0A337SJR5, A0A2I2UFW9
ko04916	Melanogenesis	M3WEI7, M3WG61, M3XB73, A0A337S4D2, A0A337SJR5, A0A2I2UFW9
ko04214	Apoptosis - fly	A0A337SX42, M3W1F1, A0A337SWU8, M3W539, A0A337SP17, M3X5W9
ko04360	Axon guidance	M3WGJ8, M3WG61, M3XB73, A0A2I2UPN6, M3WHZ4, M3WSV7, M3XED8, M3WCU0, M3WRT4, A0A2I2TZX9, M3X240, A0A337SFI8
ko04022	cGMP-PKG signaling pathway	A0A2I2UR59, A0A2I2UXU4, M3XB73, Q005W4, M3X2J1, A0A337STX5, M3WJ91, M3VW78, A0A143RHU3, A0A337SJR5
ko05212	Pancreatic cancer	M3XB73, M3W1P8, Q005W4, M3WJD7, A0A143RHU3, M3W7X5, A0A337SQ19
ko05010	Alzheimer's disease	A0A337SCC9, A0A337SDC9, Q005W4, A0A2I2UQZ5, M3WJ91, M3WUH9, A0A337SJR5
ko04630	Jak-STAT signaling pathway	A0A2I2U9F3, M3WBF5, M3XB73, A0A337SQ14, M3WJD7, A0A143RHU3, A0A337S252
ko03320	PPAR signaling pathway	A0A2I2U9B1, M3VWL6, A0A2I2UML7, A0A337SGI7
ko04974	Protein digestion and absorption	M3WUP1, M3WUH9, M3WBM7, A0A337S893
ko04917	Prolactin signaling pathway	M3XB73, M3WJD7, A0A143RHU3, M3W7X5
ko05163	Human cytomegalovirus infection	M3WEI7, C6ZK72, M3WG61, M3XB73, A0A337S4D2, A0A2I2UF54, M3XB57, M3WJ91, S4Z264, M3WD87, M3VZJ6, A0A143RHU3, A0A337SJR5, M3W7X5, S4Z9P2, Q95485, A0A2I2UFW9
ko04670	Leukocyte transendothelial migration	M3WEI7, M3WG61, A0A337S4D2, A0A2I2UF54, M3W2X9, M3WRZ7, M3WLK5, A0A337S0J6, A0A337SS69, M3X4J4, A0A2I2V4U1
ko00230	Purine metabolism	A0A337S1U8, M3W2Q7, M3W192, M3WAJ5, A0A337SX14, A0A2I2UFY6, M3X5H4, A0A337S6Z6
ko05225	Hepatocellular carcinoma	M3WEI7, M3WG61, M3XB73, M3WMP3, A0A337S4D2, Q005W4, M3VVE2, A0A337S2V2, A0A2I2UB62, M3WRZ7, A0A2I2UYL9, A0A143RHU3
ko04145	Phagosome	A0A2I2U1Y7, C6ZK72, A0A337SMX1, M3WRZ7, A0A2I2UXX5, A0A086KPU4, S4Z264, S4Z9P2, Q95485
ko04066	HIF-1 signaling pathway	M3WEI7, M3WG61, A0A337SMN6, M3WD87, A0A143RHU3, M3W7X5
ko04926	Relaxin signaling pathway	M3WG61, M3XB73, A0A143RHU3, A0A337SJR5, M3W7X5, A0A2I2UFW9
ko03008	Ribosome biogenesis in eukaryotes	A0A2I2ULM1, M3W656, M3WXR4, M3WKR1, M3VZG9, A0A337SBT5
ko05204	Chemical carcinogenesis	A0A2I2UZD7
ko05033	Nicotine addiction	M3VW70
ko00590	Arachidonic acid metabolism	A0A2I2UJD5
ko00514	Other types of O-glycan biosynthesis (no map in kegg database)	M3W2T1
ko00360	Phenylalanine metabolism	M3WI73
ko00591	Linoleic acid metabolism	A0A2I2UZD7
ko00340	Histidine metabolism	M3WI73
ko00830	Retinol metabolism	A0A2I2UZD7
ko02010	ABC transporters	A0A2I2UHK0
ko04672	Intestinal immune network for IgA production	M3W5Z6
ko03450	Non-homologous end-joining	A0A337ST63
ko03040	Spliceosome	A0A337SRT6, A0A2G8XV26, M3WIK2, M3WFL8, M3WLA8, A0A2I2UGS4, M3WMN6, A0A337RYG4, M3WDF5, M3WLH7, A0A337SKC8, A0A337SDT4, M3X8K9, M3VY03, A0A2I2U5L8, A0A337SID0, M3XE89, M3WG15, M3WF80, M3WEQ3
ko04973	Carbohydrate digestion and absorption	M3WEI7, A0A143RHU3
ko05217	Basal cell carcinoma	A0A337S4D2, M3VVE2
ko04260	Cardiac muscle contraction	A0A2I2U057, A0A337SNU0
ko04216	Ferroptosis	M3X2J1, Q2MHN1
ko04060	Cytokine-cytokine receptor interaction	A0A2I2U9F3, A0A337SQ14
ko05167	Kaposi's sarcoma-associated herpesvirus infection	M3WBF5, C6ZK72, M3XB73, A0A337S4D2, M3WJD7, M3WJ91, S4Z264, A0A143RHU3, M3W7X5, S4Z9P2, Q95485
ko05200	Pathways in cancer	A0A2I2U9F3, M3WEI7, M3WG61, M3XB73, A0A2I2U7X4, A0A337S4D2, Q005W4, M3VVE2, A0A2I2UGT7, A0A337SQ14, A0A2I2U057, A0A2I2ULD8, M3VVG3, M3WJD7, A0A337RYW4, M3W1F1, M3WNI2, M3VZJ6, A0A2I2UL30, A0A143RHU3, A0A337SJR5, A0A337RW76, M3W7X5, A0A337SQ19, A0A2I2UFW9
ko04015	Rap1 signaling pathway	M3WRR0, M3WEI7, M3WG61, M3XB73, A0A337SMA2, A0A337S4D2, M3WRZ7, A0A337S0J6, A0A337SS69, M3WCU0, M3X240, A0A143RHU3, A0A337SJR5, A0A337SLR9, A0A2I2V4U1
ko05133	Pertussis	M3W683, M3VYU1, M3W7X5
ko03022	Basal transcription factors	A0A337SJ00, M3WG51, M3WQ01
ko04962	Vasopressin-regulated water reabsorption	A0A337SMX1, A0A2I2UXX5, A0A2I2UFW9
ko05030	Cocaine addiction	M3WI73, M3W7X5, A0A2I2UFW9
ko04960	Aldosterone-regulated sodium reabsorption	M3WEI7, M3WG61, M3WLJ9
ko00970	Aminoacyl-tRNA biosynthesis	M3VYC9, M3WZT6, M3WFF7
ko05012	Parkinson's disease	A0A2I2UXU4, M3X2J1, M3VW78, A0A2I2UFW9
ko04610	Complement and coagulation cascades	M3X5X6, M3W683, M3WLL8, A0A337SD37
ko04620	Toll-like receptor signaling pathway	M3WJD7, A0A337SX42, A0A143RHU3, M3W7X5
ko05140	Leishmaniasis	M3WEI7, M3WJD7, A0A337SX42, M3W7X5
ko04371	Apelin signaling pathway	M3XB73, A0A337STX5, M3WKB8, A0A2I2UPC3, A0A337SNU0, M3WJ91, A0A143RHU3, A0A337SJR5, A0A2I2UFW9
ko04928	Parathyroid hormone synthesis, secretion and action	M3WEI7, M3WG61, M3XB73, M3XB57, A0A337SQJ9, A0A2I2UP60, M3WJ91, A0A337SJR5, A0A2I2UFW9
ko05222	Small cell lung cancer	A0A337RYW4, M3W1F1, M3VZJ6, A0A143RHU3, M3W7X5
ko04924	Renin secretion	A0A2I2V3Y5, M3WJ91, A0A337SJR5, A0A2I2UFY6, A0A2I2UFW9
ko05145	Toxoplasmosis	M3WBF5, Q005W4, M3WJD7, A0A337SX42, A0A143RHU3, M3W7X5
ko04370	VEGF signaling pathway	M3WEI7, M3WG61, M3XB73, Q005W4, A0A2I2UF54, A0A143RHU3
ko04261	Adrenergic signaling in cardiomyocytes	M3WG61, A0A2I2U057, A0A337SNU0, A0A143RHU3, A0A337SJR5, M3WGJ4, A0A2I2UFW9
ko04071	Sphingolipid signaling pathway	M3WEI7, M3WG61, M3XB73, A0A2I2V145, A0A143RHU3, A0A337SJR5, M3W7X5, M3WGJ4
ko05165	Human papillomavirus infection	A0A2I2UUQ0, M3WBF5, C6ZK72, M3XB73, A0A337S4D2, Q005W4, A0A2I2UF54, M3VVE2, A0A2I2UGT7, M3WKB8, A0A2I2UP60, A0A2I2ULD8, M3WJD7, M3WNI2, S4Z264, M3WD87, M3W6N4, M3X240, A0A143RHU3, M3W7X5, M3WA73, S4Z9P2, M3WGJ4, Q95485, A0A2I2UFW9
ko04062	Chemokine signaling pathway	M3WEI7, M3XB73, A0A2I2UF54, M3WJD7, M3X6U4, M3X240, A0A143RHU3, A0A337SJR5, M3W7X5, A0A2I2UFW9
ko05152	Tuberculosis	M3XB73, Q005W4, M3WWH6, A0A086KPU4, A0A2I2V145, A0A2I2UG44, M3WJD7, A0A143RHU3, M3W7X5, A0A2I2UCD6
ko04927	Cortisol synthesis and secretion	M3WJ91, A0A337SJR5, A0A2I2UFW9
ko00620	Pyruvate metabolism	A0A337SMN6, M3VY97, A0A337SQ19
ko00030	Pentose phosphate pathway	M3W2Q7, A0A337SX14, A0A337S6Z6
ko05031	Amphetamine addiction	M3WEI7, M3WG61, M3WI73, A0A2I2UFW9
ko04640	Hematopoietic cell lineage	M3WUH9, A0A2I2UU11
ko04740	Olfactory transduction	A0A2I2UFY6, A0A2I2UFW9
ko04080	Neuroactive ligand-receptor interaction	M3VW70, M3X240
ko04750	Inflammatory mediator regulation of TRP channels	M3WEI7, M3WG61, M3WJ91, A0A337SJR5, A0A2I2UFW9
ko05221	Acute myeloid leukemia	M3XB73, Q005W4, M3WD87, A0A143RHU3, A0A337RW76, M3W7X5
ko05223	Non-small cell lung cancer	M3WEI7, M3WG61, M3XB73, Q005W4, A0A2I2UL30, A0A143RHU3
ko01521	EGFR tyrosine kinase inhibitor resistance	M3WEI7, M3WG61, M3XB73, Q005W4, M3WD87, A0A143RHU3
ko04720	Long-term potentiation	M3WEI7, M3WG61, M3XB73, M3WJ91, A0A337SJR5, A0A2I2UFW9
ko04912	GnRH signaling pathway	M3WEI7, M3WG61, M3XB73, M3WJ91, A0A337SJR5, A0A2I2V2F7, A0A2I2UFW9
ko00260	Glycine, serine and threonine metabolism	M3WI73
ko05150	Staphylococcus aureus infection	M3X5X6
ko00510	N-Glycan biosynthesis	M3X7Z4
ko04340	Hedgehog signaling pathway	A0A2I2UFW9
ko00982	Drug metabolism - cytochrome P450	M3WI73
ko04341	Hedgehog signaling pathway - fly	A0A2I2UFW9
ko04950	Maturity onset diabetes of the young	A0A337SLB6
ko04713	Circadian entrainment	M3WEI7, M3WG61, M3WJ91, A0A337SJR5, A0A2I2UFW9
ko04668	TNF signaling pathway	A0A337SX42, M3VZJ6, A0A143RHU3, M3W7X5, A0A337SP17
ko00562	Inositol phosphate metabolism	A0A2I2UA40, A0A337SD84, A0A2I2U438, M3WEW6, A0A337SJR5
ko04213	Longevity regulating pathway - multiple species	A0A2I2UPC3, A0A2I2ULD8, M3WNI2, A0A143RHU3, A0A2I2UFW9
ko04925	Aldosterone synthesis and secretion	M3WEI7, M3WG61, M3WJ91, A0A337SJR5, A0A2I2UFW9
ko04137	Mitophagy - animal	M3X325, M3WNL7, A0A2I2ULM1, A0A086KPU4, M3WL63
ko05211	Renal cell carcinoma	M3XB73, A0A2I2UPN6, Q005W4, M3WSV7, M3WRT4, A0A143RHU3
ko04380	Osteoclast differentiation	M3WBF5, M3WJD7, A0A337SX42, M3WL63, A0A143RHU3, M3W7X5
ko05230	Central carbon metabolism in cancer	M3XB73, A0A337SMN6, A0A143RHU3, A0A337S893
ko01522	Endocrine resistance	M3XB73, Q005W4, A0A2I2UGT7, A0A143RHU3, A0A337S891, A0A2I2UFW9, M3X016
ko03010	Ribosome	A0A337SK71, M3WMF9, M3W9K1
ko04920	Adipocytokine signaling pathway	A0A2I2UPC3, A0A143RHU3, M3W7X5
ko04141	Protein processing in endoplasmic reticulum	M3VWV4, A0A2I2U7X4, M3WXK6, M3VVG3, M3WPZ7, M3X7C1, M3WEG0, M3X1H1, A0A337SQ94, M3X7Z4
ko04978	Mineral absorption	Q2MHN1, M3WBM7
ko04721	Synaptic vesicle cycle	A0A337S2E8, M3X4Z2
ko00983	Drug metabolism - other enzymes	M3W192, A0A337S5Y6
ko04922	Glucagon signaling pathway	A0A337SMN6, A0A337SBS6, A0A2I2UPC3, M3WJ91, A0A143RHU3, A0A337SJR5, A0A2I2UFW9
ko05215	Prostate cancer	M3XB73, A0A2I2U7X4, A0A337S4D2, Q005W4, M3VVG3, A0A143RHU3, M3W7X5
ko04915	Estrogen signaling pathway	M3XB73, A0A2I2U7X4, M3VVG3, M3WJ91, A0A143RHU3, A0A337SJR5, M3VXK3, A0A2I2UFW9
ko05231	Choline metabolism in cancer	M3WEI7, M3WG61, M3XB73, M3X9J4, M3WD87, A0A143RHU3
ko04611	Platelet activation	A0A2I2UR59, M3W2X9, A0A337STX5, M3WRZ7, A0A2I2V145, M3WJ91, A0A143RHU3, A0A337SJR5, A0A2I2UFW9
ko04210	Apoptosis	A0A2I2U1Y7, M3XB73, Q005W4, M3WRZ7, A0A337SQ14, M3WFR2, A0A2I2UVC9, M3WJ91, A0A143RHU3, M3W7X5
ko04664	Fc epsilon RI signaling pathway	M3WG61, M3XB73, A0A2I2V145, M3WEW6, A0A143RHU3
ko04932	Non-alcoholic fatty liver disease (NAFLD)	A0A2I2UPC3, M3X6U4, A0A143RHU3, M3W7X5
ko04650	Natural killer cell mediated cytotoxicity	M3WEI7, M3WG61, M3XB73, A0A2I2V145
ko05322	Systemic lupus erythematosus	M3WFE1
ko04392	Hippo signaling pathway - multiple species	A0A337S140
ko04710	Circadian rhythm	A0A2I2UPC3
ko00640	Propanoate metabolism	M3VY97
ko00630	Glyoxylate and dicarboxylate metabolism	M3VY97
ko03430	Mismatch repair	A0A337S8X8
ko04215	Apoptosis - multiple species	M3W539
ko04913	Ovarian steroidogenesis	A0A2I2UFW9
ko05218	Melanoma	M3XB73, Q005W4, A0A143RHU3
ko00564	Glycerophospholipid metabolism	M3WQ22, M3X9J4, M3X250
ko00310	Lysine degradation	M3W2T1, A0A2I2U6C7, A0A337SCU7
ko04142	Lysosome	M3W3M0, M3X4Z2, A0A337SBJ9
ko04150	mTOR signaling pathway	M3WEI7, M3WG61, M3XB73, A0A337SMI1, A0A2I2UPC3, M3WD87, A0A143RHU3, M3WDK6, M3WGA6
ko04140	Autophagy - animal	M3XB73, A0A337SJK7, A0A337SM38, Q005W4, A0A337SD84, A0A086KPU4, A0A2I2UPC3, A0A337SX42, A0A143RHU3, M3W829, A0A2I2UFW9
ko04934	Cushing's syndrome	A0A337S4D2, M3VVE2, M3WJ91, M3WGK2, A0A337SJR5, A0A2I2UFW9, M3X016
ko01100	Metabolic pathways (no map in kegg database)	M3WQ22, M3WVN7, A0A2I2UA40, M3WPA0, M3WI73, A0A2I2UIT0, A0A2I2U814, A0A337SMN6, M3W3J7, A0A337SD84, A0A337SPB1, A0A337SPB6, A0A2I2U438, A0A2I2UZD7, M3VY97, A0A2I2UYN2, M3WXF6, M3X9J4, M3X250, M3W0P8, M3WRM3, M3W2Q7, M3WM12, M3W192, M3WFU9, M3W805, A0A337SJR5, M3WAJ5, A0A2I2UJD5, M3W4K3, A0A337SX14, M3VYG7, M3XD62, A0A2I2UPW6, M3X5H4, M3X7Z4, A0A337SQ19, A0A337S6Z6, A0A337S5Y6
ko04114	Oocyte meiosis	A0A2I2UZP4, A0A337SCS9, A0A2I2U4Q1, M3WJ91, M3WGJ4, A0A2I2UFW9
ko05020	Prion diseases	A0A2I2UGT7, A0A2I2UFW9
ko05034	Alcoholism	M3XB73, M3WI73, M3WKB8, A0A2I2ULD8, M3WNI2
ko04910	Insulin signaling pathway	M3XB73, A0A2I2U9B1, Q005W4, M3VWL6, A0A2I2UPC3, A0A2I2UML7, A0A2I2UBH4, M3WD87, A0A337SH72, A0A143RHU3, A0A337SKA0, A0A2I2UFW9
ko04212	Longevity regulating pathway - worm	M3W884, A0A143RHU3, A0A2I2U583
ko04024	cAMP signaling pathway	A0A2I2UR59, M3XB73, Q005W4, A0A337SNU0, A0A143RHU3, M3W7X5, A0A2I2UFW9, A0A2I2V4U1
ko04666	Fc gamma R-mediated phagocytosis	M3WEI7, M3WG61, M3XB73, A0A337SPU5, A0A337SSZ8, M3WEW6, A0A143RHU3
ko04120	Ubiquitin mediated proteolysis	M3WLJ9, M3W6R3, A0A2I2UBH4, A0A2I2UJB4, M3W539, A0A337SQ19, A0A337RWF2
ko04152	AMPK signaling pathway	A0A337SLB6, A0A337SBS6, A0A2I2UPC3, A0A337SX42, M3WD87, A0A143RHU3, M3WGJ4
ko04931	Insulin resistance	M3WEI7, A0A337SBS6, A0A2I2UPC3, M3W805, A0A143RHU3, M3W7X5
ko05224	Breast cancer	M3XB73, A0A337S4D2, M3VVE2, A0A2I2UGT7, A0A143RHU3, A0A337SQ19
ko04391	Hippo signaling pathway - fly	A0A337S140, A0A337SCS9, M3WRZ7, M3X240, A0A337S252
ko05410	Hypertrophic cardiomyopathy (HCM)	A0A2I2V3Y5, M3WRZ7, A0A2I2U057, A0A2I2UPC3, M3WFR2
ko04146	Peroxisome	M3WD24
ko05144	Malaria	P07405
ko04136	Autophagy - other	M3W829
ko00190	Oxidative phosphorylation	M3WVN7
ko04975	Fat digestion and absorption	A0A2I2UHK0
ko05214	Glioma	M3WEI7, M3WG61, M3XB73, A0A143RHU3
ko05160	Hepatitis C	A0A0X9Q7C2, M3WBF5, M3XB73, Q005W4, M3WJD7, A0A143RHU3, M3W7X5
ko05134	Legionellosis	M3W884, M3VYU1, M3W7X5
ko04976	Bile secretion	A0A337S875, A0A337SNU0, A0A2I2UFW9
ko04151	PI3K-Akt signaling pathway	M3WG61, M3XB73, A0A337SMI1, A0A2I2U7X4, Q005W4, A0A337SBS6, A0A337SCS9, A0A2I2UPC3, M3VVG3, M3WCU0, M3WD87, A0A143RHU3, M3W7X5, M3WGJ4
ko04211	Longevity regulating pathway	A0A2I2UPC3, M3WD87, A0A143RHU3, M3W7X5, A0A2I2UFW9
ko05210	Colorectal cancer	M3XB73, A0A337S4D2, Q005W4, M3VVE2, A0A143RHU3
ko00010	Glycolysis / Gluconeogenesis	A0A337SMN6, M3VY97, M3W2Q7, A0A337SX14
ko04923	Regulation of lipolysis in adipocytes	A0A143RHU3, A0A2I2UFW9
ko05216	Thyroid cancer	A0A337S4D2, A0A2I2U057
ko03410	Base excision repair	M3W3P2
ko03460	Fanconi anemia pathway	A0A337SQ19
ko04964	Proximal tubule bicarbonate reclamation	A0A337S875
ko05213	Endometrial cancer	M3XB73, A0A337S4D2, Q005W4, M3VVE2, A0A143RHU3
ko04914	Progesterone-mediated oocyte maturation	M3XB73, A0A2I2U7X4, M3VVG3, A0A143RHU3, A0A2I2UFW9
ko05412	Arrhythmogenic right ventricular cardiomyopathy (ARVC)	A0A337S4D2, M3WRZ7, M3WFR2, M3W7Z1, M3X980
ko04010	MAPK signaling pathway	M3WEI7, M3WG61, M3XB73, A0A337SDC9, A0A337RYW4, A0A337SX42, M3WCU0, M3WRT4, M3WVG9, A0A143RHU3, M3W7X5, M3WF12, A0A2I2V2F7, A0A2I2UFW9
ko05414	Dilated cardiomyopathy (DCM)	M3WRZ7, A0A2I2U057, M3WFR2, A0A2I2UFW9
ko04390	Hippo signaling pathway	A0A337S140, A0A337S4D2, M3VVE2, A0A337SCS9, M3WRZ7, M3X240
ko04320	Dorso-ventral axis formation	A0A2I2UGT7
ko00561	Glycerolipid metabolism	M3WQ22
ko04512	ECM-receptor interaction	A0A2I2UU11
ko04072	Phospholipase D signaling pathway	M3VUX1, M3WG61, M3XB73, A0A2I2V145, A0A143RHU3, A0A337SJR5
ko04722	Neurotrophin signaling pathway	M3XB73, Q005W4, A0A337SCS9, A0A143RHU3, M3W7X5, A0A2I2UCD6
ko03018	RNA degradation	A0A337RTV0, M3WMV5
ko01200	Carbon metabolism (no map in kegg database)	A0A337SMN6, M3VY97, A0A337SQ19, A0A337S6Z6
ko05219	Bladder cancer	M3XB73
ko01524	Platinum drug resistance	Q005W4, M3X192, A0A143RHU3
ko04714	Thermogenesis	M3WVN7, M3WMP3, A0A337S2V2, M3WRZ7, A0A2I2UPC3, A0A2I2V0N1, A0A2I2UYL9, A0A2I2UFW9
ko05014	Amyotrophic lateral sclerosis (ALS)	Q005W4
ko05226	Gastric cancer	M3XB73, A0A337S4D2, M3VVE2, A0A143RHU3
ko01230	Biosynthesis of amino acids (no map in kegg database)	A0A337SQ19, A0A337S6Z6
ko04115	p53 signaling pathway	M3W192
ko04068	FoxO signaling pathway	M3XB73, A0A2I2UPC3, A0A143RHU3, M3W1J6
