# Supplementary material for: iTRAQ-Based Phosphoproteomic Analysis Exposes Molecular Changes in the Small Intestinal Epithelia of Cats after Toxoplasma gondii Infection
Source: Animals (Basel). 2023 Nov 16;13(22):3537. doi: 10.3390/ani13223537 (PMC10668779; doi:10.3390/ani13223537)
Supplement: Supplementary file 1 [file animals-13-03537-s001.zip › Table S4.xlsx]

## Sheet: Sheet1
Protein ID	STRING ID	Protein description	MCODE_Cluster	MCODE_Score	Class	Biological Process	Molecular Function	Cellular Component	KEGG(ko_id|rank|evalue|score|identity|ko_definition)	COG category	COG NO.	COG description
M3WUE3	BYSL	Bystin-like	Cluster 1	8.83636	UP	GO:0042254//ribosome biogenesis;GO:0007155//cell adhesion;GO:0007565//female pregnancy	GO:0005515//protein binding	-	K14797|1|0.0|810|ptg:102971604|	-	-	-
M3W656	DKC1	Dyskeratosis congenita 1, dyskerin	Cluster 1	8.59091	UP	GO:0001522//pseudouridine synthesis;GO:0006396//RNA processing	GO:0003723//RNA binding;GO:0009982//pseudouridine synthase activity	Translation, ribosomal structure and biogenesis	K11131|1|0.0|854|fca:101096046|	J	COG2016	Translation, ribosomal structure and biogenesis
M3W071	NOC2L	NOC2 like nucleolar associated transcriptional repressor; Nucleolar complex associated 2 homolog (S. cerevisiae)	Cluster 1	9.69697	UP	GO:0002903//negative regulation of B cell apoptotic process;GO:0000122//negative regulation of transcription from RNA polymerase II promoter;GO:0032066//nucleolus to nucleoplasm transport;GO:0035067//negative regulation of histone acetylation;GO:0034644//cellular response to UV	GO:0042393//histone binding;GO:0003714//transcription corepressor activity;GO:0031491//nucleosome binding;GO:0070491//repressing transcription factor binding	-	K14833|1|0.0|1306|fca:101081713|	-	-	-
M3X5H4	TWISTNB	TWIST neighbor	Cluster 1	9.69697	UP	GO:0006351//transcription, DNA-templated	GO:0003899//DNA-directed RNA polymerase activity	-	K03004|1|0.0|598|fca:101086962|	-	-	-
M3WAJ5	POLR1A	DNA-directed RNA polymerase subunit; DNA-dependent RNA polymerase catalyzes the transcription of DNA into RNA using the four ribonucleoside triphosphates as substrates	Cluster 1	9.69697	UP	GO:0006351//transcription, DNA-templated	GO:0003899//DNA-directed RNA polymerase activity;GO:0003677//DNA binding;GO:0008270//zinc ion binding	Transcription	K02999|1|0.0|3375|fca:101087313|	K	COG0086	Transcription
M3WKR1	NOP56	annotation not available	Cluster 1	9.69697	UP	GO:0006364//rRNA processing;GO:0008219//cell death	GO:0030515//snoRNA binding;GO:0005515//protein binding	Translation, ribosomal structure and biogenesis	K14564|1|0.0|928|fca:101099455|	J	COG1498	Translation, ribosomal structure and biogenesis
M3W6N3	NOP2	NOP2 nucleolar protein; Belongs to the class I-like SAM-binding methyltransferase superfamily. RsmB/NOP family	Cluster 1	9.69697	UP	GO:0008152//metabolic process	GO:0008168//methyltransferase activity	Translation, ribosomal structure and biogenesis	K14835|1|0.0|1324|fca:101081643|	J	COG0144	Translation, ribosomal structure and biogenesis
M3VWA0	NOLC1	Nucleolar and coiled-body phosphoprotein 1	Cluster 1	8.83636	UP	-	-	-	K11294|1|1e-34|146|spu:591574|	-	-	-
M3WXR4	UTP18	Uncharacterized protein	Cluster 1	8.83636	UP	0	0	General function prediction only	K14553|1|0.0|949|fca:102901700|	R	COG3903	General function prediction only
M3WZT6	ESF1	ESF1, nucleolar pre-rRNA processing protein, homolog (S. cerevisiae)	Cluster 1	9.69697	UP	0	0	-	K01874|1|2e-34|148|nai:NECAME_12225|	-	-	-
M3X2U2	PWP1	PWP1 homolog, endonuclein; PWP1 homolog (S. cerevisiae)	Cluster 1	9.69697	UP	0	0	General function prediction only	K14791|1|0.0|827|aju:106971930|	R	COG2319	General function prediction only
M3VY74	MYBBP1A	MYB binding protein (P160) 1a	Cluster 1	8	UP	GO:0006351//transcription, DNA-templated	0	-	K02331|1|0.0|2253|fca:101088527|	-	-	-
M3WLH5	PA2G4	Uncharacterized protein	Cluster 1	7.82222	UP	GO:0007050//cell cycle arrest;GO:0006417//regulation of translation;GO:0006364//rRNA processing;GO:0045892//negative regulation of transcription, DNA-templated;GO:0008283//cell proliferation	GO:0003723//RNA binding;GO:0031625//ubiquitin protein ligase binding;GO:0003677//DNA binding;GO:0003700//sequence-specific DNA binding transcription factor activity;GO:0016787//hydrolase activity	Translation, ribosomal structure and biogenesis	K14813|1|6e-112|337|smm:Smp_150690.1| !K01265|2|4e-21|97.8|oaa:100084452|	J	COG0024	Translation, ribosomal structure and biogenesis
M3WDX4	DDX51	DEAD-box helicase 51; DEAD (Asp-Glu-Ala-Asp) box polypeptide 51; Belongs to the DEAD box helicase family	Cluster 1	9.69697	UP	GO:0006364//rRNA processing	GO:0003723//RNA binding;GO:0008026//ATP-dependent helicase activity;GO:0005524//ATP binding	Replication, recombination and repair	K14807|1|0.0|1005|fca:101097921|	L	COG0513	Replication, recombination and repair
M3WFL8	RBM25	RNA binding motif protein 25	Cluster 2	2.7	UP	GO:0006915//apoptotic process;GO:0000381//regulation of alternative mRNA splicing, via spliceosome	GO:0003729//mRNA binding;GO:0005515//protein binding;GO:0000166//nucleotide binding	Inorganic ion transport and metabolism	K12822|1|1e-160|483|ssc:100511390|	P	COG0803	Inorganic ion transport and metabolism
M3WG15	SF3A1	Splicing factor 3a, subunit 1, 120kDa	Cluster 2	3	UP	GO:0000398//mRNA splicing, via spliceosome	GO:0003723//RNA binding	-	K12825|1|0.0|1140|umr:103681123|	-	-	-
M3WF80	U2AF2	U2 snRNP auxiliary factor large subunit; Necessary for the splicing of pre-mRNA	Cluster 2	3	UP	GO:0006369//termination of RNA polymerase II transcription;GO:0031124//mRNA 3'-end processing;GO:0048025//negative regulation of mRNA splicing, via spliceosome;GO:0006406//mRNA export from nucleus	GO:0003723//RNA binding;GO:0070742//C2H2 zinc finger domain binding;GO:0019899//enzyme binding;GO:0000166//nucleotide binding	Translation, ribosomal structure and biogenesis	K12837|1|0.0|796|lve:103076410|	J	COG0724	Translation, ribosomal structure and biogenesis
M3WIK2	SART1	SART1, U4/U6.U5 tri-snRNP-associated protein 1; Squamous cell carcinoma antigen recognized by T cells	Cluster 2	2.7	UP	GO:0007050//cell cycle arrest;GO:0045585//positive regulation of cytotoxic T cell differentiation;GO:0000387//spliceosomal snRNP assembly	GO:0005515//protein binding	-	K11984|1|0.0|1219|fca:101080575|	-	-	-
M3W672	MFAP1	Microfibrillar-associated protein 1	Cluster 2	2.7	UP	0	0	-	K13110|1|1e-173|498|cge:100753487|	-	-	-
M3WJ91	ITPR3	Inositol 1,4,5-trisphosphate receptor, type 3	Cluster 3	2	UP	GO:0007186//G-protein coupled receptor signaling pathway;GO:0051291//protein heterooligomerization;GO:0048011//neurotrophin TRK receptor signaling pathway;GO:0030168//platelet activation;GO:0007202//activation of phospholipase C activity;GO:0050913//sensory perception of bitter taste;GO:0050916//sensory perception of sweet taste;GO:0051592//response to calcium ion;GO:0006112//energy reserve metab…	GO:0005515//protein binding;GO:0035091//phosphatidylinositol binding;GO:0070679//inositol 1,4,5 trisphosphate binding;GO:0000822//inositol hexakisphosphate binding;GO:0005218//intracellular ligand-gated calcium channel activity;GO:0043533//inositol 1,3,4,5 tetrakisphosphate binding;GO:0005220//inositol 1,4,5-trisphosphate-sensitive calcium-release channel activity	-	K04960|1|0.0|5388|fca:101087993|	-	-	-
M3XB73	RAF1	Raf-1 proto-oncogene, serine/threonine kinase	Cluster 3	2	UP	GO:0033138//positive regulation of peptidyl-serine phosphorylation;GO:0035023//regulation of Rho protein signal transduction;GO:0007010//cytoskeleton organization;GO:0007411//axon guidance;GO:0007507//heart development;GO:0007268//synaptic transmission;GO:0000186//activation of MAPKK activity;GO:0048011//neurotrophin TRK receptor signaling pathway;GO:0030168//platelet activation;GO:0001666//respo…	GO:0046872//metal ion binding;GO:0004709//MAP kinase kinase kinase activity;GO:0042802//identical protein binding;GO:0005524//ATP binding;GO:0031434//mitogen-activated protein kinase kinase binding;GO:0046982//protein heterodimerization activity;GO:0017016//Ras GTPase binding	General function prediction only	K04366|1|0.0|1289|fca:101096047|	R	COG2319	General function prediction only
M3WG61	PRKCA	Protein kinase C, alpha	Cluster 3	1.66667	DOWN	GO:0007173//epidermal growth factor receptor signaling pathway;GO:0034351//negative regulation of glial cell apoptotic process;GO:0007190//activation of adenylate cyclase activity;GO:0014070//response to organic cyclic compound;GO:0045921//positive regulation of exocytosis;GO:0021955//central nervous system neuron axonogenesis;GO:0000188//inactivation of MAPK activity;GO:0001934//positive regulat…	GO:0004698//calcium-dependent protein kinase C activity;GO:0008270//zinc ion binding;GO:0019899//enzyme binding;GO:0005524//ATP binding;GO:0035403//histone kinase activity (H3-T6 specific)	General function prediction only	K02677|1|0.0|1397|fca:101086433|	R	COG2319	General function prediction only
M3WEI7	PRKCB	Protein kinase C, beta	Cluster 3	1.66667	UP	GO:0010829//negative regulation of glucose transport;GO:0043123//positive regulation of I-kappaB kinase/NF-kappaB signaling;GO:0006357//regulation of transcription from RNA polymerase II promoter;GO:0050861//positive regulation of B cell receptor signaling pathway;GO:0071322//cellular response to carbohydrate stimulus;GO:0006915//apoptotic process;GO:0030949//positive regulation of vascular endot…	GO:0005080//protein kinase C binding;GO:0035403//histone kinase activity (H3-T6 specific);GO:0004697//protein kinase C activity;GO:0005246//calcium channel regulator activity;GO:0050681//androgen receptor binding;GO:0008270//zinc ion binding;GO:0042393//histone binding;GO:0005524//ATP binding;GO:0003682//chromatin binding;GO:0030374//ligand-dependent nuclear receptor transcription coactivator act…	Signal transduction mechanisms	K19662|1|0.0|1373|oro:101380879|	T	COG0515	Signal transduction mechanisms
M3WNI2	HDAC2	Histone deacetylase 2; Belongs to the histone deacetylase family. HD Type 1 subfamily	Cluster 4	1.66667	UP	GO:0021766//hippocampus development;GO:0045862//positive regulation of proteolysis;GO:0010870//positive regulation of receptor biosynthetic process;GO:0045347//negative regulation of MHC class II biosynthetic process;GO:0008284//positive regulation of cell proliferation;GO:0006344//maintenance of chromatin silencing;GO:0070933//histone H4 deacetylation;GO:0051091//positive regulation of sequence-…	GO:0003700//sequence-specific DNA binding transcription factor activity;GO:0097372//NAD-dependent histone deacetylase activity (H3-K18 specific);GO:0008134//transcription factor binding;GO:0046969//NAD-dependent histone deacetylase activity (H3-K9 specific);GO:0032041//NAD-dependent histone deacetylase activity (H3-K14 specific);GO:0043565//sequence-specific DNA binding;GO:0046970//NAD-dependent …	Chromatin structure and dynamics;Secondary metabolites biosynthesis, transport and catabolism	K06067|1|0.0|838|xla:108716821|	BQ	COG0123	Chromatin structure and dynamics;Secondary metabolites biosynthesis, transport and catabolism
M3W6N4	CHD4	Chromodomain helicase DNA binding protein 4	Cluster 4	2	UP	0	GO:0003676//nucleic acid binding;GO:0046872//metal ion binding;GO:0004386//helicase activity	Function unknown	K11643|1|0.0|2932|sbq:101027835|	S	COG4715	Function unknown
M3X3X1	MBD2	methyl-CpG binding domain protein 2	Cluster 4	2	UP	GO:0000122//negative regulation of transcription from RNA polymerase II promoter;GO:0042127//regulation of cell proliferation;GO:0043623//cellular protein complex assembly;GO:0042711//maternal behavior;GO:0030177//positive regulation of Wnt signaling pathway	GO:0035197//siRNA binding;GO:0008327//methyl-CpG binding;GO:0070742//C2H2 zinc finger domain binding;GO:0003682//chromatin binding;GO:0003696//satellite DNA binding;GO:0003729//mRNA binding	-	K11590|1|0.0|549|ptg:102963469|	-	-	-
M3WKH9	GATAD2A	GATA zinc finger domain containing 2A	Cluster 4	1.66667	UP	GO:0012501//programmed cell death;GO:0021506//anterior neuropore closure;GO:0001842//neural fold formation;GO:0006355//regulation of transcription, DNA-templated;GO:0010172//embryonic body morphogenesis;GO:0001568//blood vessel development;GO:0001701//in utero embryonic development	GO:0008270//zinc ion binding;GO:0043565//sequence-specific DNA binding;GO:0003700//sequence-specific DNA binding transcription factor activity	-	K10310|1|6e-20|100|nvi:100122742|	-	-	-
M3WBC3	EIF3G	Eukaryotic translation initiation factor 3 subunit G; RNA-binding component of the eukaryotic translation initiation factor 3 (eIF-3) complex, which is required for several steps in the initiation of protein synthesis. The eIF-3 complex associates with the 40S ribosome and facilitates the recruitment of eIF-1, eIF-1A, eIF-2:GTP:methionyl-tRNAi and eIF-5 to form the 43S pre-initiation complex (43S…	Cluster 5	3	UP	GO:0006413//translational initiation	GO:0005515//protein binding;GO:0003743//translation initiation factor activity;GO:0000166//nucleotide binding	Translation, ribosomal structure and biogenesis	K03248|1|0.0|628|umr:103678697|	J	COG0724	Translation, ribosomal structure and biogenesis
M3X5W9	EIF5	Eukaryotic translation initiation factor 5	Cluster 5	3	UP	GO:0016070//RNA metabolic process;GO:0006413//translational initiation	GO:0003743//translation initiation factor activity	Translation, ribosomal structure and biogenesis	K03262|1|0.0|702|fca:101097737|	J	COG1601	Translation, ribosomal structure and biogenesis
M3WX80	EIF2S2	Uncharacterized protein; Eukaryotic translation initiation factor 2, subunit 2 beta, 38kDa	Cluster 5	3	UP	GO:0006413//translational initiation	GO:0046872//metal ion binding;GO:0003743//translation initiation factor activity	General function prediction only	K03238|1|0.0|619|fca:101097715|	R	COG3269	General function prediction only
M3W142	NIPBL	Nipped-B homolog (Drosophila)	Cluster 6	1.66667	UP	GO:0040018//positive regulation of multicellular organism growth;GO:0045444//fat cell differentiation;GO:0045778//positive regulation of ossification;GO:0007507//heart development;GO:0048703//embryonic viscerocranium morphogenesis	0	-	K06672|1|0.0|5168|fca:101098358|	-	-	-
M3WGX4	HSPA4	Heat shock 70kDa protein 4	Cluster 6	2	UP	GO:0009408//response to heat;GO:0045040//protein import into mitochondrial outer membrane;GO:0032092//positive regulation of protein binding;GO:0006986//response to unfolded protein;GO:0051131//chaperone-mediated protein complex assembly	GO:0005524//ATP binding	Posttranslational modification, protein turnover, chaperones	K09489|1|0.0|1634|fca:101097784|	O	COG0443	Posttranslational modification, protein turnover, chaperones
M3VVG3	HSP90AA1	Heat shock protein 90kDa alpha (cytosolic), class A member 1	Cluster 6	2	UP	GO:0007411//axon guidance;GO:0051131//chaperone-mediated protein complex assembly;GO:0045040//protein import into mitochondrial outer membrane;GO:0045429//positive regulation of nitric oxide biosynthetic process;GO:0050999//regulation of nitric-oxide synthase activity;GO:0007165//signal transduction;GO:0042026//protein refolding;GO:0006200//ATP catabolic process;GO:0000086//G2/M transition of mit…	GO:0030911//TPR domain binding;GO:0030235//nitric-oxide synthase regulator activity;GO:0051082//unfolded protein binding;GO:0016887//ATPase activity;GO:0042803//protein homodimerization activity;GO:0005524//ATP binding	Posttranslational modification, protein turnover, chaperones	K04079|1|0.0|862|cfa:480438|	O	COG0326	Posttranslational modification, protein turnover, chaperones
M3WAE3	NKTR	annotation not available	Cluster 6	2	UP	GO:0044267//cellular protein metabolic process	GO:0016853//isomerase activity	Posttranslational modification, protein turnover, chaperones	K12740|1|0.0|837|fca:101095608|	O	COG0652	Posttranslational modification, protein turnover, chaperones
M3W884	HSF1	Heat shock transcription factor 1	Cluster 6	2	UP	GO:0032496//response to lipopolysaccharide;GO:0060136//embryonic process involved in female pregnancy;GO:0007143//female meiotic division;GO:0040018//positive regulation of multicellular organism growth;GO:0001892//embryonic placenta development;GO:0006355//regulation of transcription, DNA-templated;GO:0007283//spermatogenesis;GO:0090231//regulation of spindle checkpoint;GO:0008285//negative regu…	GO:0043565//sequence-specific DNA binding;GO:0003700//sequence-specific DNA binding transcription factor activity;GO:0003682//chromatin binding	-	K09414|1|0.0|762|cfa:475124|	-	-	-
M3WSD9	ATRX	ATRX, chromatin remodeler; Alpha thalassemia/mental retardation syndrome X-linked	Cluster 6	1.66667	UP	0	GO:0005524//ATP binding;GO:0004386//helicase activity;GO:0003677//DNA binding;GO:0008270//zinc ion binding	Function unknown	K10779|1|0.0|3999|fca:101086543|	S	COG4715	Function unknown
M3W7R3	RSF1	Remodeling and spacing factor 1	Cluster 6	2	UP	0	GO:0046872//metal ion binding	-	K11657|1|0.0|2029|fca:101081665|	-	-	-
M3WLH7	HNRNPK	Heterogeneous nuclear ribonucleoprotein K	Cluster 7	1.66667	UP	GO:0072369//regulation of lipid transport by positive regulation of transcription from RNA polymerase II promoter;GO:0048260//positive regulation of receptor-mediated endocytosis;GO:0007165//signal transduction;GO:0010988//regulation of low-density lipoprotein particle clearance;GO:0000398//mRNA splicing, via spliceosome;GO:0045716//positive regulation of low-density lipoprotein particle receptor…	GO:0005515//protein binding;GO:0001077//RNA polymerase II core promoter proximal region sequence-specific DNA binding transcription factor activity involved in positive regulation of transcription;GO:0000978//RNA polymerase II core promoter proximal region sequence-specific DNA binding;GO:0003697//single-stranded DNA binding	-	K12886|1|0.0|651|tmu:101341169|	-	-	-
M3WDF5	TRA2B	Transformer 2 beta homolog (Drosophila)	Cluster 7	1.66667	DOWN	GO:0000302//response to reactive oxygen species;GO:0000381//regulation of alternative mRNA splicing, via spliceosome;GO:0048026//positive regulation of mRNA splicing, via spliceosome	GO:0003729//mRNA binding;GO:0005515//protein binding;GO:0000166//nucleotide binding	Translation, ribosomal structure and biogenesis	K12897|1|2e-72|226|ptr:460905|	J	COG0724	Translation, ribosomal structure and biogenesis
M3W7N2	RBM14	RNA binding motif protein 14	Cluster 7	2	UP	GO:0006310//DNA recombination;GO:0042921//glucocorticoid receptor signaling pathway;GO:0016575//histone deacetylation;GO:0030520//intracellular estrogen receptor signaling pathway;GO:0045944//positive regulation of transcription from RNA polymerase II promoter;GO:0009725//response to hormone;GO:0006260//DNA replication;GO:0006281//DNA repair	GO:0000166//nucleotide binding;GO:0001104//RNA polymerase II transcription cofactor activity;GO:0030674//protein binding, bridging;GO:0003723//RNA binding;GO:0030374//ligand-dependent nuclear receptor transcription coactivator activity	Translation, ribosomal structure and biogenesis	K13189|1|0.0|644|fca:109491357|	J	COG0724	Translation, ribosomal structure and biogenesis
M3WIT1	RCC1	Regulator of chromosome condensation 1	Cluster 8	2	UP	-	-	Cell cycle control, cell division, chromosome partitioning;Cytoskeleton	K11493|1|0.0|892|fca:101087078|	DZ	COG5184	Cell cycle control, cell division, chromosome partitioning;Cytoskeleton
M3WH27	RANBP3	RAN binding protein 3	Cluster 8	2	UP	-	-	-	K15304|1|0.0|813|fca:101094824|	-	-	-
M3WQJ0	KPNA3	Importin subunit alpha; Functions in nuclear protein import	Cluster 8	2	UP	GO:0019221//cytokine-mediated signaling pathway;GO:0006461//protein complex assembly;GO:0006607//NLS-bearing protein import into nucleus;GO:0019048//modulation by virus of host morphology or physiology	GO:0008565//protein transporter activity;GO:0008022//protein C-terminus binding;GO:0008139//nuclear localization sequence binding	-	K15043|1|0.0|559|myi:110455081|	-	-	-
M3WPZ7	RAD23B	RAD23 homolog B, nucleotide excision repair protein; RAD23 homolog B (S. cerevisiae)	Cluster 9	2	UP	GO:0000718//nucleotide-excision repair, DNA damage removal;GO:0032434//regulation of proteasomal ubiquitin-dependent protein catabolic process;GO:0000715//nucleotide-excision repair, DNA damage recognition	GO:0031593//polyubiquitin binding;GO:0003697//single-stranded DNA binding	-	K10839|1|2e-172|492|fca:101085414|	-	-	-
M3VXF2	XPC	XPC complex subunit, DNA damage recognition and repair factor; Xeroderma pigmentosum, complementation group C	Cluster 9	2	UP	GO:0031573//intra-S DNA damage checkpoint;GO:0010224//response to UV-B;GO:0006289//nucleotide-excision repair	GO:0003684//damaged DNA binding	-	K10838|1|0.0|1667|fca:101080440|	-	-	-
M3X1H1	RAD23A	RAD23 homolog A, nucleotide excision repair protein; RAD23 homolog A (S. cerevisiae)	Cluster 9	2	UP	GO:0043161//proteasome-mediated ubiquitin-dependent protein catabolic process;GO:0050789//regulation of biological process	GO:0005488//binding	-	K10839|1|0.0|557|fca:101087644|	-	-	-
M3WUN6	KIAA1429	Vir like m6A methyltransferase associated; KIAA1429	Cluster 10	2	UP	-	-	-	-	-	-	-
M3VZ87	WTAP	Wilms tumor 1 associated protein	Cluster 10	2	UP	0	0	-	K22824|1|0.0|686|fca:101093020|	-	-	-
M3W306	ZC3H13	Zinc finger CCCH-type containing 13	Cluster 10	2	UP	0	GO:0005515//protein binding	-	-	-	-	-
M3X046	MCM3	DNA helicase; Minichromosome maintenance complex component 3; Belongs to the MCM family	-	1.04762	UP	GO:0000084//mitotic S phase;GO:0000075//cell cycle checkpoint;GO:0006271//DNA strand elongation involved in DNA replication;GO:0006270//DNA replication initiation;GO:0000082//G1/S transition of mitotic cell cycle	GO:0003677//DNA binding;GO:0005524//ATP binding;GO:0005515//protein binding;GO:0004386//helicase activity	Replication, recombination and repair	K02541|1|0.0|1539|fca:101083515|	L	COG1241	Replication, recombination and repair
M3WJ18	MCM2	DNA helicase; Minichromosome maintenance complex component 2; Belongs to the MCM family	-	1.2	UP	GO:0000075//cell cycle checkpoint;GO:0006974//cellular response to DNA damage stimulus;GO:0006268//DNA unwinding involved in DNA replication;GO:0008283//cell proliferation;GO:0000084//mitotic S phase;GO:0042325//regulation of phosphorylation;GO:0000082//G1/S transition of mitotic cell cycle;GO:0006270//DNA replication initiation;GO:0006334//nucleosome assembly;GO:0006271//DNA strand elongation in…	GO:0042393//histone binding;GO:0003697//single-stranded DNA binding;GO:0046872//metal ion binding;GO:0003688//DNA replication origin binding;GO:0004003//ATP-dependent DNA helicase activity;GO:0005524//ATP binding	Replication, recombination and repair	K02540|1|0.0|1670|fca:101090176|	L	COG1241	Replication, recombination and repair
M3WN96	EIF3C	Eukaryotic translation initiation factor 3 subunit C; Component of the eukaryotic translation initiation factor 3 (eIF-3) complex, which is required for several steps in the initiation of protein synthesis. The eIF-3 complex associates with the 40S ribosome and facilitates the recruitment of eIF-1, eIF-1A, eIF-2:GTP:methionyl-tRNAi and eIF-5 to form the 43S pre- initiation complex (43S PIC). The …	-	4	UP	GO:0006413//translational initiation	GO:0003743//translation initiation factor activity	-	K03252|1|0.0|1550|ptg:102951503|	-	-	-
M3WMF9	RPS10	Ribosomal protein S10	-	1.06667	UP	GO:0006413//translational initiation;GO:0019083//viral transcription;GO:0006414//translational elongation;GO:0006415//translational termination;GO:0006614//SRP-dependent cotranslational protein targeting to membrane;GO:0000184//nuclear-transcribed mRNA catabolic process, nonsense-mediated decay	GO:0005515//protein binding	-	K02947|1|3e-107|309|umr:103665474|	-	-	-
M3WLK5	MCMBP	Minichromosome maintenance complex binding protein	-	2	UP	GO:0000084//mitotic S phase;GO:0006261//DNA-dependent DNA replication;GO:0051301//cell division;GO:0007062//sister chromatid cohesion;GO:0007067//mitotic nuclear division	GO:0003682//chromatin binding	-	K05700|1|1e-42|171|smm:Smp_170990|	-	-	-
M3WJL5	SUPT16H	SPT16 homolog, facilitates chromatin remodeling subunit; Suppressor of Ty 16 homolog (S. cerevisiae)	-	0.4	UP	GO:0006281//DNA repair;GO:0050434//positive regulation of viral transcription;GO:0006260//DNA replication;GO:0032786//positive regulation of DNA-templated transcription, elongation;GO:0006368//transcription elongation from RNA polymerase II promoter;GO:0006337//nucleosome disassembly	GO:0005525//GTP binding	Amino acid transport and metabolism	K04494|1|0.0|1703|aam:106498857| !K06100|4|5e-18|95.1|gfr:102044438|	E	COG0006	Amino acid transport and metabolism
M3WEX8	SSRP1	FACT complex subunit SSRP1; Component of the FACT complex, a general chromatin factor that acts to reorganize nucleosomes. The FACT complex is involved in multiple processes that require DNA as a template such as mRNA elongation, DNA replication and DNA repair. During transcription elongation the FACT complex acts as a histone chaperone that both destabilizes and restores nucleosomal structure. I…	-	2	UP	0	GO:0003677//DNA binding	-	K09272|1|0.0|1148|csab:103235502|	-	-	-
M3VZG9	NOB1	NIN1/RPN12 binding protein 1 homolog (S. cerevisiae)	-	6	UP	-	-	-	K11883|1|0.0|824|fca:101098104|	-	-	-
M3W9K1	ENSFCAG00000008417	annotation not available	-	2	UP	GO:0006412//translation;GO:0016071//mRNA metabolic process;GO:0019058//viral life cycle	0	-	K02943|1|5e-36|124|aml:100484158|	-	-	-
M3W8D3	EIF2B5	Eukaryotic translation initiation factor 2B, subunit 5 epsilon, 82kDa	-	2	UP	GO:0042552//myelination;GO:0006413//translational initiation;GO:0016070//RNA metabolic process;GO:0014002//astrocyte development;GO:0001541//ovarian follicle development;GO:0014003//oligodendrocyte development;GO:0051716//cellular response to stimulus;GO:0006950//response to stress	GO:0003743//translation initiation factor activity;GO:0016740//transferase activity	Translation, ribosomal structure and biogenesis;Cell wall/membrane/envelope biogenesis	K03240|1|0.0|1392|fca:101089136|	JM	COG1208	Translation, ribosomal structure and biogenesis;Cell wall/membrane/envelope biogenesis
M3VY03	HNRNPU	Heterogeneous nuclear ribonucleoprotein U (scaffold attachment factor A)	-	0.666667	UP	GO:0070934//CRD-mediated mRNA stabilization;GO:0000398//mRNA splicing, via spliceosome	GO:0003723//RNA binding;GO:0003677//DNA binding;GO:0005524//ATP binding;GO:0005515//protein binding	-	K12888|1|0.0|974|fca:101091585|	-	-	-
M3WGY9	SRSF11	Serine/arginine-rich splicing factor 11	-	2	UP	0	0	-	K12899|1|1e-78|254|cfa:490216|	-	-	-
M3WRT4	PAK2	P21 protein (Cdc42/Rac)-activated kinase 2	-	0.666667	UP	GO:0061098//positive regulation of protein tyrosine kinase activity;GO:0043066//negative regulation of apoptotic process;GO:2001271//negative regulation of cysteine-type endopeptidase activity involved in execution phase of apoptosis;GO:2001238//positive regulation of extrinsic apoptotic signaling pathway;GO:0046777//protein autophosphorylation;GO:0040008//regulation of growth;GO:0018105//peptidy…	GO:0030296//protein tyrosine kinase activator activity;GO:0019901//protein kinase binding;GO:0004674//protein serine/threonine kinase activity;GO:0042802//identical protein binding;GO:0005524//ATP binding	Cell wall/membrane/envelope biogenesis	K04410|1|0.0|996|fca:101082845|	M	COG2815	Cell wall/membrane/envelope biogenesis
M3W1P8	ARHGEF6	Rac/Cdc42 guanine nucleotide exchange factor (GEF) 6	-	0	UP	GO:0035023//regulation of Rho protein signal transduction	GO:0005089//Rho guanyl-nucleotide exchange factor activity;GO:0005543//phospholipid binding	-	K05729|1|0.0|1451|fca:101099030|	-	-	-
M3WQ01	TAF12	TAF12 RNA polymerase II, TATA box binding protein (TBP)-associated factor, 20kDa	-	0	UP	GO:0006413//translational initiation;GO:0006355//regulation of transcription, DNA-templated;GO:0006352//DNA-templated transcription, initiation	GO:0003743//translation initiation factor activity;GO:0003677//DNA binding	-	K03126|1|1e-118|338|aju:106970369|	-	-	-
M3WG51	TAF4	Uncharacterized protein; TAF4 RNA polymerase II, TATA box binding protein (TBP)-associated factor, 135kDa	-	0	UP	GO:0006351//transcription, DNA-templated	0	-	K03129|1|0.0|1035|fca:101085454|	-	-	-
M3WM12	CAD	Carbamoyl-phosphate synthetase 2, aspartate transcarbamylase, and dihydroorotase	-	0	UP	GO:0032092//positive regulation of protein binding;GO:0018107//peptidyl-threonine phosphorylation;GO:0006207//'de novo' pyrimidine nucleobase biosynthetic process;GO:0051017//actin filament bundle assembly;GO:0006928//cellular component movement;GO:0006936//muscle contraction;GO:0017144//drug metabolic process;GO:0046777//protein autophosphorylation;GO:0006309//apoptotic DNA fragmentation;GO:0044…	GO:0070335//aspartate binding;GO:0004070//aspartate carbamoyltransferase activity;GO:0004516//nicotinate phosphoribosyltransferase activity;GO:0004672//protein kinase activity;GO:0017022//myosin binding;GO:0003779//actin binding;GO:0046872//metal ion binding;GO:0004151//dihydroorotase activity;GO:0042802//identical protein binding;GO:0003677//DNA binding;GO:0005523//tropomyosin binding;GO:0004536…	Amino acid transport and metabolism;Nucleotide transport and metabolism	K11540|1|0.0|4211|fca:101091102|	EF	COG0458	Amino acid transport and metabolism;Nucleotide transport and metabolism
M3W805	GFPT1	Glutamine--fructose-6-phosphate transaminase 1	-	0	UP	GO:0006042//glucosamine biosynthetic process;GO:0045719//negative regulation of glycogen biosynthetic process;GO:0006541//glutamine metabolic process;GO:0009744//response to sucrose;GO:0051289//protein homotetramerization;GO:0032869//cellular response to insulin stimulus;GO:0006488//dolichol-linked oligosaccharide biosynthetic process;GO:0006987//activation of signaling protein activity involved …	GO:0030246//carbohydrate binding;GO:0016597//amino acid binding;GO:0004360//glutamine-fructose-6-phosphate transaminase (isomerizing) activity	Cell wall/membrane/envelope biogenesis	K00820|1|0.0|1384|sbq:101053058|	M	COG0449	Cell wall/membrane/envelope biogenesis
M3WD01	RRP1B	Ribosomal RNA processing 1B	-	6.61111	UP	GO:0010923//negative regulation of phosphatase activity	0	-	K14849|1|0.0|1146|fca:102900462|	-	-	-
M3WUX8	RBM39	RNA binding motif protein 39	-	1.66667	UP	GO:0006355//regulation of transcription, DNA-templated;GO:0008380//RNA splicing;GO:0006397//mRNA processing	GO:0003723//RNA binding;GO:0005515//protein binding;GO:0000166//nucleotide binding;GO:0003713//transcription coactivator activity	Translation, ribosomal structure and biogenesis	K13091|1|0.0|739|gja:107107869|	J	COG0724	Translation, ribosomal structure and biogenesis
M3XD62	CMPK2	Uncharacterized protein; Cytidine monophosphate (UMP-CMP) kinase 2, mitochondrial	-	0	DOWN	GO:0071222//cellular response to lipopolysaccharide	GO:0004127//cytidylate kinase activity;GO:0033862//UMP kinase activity	Nucleotide transport and metabolism	K13809|1|0.0|660|fca:101096470|	F	COG0125	Nucleotide transport and metabolism
M3W192	RRM2	Ribonucleotide reductase M2	-	2	UP	GO:0000083//regulation of transcription involved in G1/S transition of mitotic cell cycle;GO:0055114//oxidation-reduction process;GO:0009263//deoxyribonucleotide biosynthetic process;GO:0006260//DNA replication;GO:0009186//deoxyribonucleoside diphosphate metabolic process;GO:0051290//protein heterotetramerization;GO:0015949//nucleobase-containing small molecule interconversion	GO:0046914//transition metal ion binding;GO:0005515//protein binding;GO:0004748//ribonucleoside-diphosphate reductase activity, thioredoxin disulfide as acceptor	Nucleotide transport and metabolism	K10808|1|0.0|732|oro:101376333|	F	COG0208	Nucleotide transport and metabolism
M3WYZ6	CHMP2B	Charged multivesicular body protein 2B; Belongs to the SNF7 family	-	0	UP	GO:0016197//endosomal transport;GO:0015031//protein transport	GO:0019904//protein domain specific binding	-	K12192|1|5e-115|331|oor:101281122|	-	-	-
M3WXF7	VPS4B	Vacuolar protein sorting 4 homolog B (S. cerevisiae); Belongs to the AAA ATPase family	-	0	UP	GO:0033993//response to lipid;GO:0007049//cell cycle;GO:0006813//potassium ion transport;GO:0032367//intracellular cholesterol transport;GO:0006200//ATP catabolic process;GO:0051301//cell division;GO:0007032//endosome organization;GO:0015031//protein transport;GO:0032510//endosome to lysosome transport via multivesicular body sorting pathway	GO:0042623//ATPase activity, coupled;GO:0008022//protein C-terminus binding;GO:0005524//ATP binding	Posttranslational modification, protein turnover, chaperones	K12196|1|0.0|821|aju:106985026|	O	COG1222	Posttranslational modification, protein turnover, chaperones
M3WC43	EIF5B	Eukaryotic translation initiation factor 5B	-	1.06667	UP	GO:0006184//GTP catabolic process	GO:0003924//GTPase activity;GO:0005525//GTP binding	Translation, ribosomal structure and biogenesis	K03243|1|0.0|1432|aju:106968735|	J	COG0532	Translation, ribosomal structure and biogenesis
M3WXH8	ANK2	Ankyrin 2, neuronal	-	0	UP	GO:0007411//axon guidance;GO:0086091//regulation of heart rate by cardiac conduction;GO:0086046//membrane depolarization during SA node cell action potential;GO:0010628//positive regulation of gene expression;GO:0086005//ventricular cardiac muscle cell action potential;GO:0043268//positive regulation of potassium ion transport;GO:0033292//T-tubule organization;GO:0050821//protein stabilization;GO…	GO:0030507//spectrin binding;GO:0019901//protein kinase binding;GO:0030674//protein binding, bridging;GO:0051117//ATPase binding;GO:0044325//ion channel binding	Signal transduction mechanisms	K10380|1|0.0|3421|bom:102275647|	T	COG0666	Signal transduction mechanisms
M3XD27	SRPK1	SRSF protein kinase 1	-	0.666667	UP	GO:0007059//chromosome segregation;GO:0045071//negative regulation of viral genome replication;GO:0045070//positive regulation of viral genome replication;GO:0006468//protein phosphorylation	GO:0005524//ATP binding;GO:0004674//protein serine/threonine kinase activity	Signal transduction mechanisms	K15409|1|0.0|1231|fca:101100890|	T	COG0515	Signal transduction mechanisms
M3X8K9	SRSF4	Serine/arginine-rich splicing factor 4	-	0.5	UP	GO:0006369//termination of RNA polymerase II transcription;GO:0031124//mRNA 3'-end processing;GO:0048025//negative regulation of mRNA splicing, via spliceosome;GO:0006406//mRNA export from nucleus	GO:0003723//RNA binding;GO:0000166//nucleotide binding	Translation, ribosomal structure and biogenesis	K12893|1|1e-97|308|mmu:57317|	J	COG0724	Translation, ribosomal structure and biogenesis
M3XCB6	NCOR2	Uncharacterized protein	-	0	UP	0	GO:0003677//DNA binding	-	K06065|1|0.0|2753|fca:101083973|	-	-	-
M3XC93	ACTA1	Actin, alpha 1, skeletal muscle; Belongs to the actin family	-	0	UP	GO:0048741//skeletal muscle fiber development;GO:0009612//response to mechanical stimulus;GO:0043503//skeletal muscle fiber adaptation;GO:0055003//cardiac myofibril assembly;GO:0030049//muscle filament sliding;GO:0006915//apoptotic process;GO:0048545//response to steroid hormone;GO:0060047//heart contraction;GO:0030240//skeletal muscle thin filament assembly;GO:0055008//cardiac muscle tissue morp…	GO:0043531//ADP binding;GO:0017022//myosin binding;GO:0016887//ATPase activity;GO:0005524//ATP binding;GO:0005200//structural constituent of cytoskeleton	Cytoskeleton	K10354|1|0.0|790|gja:107119022|	Z	COG5277	Cytoskeleton
M3WKN0	WIPF1	WAS/WASL interacting protein family, member 1	-	0	UP	GO:0009987//cellular process	GO:0005515//protein binding	-	K19475|1|1e-130|394|fca:101096587|	-	-	-
M3WI73	MAOA	Monoamine oxidase A	-	0	DOWN	GO:0042420//dopamine catabolic process;GO:0042135//neurotransmitter catabolic process;GO:0055114//oxidation-reduction process	GO:0016491//oxidoreductase activity	Amino acid transport and metabolism	K00274|1|0.0|1047|fca:101091848|	E	COG1231	Amino acid transport and metabolism
M3W0P8	IDO1	Indoleamine 2,3-dioxygenase 1	-	0	UP	GO:0002830//positive regulation of type 2 immune response;GO:0032496//response to lipopolysaccharide;GO:0032693//negative regulation of interleukin-10 production;GO:0002666//positive regulation of T cell tolerance induction;GO:0033555//multicellular organismal response to stress;GO:0002534//cytokine production involved in inflammatory response;GO:0070233//negative regulation of T cell apoptotic p…	GO:0004833//tryptophan 2,3-dioxygenase activity;GO:0020037//heme binding	Energy production and conversion;Lipid transport and metabolism	K00463|1|0.0|805|fca:101096977|	CI	COG5274	Energy production and conversion;Lipid transport and metabolism
M3VYG7	CTPS1	CTP synthase; Catalyzes the ATP-dependent amination of UTP to CTP with either L-glutamine or ammonia as the source of nitrogen	-	2	UP	GO:0006241//CTP biosynthetic process;GO:0006541//glutamine metabolic process	GO:0003883//CTP synthase activity	Nucleotide transport and metabolism	K01937|1|0.0|1105|ptg:102958328|	F	COG0504	Nucleotide transport and metabolism
M3WX33	SMC4	Structural maintenance of chromosomes 4	-	1.66667	UP	GO:0006310//DNA recombination;GO:0006281//DNA repair;GO:0007076//mitotic chromosome condensation;GO:0051301//cell division;GO:0007062//sister chromatid cohesion	GO:0005524//ATP binding;GO:0046982//protein heterodimerization activity	Cell cycle control, cell division, chromosome partitioning	K06675|1|0.0|2207|fca:101093707|	D	COG1196	Cell cycle control, cell division, chromosome partitioning
M3XCH2	CD2AP	CD2-associated protein	-	0.666667	UP	GO:0006930//substrate-dependent cell migration, cell extension;GO:0051301//cell division;GO:0006461//protein complex assembly;GO:0007067//mitotic nuclear division;GO:0007165//signal transduction	GO:0005200//structural constituent of cytoskeleton;GO:0017124//SH3 domain binding	-	K13738|1|0.0|1103|fca:101091623|	-	-	-
M3WVP9	RIN3	Ras and Rab interactor 3	-	0	UP	GO:0007165//signal transduction	0	-	K17638|1|3e-55|208|sfm:108934140|	-	-	-
M3WIM0	CTTNBP2NL	CTTNBP2 N-terminal like	-	0	UP	0	GO:0005515//protein binding	-	K06835|1|2e-08|63.9|ncc:104964489|	-	-	-
M3W3K7	STRIP1	Striatin interacting protein 1	-	0	UP	GO:0022604//regulation of cell morphogenesis;GO:0030866//cortical actin cytoskeleton organization	GO:0005515//protein binding	-	-	-	-	-
M3WAN4	IWS1	IWS1, SUPT6H interacting protein; IWS1 homolog (S. cerevisiae)	-	0	UP	GO:0006351//transcription, DNA-templated	GO:0003677//DNA binding	-	K17498|1|0.0|1404|aju:106966377|	-	-	-
M3W832	INTS1	Integrator complex subunit 1	-	0	UP	-	-	-	K13138|1|0.0|3763|fca:101089564|	-	-	-
M3W4A3	ZNF687	Zinc finger protein 687	-	0	UP	0	GO:0005488//binding	-	K19325|1|3e-150|491|egz:104130813|	-	-	-
M3WXW5	RANBP2	RAN binding protein 2	-	0.666667	UP	GO:0006457//protein folding;GO:0046907//intracellular transport;GO:0000413//protein peptidyl-prolyl isomerization	GO:0008270//zinc ion binding;GO:0003755//peptidyl-prolyl cis-trans isomerase activity	-	K12172|1|0.0|1274|pon:100438733|	-	-	-
M3W3J7	CCNL1	Cyclin L1; Belongs to the cyclin family	-	0	UP	GO:0000075//cell cycle checkpoint;GO:0006268//DNA unwinding involved in DNA replication;GO:0006355//regulation of transcription, DNA-templated;GO:0000079//regulation of cyclin-dependent protein serine/threonine kinase activity;GO:0006396//RNA processing;GO:0000084//mitotic S phase;GO:0000082//G1/S transition of mitotic cell cycle;GO:0006270//DNA replication initiation;GO:0006334//nucleosome assem…	GO:0042393//histone binding;GO:0019901//protein kinase binding;GO:0046872//metal ion binding;GO:0004386//helicase activity;GO:0003688//DNA replication origin binding;GO:0005524//ATP binding	-	K02333|1|1e-118|362|cin:100183944| !K15188|2|2e-23|110|tng:GSTEN00014481G001|	-	-	-
M3W8K2	CPSF2	Cleavage and polyadenylation specific factor 2, 100kDa	-	0.5	UP	GO:0006369//termination of RNA polymerase II transcription;GO:0000398//mRNA splicing, via spliceosome;GO:0006398//histone mRNA 3'-end processing;GO:0006406//mRNA export from nucleus	GO:0003723//RNA binding;GO:0005515//protein binding;GO:0016787//hydrolase activity	General function prediction only	K14402|1|0.0|1477|aju:106987916|	R	COG1782	General function prediction only
M3W6W5	CSTF2	Cleavage stimulation factor, 3' pre-RNA, subunit 2, 64kDa	-	0	UP	GO:0006397//mRNA processing	GO:0003723//RNA binding;GO:0000166//nucleotide binding	Translation, ribosomal structure and biogenesis	K14407|1|0.0|870|aml:100465292|	J	COG0724	Translation, ribosomal structure and biogenesis
M3W4G4	WDR77	WD repeat domain 77	-	0	UP	GO:0006357//regulation of transcription from RNA polymerase II promoter;GO:0060770//negative regulation of epithelial cell proliferation involved in prostate gland development;GO:0060528//secretory columnal luminar epithelial cell differentiation involved in prostate glandular acinus development;GO:0008284//positive regulation of cell proliferation	GO:0030374//ligand-dependent nuclear receptor transcription coactivator activity	General function prediction only	K13221|1|0.0|673|ptg:102964673|	R	COG2319	General function prediction only
M3X192	TOP2B	DNA topoisomerase 2; Control of topological states of DNA by transient breakage and subsequent rejoining of DNA strands. Topoisomerase II makes double-strand breaks	-	2	UP	GO:0001764//neuron migration;GO:0030900//forebrain development;GO:0007409//axonogenesis;GO:0006265//DNA topological change	GO:0005080//protein kinase C binding;GO:0008022//protein C-terminus binding;GO:0005524//ATP binding;GO:0003918//DNA topoisomerase type II (ATP-hydrolyzing) activity;GO:0046982//protein heterodimerization activity;GO:0042826//histone deacetylase binding;GO:0003682//chromatin binding	Replication, recombination and repair	K03164|1|0.0|2976|fca:101088949|	L	COG0187	Replication, recombination and repair
M3WDY7	MEPCE	Methylphosphate capping enzyme	-	0	UP	GO:0032259//methylation	GO:0008168//methyltransferase activity	-	K15190|1|0.0|1111|fca:101090162|	-	-	-
M3W448	HEXIM1	Hexamethylene bis-acetamide inducible 1	-	0.5	UP	GO:0010605//negative regulation of macromolecule metabolic process;GO:0080090//regulation of primary metabolic process;GO:0044260//cellular macromolecule metabolic process;GO:0031324//negative regulation of cellular metabolic process	0	-	K15189|1|2e-166|473|ptg:102959816|	-	-	-
M3W1A0	CCNT2	Cyclin T2; Belongs to the cyclin family	-	0	UP	GO:0006355//regulation of transcription, DNA-templated;GO:0000079//regulation of cyclin-dependent protein serine/threonine kinase activity	GO:0019901//protein kinase binding	-	K15188|1|0.0|1122|fca:101088946|	-	-	-
M3X311	PRPF4B	pre-mRNA processing factor 4B	-	0	UP	GO:0006468//protein phosphorylation	GO:0005524//ATP binding;GO:0004674//protein serine/threonine kinase activity	Cell wall/membrane/envelope biogenesis	K08827|1|0.0|1018|ptg:102959891|	M	COG2815	Cell wall/membrane/envelope biogenesis
M3WNH1	CWC22	CWC22 spliceosome-associated protein	-	0.4	UP	GO:0016070//RNA metabolic process	GO:0003677//DNA binding;GO:0003723//RNA binding	-	K13100|1|0.0|1485|fca:101080816|	-	-	-
M3WLR6	CASC3	Cancer susceptibility candidate 3	-	0	UP	GO:0006396//RNA processing;GO:0016071//mRNA metabolic process;GO:0006403//RNA localization	GO:0019899//enzyme binding	-	K14323|1|0.0|879|aju:106980535|	-	-	-
M3WA99	TJP2	Tight junction protein 2; Belongs to the MAGUK family	-	0	UP	-	-	-	K06098|1|0.0|2036|fca:101081681|	-	-	-
M3W1I4	CGN	Cingulin	-	0.666667	UP	0	0	-	K06102|1|0.0|1894|aju:106979544|	-	-	-
M3X4Z2	CLTC	Clathrin heavy chain; Clathrin is the major protein of the polyhedral coat of coated pits and vesicles	-	0.666667	DOWN	GO:0007411//axon guidance;GO:0042059//negative regulation of epidermal growth factor receptor signaling pathway;GO:0033572//transferrin transport;GO:0048011//neurotrophin TRK receptor signaling pathway;GO:0006886//intracellular protein transport;GO:0019886//antigen processing and presentation of exogenous peptide antigen via MHC class II;GO:0031623//receptor internalization;GO:0007067//mitotic nu…	GO:0005198//structural molecule activity;GO:0005515//protein binding	-	K04646|1|0.0|3396|fca:101081341|	-	-	-
M3X0Y6	EHD2	EH-domain containing 2; Belongs to the TRAFAC class dynamin-like GTPase superfamily. Dynamin/Fzo/YdjA family	-	0.666667	UP	GO:0086036//regulation of cardiac muscle cell membrane potential;GO:0072661//protein targeting to plasma membrane;GO:0032456//endocytic recycling;GO:0006184//GTP catabolic process;GO:0007596//blood coagulation;GO:0006897//endocytosis;GO:0051260//protein homooligomerization;GO:0030866//cortical actin cytoskeleton organization	GO:0005525//GTP binding;GO:0005509//calcium ion binding;GO:0003676//nucleic acid binding;GO:0019904//protein domain specific binding;GO:0003924//GTPase activity;GO:0005524//ATP binding	Replication, recombination and repair	K12469|1|0.0|1076|fca:101088039|	L	COG0699	Replication, recombination and repair
M3X2J1	VDAC2	Voltage-dependent anion channel 2	-	0	DOWN	GO:0055085//transmembrane transport;GO:0044070//regulation of anion transport;GO:0032272//negative regulation of protein polymerization;GO:2001243//negative regulation of intrinsic apoptotic signaling pathway	GO:0015288//porin activity;GO:0008308//voltage-gated anion channel activity;GO:0000166//nucleotide binding	-	K15040|1|0.0|578|myd:102751339|	-	-	-
M3VW78	SLC25A6	Solute carrier family 25 (mitochondrial carrier; adenine nucleotide translocator), member 6; Belongs to the mitochondrial carrier (TC 2.A.29) family	-	0	DOWN	GO:0055085//transmembrane transport;GO:0050796//regulation of insulin secretion;GO:0007059//chromosome segregation;GO:0019048//modulation by virus of host morphology or physiology;GO:0006112//energy reserve metabolic process;GO:0044281//small molecule metabolic process;GO:0015853//adenine transport	GO:0015207//adenine transmembrane transporter activity;GO:0005515//protein binding	-	K05863|1|0.0|583|oor:101275776|	-	-	-
M3WKB8	HDAC4	Histone deacetylase; Responsible for the deacetylation of lysine residues on the N-terminal part of the core histones (H2A, H2B, H3 and H4). Histone deacetylation gives a tag for epigenetic repression and plays an important role in transcriptional regulation, cell cycle progression and developmental events	-	0	UP	GO:0006954//inflammatory response;GO:0070555//response to interleukin-1;GO:0008284//positive regulation of cell proliferation;GO:0070933//histone H4 deacetylation;GO:0001501//skeletal system development;GO:0051091//positive regulation of sequence-specific DNA binding transcription factor activity;GO:0014894//response to denervation involved in regulation of muscle adaptation;GO:0070932//histone H…	GO:0033613//activating transcription factor binding;GO:0070491//repressing transcription factor binding;GO:0030955//potassium ion binding;GO:0097372//NAD-dependent histone deacetylase activity (H3-K18 specific);GO:0046969//NAD-dependent histone deacetylase activity (H3-K9 specific);GO:0003714//transcription corepressor activity;GO:0044212//transcription regulatory region DNA binding;GO:0032041//N…	Chromatin structure and dynamics;Secondary metabolites biosynthesis, transport and catabolism	K11406|1|0.0|1800|fca:101093384|	BQ	COG0123	Chromatin structure and dynamics;Secondary metabolites biosynthesis, transport and catabolism
M3W768	TJP3	Tight junction protein 3	-	0	UP	0	0	-	K06097|1|0.0|1518|fca:101098036|	-	-	-
M3W6R3	HUWE1	HECT, UBA and WWE domain containing 1, E3 ubiquitin protein ligase	-	0	UP	GO:0000209//protein polyubiquitination;GO:0006284//base-excision repair;GO:0016574//histone ubiquitination;GO:0006513//protein monoubiquitination;GO:0042787//protein ubiquitination involved in ubiquitin-dependent protein catabolic process;GO:0030154//cell differentiation	GO:0003677//DNA binding;GO:0004842//ubiquitin-protein transferase activity;GO:0005515//protein binding	-	K10592|1|0.0|5333|mdo:100010537|	-	-	-
M3VX44	PHAX	Phosphorylated adaptor for RNA export	-	0.666667	UP	GO:0006408//snRNA export from nucleus	0	-	K14291|1|0.0|773|aju:106970740|	-	-	-
M3W7X5	NFKB1	Nuclear factor of kappa light polypeptide gene enhancer in B-cells 1	-	0	UP	GO:0000122//negative regulation of transcription from RNA polymerase II promoter;GO:0090263//positive regulation of canonical Wnt signaling pathway;GO:0071347//cellular response to interleukin-1;GO:0001818//negative regulation of cytokine production;GO:0045083//negative regulation of interleukin-12 biosynthetic process;GO:0071260//cellular response to mechanical stimulus;GO:1900127//positive regu…	GO:0003700//sequence-specific DNA binding transcription factor activity;GO:0000976//transcription regulatory region sequence-specific DNA binding;GO:0042803//protein homodimerization activity	Signal transduction mechanisms	K02580|1|0.0|1757|fca:100142683|	T	COG0666	Signal transduction mechanisms
M3XA46	ZYX	Zyxin	-	0	UP	GO:0044700//single organism signaling;GO:0007154//cell communication	GO:0005515//protein binding	-	K06273|1|0.0|602|fca:101099953|	-	-	-
M3WRZ7	ACTB	Actin gamma 1; Belongs to the actin family	-	0.666667	DOWN	GO:0007411//axon guidance;GO:0034332//adherens junction organization;GO:0006928//cellular component movement;GO:0051592//response to calcium ion;GO:0045214//sarcomere organization;GO:0034329//cell junction assembly;GO:0007596//blood coagulation;GO:0051086//chaperone mediated protein folding independent of cofactor	GO:0019901//protein kinase binding;GO:0050998//nitric-oxide synthase binding;GO:0019894//kinesin binding;GO:0030957//Tat protein binding;GO:0042802//identical protein binding;GO:0005524//ATP binding;GO:0005200//structural constituent of cytoskeleton	Cytoskeleton	K05692|1|0.0|785|pbi:103050159|	Z	COG5277	Cytoskeleton
M3WXJ8	BAG3	BCL2-associated athanogene 3	-	0	UP	GO:0007417//central nervous system development;GO:0006457//protein folding	GO:0051087//chaperone binding	-	K09557|1|0.0|951|fca:101094211|	-	-	-
M3VXS4	SYNPO	Synaptopodin	-	0	UP	GO:0051492//regulation of stress fiber assembly;GO:0032233//positive regulation of actin filament bundle assembly	GO:0003779//actin binding	-	K21112|1|0.0|1364|fca:101083144|	-	-	-
M3X6U4	GSK3A	Glycogen synthase kinase 3 alpha; Belongs to the protein kinase superfamily	-	0	UP	-	-	Signal transduction mechanisms	K08822|1|0.0|775|ptg:102954186|	T	COG0515	Signal transduction mechanisms
M3VVE2	APC	APC, WNT signaling pathway regulator; Adenomatous polyposis coli	-	0	UP	GO:0043065//positive regulation of apoptotic process;GO:0030858//positive regulation of epithelial cell differentiation;GO:0043409//negative regulation of MAPK cascade;GO:0043588//skin development;GO:0031116//positive regulation of microtubule polymerization;GO:0035019//somatic stem cell maintenance;GO:0009952//anterior/posterior pattern specification;GO:0060770//negative regulation of epithelial…	GO:0008013//beta-catenin binding;GO:0051010//microtubule plus-end binding;GO:0019901//protein kinase binding;GO:0019887//protein kinase regulator activity;GO:0045295//gamma-catenin binding	-	K02085|1|0.0|4826|fca:101096138|	-	-	-
M3X4J4	ARHGAP5	Rho GTPase activating protein 5	-	0	UP	GO:0008361//regulation of cell size;GO:0002053//positive regulation of mesenchymal cell proliferation;GO:0030335//positive regulation of cell migration;GO:0007264//small GTPase mediated signal transduction	GO:0005525//GTP binding;GO:0042169//SH2 domain binding	-	K13709|1|0.0|2844|umr:103680903|	-	-	-
M3W2X9	ARHGAP35	Rho GTPase activating protein 35	-	0	UP	GO:0043116//negative regulation of vascular permeability;GO:0042478//regulation of eye photoreceptor cell development;GO:0008360//regulation of cell shape;GO:0043010//camera-type eye development;GO:0030900//forebrain development;GO:0045892//negative regulation of transcription, DNA-templated;GO:0007264//small GTPase mediated signal transduction;GO:0001843//neural tube closure	GO:0005525//GTP binding;GO:0005096//GTPase activator activity;GO:0003677//DNA binding	-	K05732|1|0.0|2900|aju:106973631|	-	-	-
A0M8S6	CAV2	Caveolin-2; May act as a scaffolding protein within caveolar membranes. Interacts directly with G-protein alpha subunits and can functionally regulate their activity. Acts as an accessory protein in conjunction with CAV1 in targeting to lipid rafts and driving caveolae formation. The Ser-36 phosphorylated form has a role in modulating mitosis in endothelial cells. Positive regulator of cellular m…	-	0	DOWN	GO:0048741//skeletal muscle fiber development;GO:0070836//caveola assembly;GO:0006906//vesicle fusion;GO:0007029//endoplasmic reticulum organization;GO:0007088//regulation of mitosis;GO:0051259//protein oligomerization;GO:0001937//negative regulation of endothelial cell proliferation;GO:0048278//vesicle docking;GO:0007005//mitochondrion organization;GO:0060161//positive regulation of dopamine rec…	GO:0031748//D1 dopamine receptor binding;GO:0042803//protein homodimerization activity	-	K12958|1|1e-116|331|fca:493667|	-	-	-
M3WWH6	LSP1	Lymphocyte-specific protein 1	-	0	UP	-	-	-	K14957|1|1e-175|493|fca:101094133|	-	-	-
M3WKM7	AHCTF1	AT hook containing transcription factor 1	-	0	UP	GO:0009987//cellular process	0	-	-	-	-	-
M3WUA1	TFIP11	Tuftelin-interacting protein 11; Involved in pre-mRNA splicing, specifically in spliceosome disassembly during late-stage splicing events. Intron turnover seems to proceed through reactions in two lariat-intron associated complexes termed Intron Large (IL) and Intron Small (IS). In cooperation with DHX15 seems to mediate the transition of the U2, U5 and U6 snRNP-containing IL complex to the snRNP…	-	2	UP	GO:0031214//biomineral tissue development;GO:0006355//regulation of transcription, DNA-templated;GO:0000398//mRNA splicing, via spliceosome	GO:0003677//DNA binding	-	K13103|1|0.0|1546|fca:101084236|	-	-	-
M3WA64	SNIP1	Smad nuclear interacting protein 1	-	0	UP	GO:0035196//production of miRNAs involved in gene silencing by miRNA;GO:0050794//regulation of cellular process	GO:0005515//protein binding	-	K13108|1|0.0|571|fca:101090278|	-	-	-
M3W6E3	ENSFCAG00000006726	Nuclear casein kinase and cyclin dependent kinase substrate 1	-	0	UP	-	-	-	-	-	-	-
M3WFE1	SSB	Sjogren syndrome antigen B (autoantigen La)	-	3	UP	GO:0006396//RNA processing	GO:0003723//RNA binding;GO:0000166//nucleotide binding	-	K11090|1|0.0|706|aju:106987712|	-	-	-
M3VV33	SERBP1	SERPINE1 mRNA binding protein 1	-	2	UP	0	GO:0003723//RNA binding	-	K13199|1|1e-167|479|aml:100477911|	-	-	-
M3WBZ0	KLC4	Kinesin light chain 4	-	0	UP	0	GO:0003777//microtubule motor activity	General function prediction only	K10407|1|0.0|1012|ptg:102962356|	R	COG0457	General function prediction only
M3W6F1	SPAG9	Sperm associated antigen 9	-	0	UP	GO:0042147//retrograde transport, endosome to Golgi;GO:0007257//activation of JUN kinase activity;GO:0007283//spermatogenesis;GO:0051146//striated muscle cell differentiation;GO:0090074//negative regulation of protein homodimerization activity;GO:0045666//positive regulation of neuron differentiation;GO:0051149//positive regulation of muscle cell differentiation;GO:0051260//protein homooligomeriz…	GO:0019894//kinesin binding;GO:0043548//phosphatidylinositol 3-kinase binding;GO:0008432//JUN kinase binding;GO:0048273//mitogen-activated protein kinase p38 binding	-	K20317|1|0.0|2126|oro:101380648|	-	-	-
M3VZ26	GATAD2B	GATA zinc finger domain containing 2B	-	0	UP	GO:0006355//regulation of transcription, DNA-templated	GO:0003700//sequence-specific DNA binding transcription factor activity;GO:0043565//sequence-specific DNA binding;GO:0008270//zinc ion binding	-	K10310|1|4e-17|91.3|nvi:100122742|	-	-	-
M3XA88	CCNK	Cyclin K; Belongs to the cyclin family	-	0.666667	UP	GO:0006355//regulation of transcription, DNA-templated;GO:0000079//regulation of cyclin-dependent protein serine/threonine kinase activity	GO:0019901//protein kinase binding	Cell cycle control, cell division, chromosome partitioning	K15188|1|4e-41|150|nve:NEMVE_v1g99661|	D	COG3087	Cell cycle control, cell division, chromosome partitioning
M3VWL6	SORBS1	Sorbin and SH3 domain containing 1	-	0	UP	GO:0045725//positive regulation of glycogen biosynthetic process;GO:0008286//insulin receptor signaling pathway;GO:0090004//positive regulation of establishment of protein localization to plasma membrane;GO:0006936//muscle contraction;GO:0048041//focal adhesion assembly;GO:0043149//stress fiber assembly;GO:0046889//positive regulation of lipid biosynthetic process;GO:0046326//positive regulation …	GO:0019901//protein kinase binding;GO:0003779//actin binding;GO:0005070//SH3/SH2 adaptor activity;GO:0005158//insulin receptor binding	-	K06086|1|0.0|1429|umr:103670991|	-	-	-
M3W7S3	CHGA	Chromogranin A (parathyroid secretory protein 1)	-	0	UP	GO:0050886//endocrine process	GO:0005509//calcium ion binding	-	K19990|1|0.0|749|fca:101087412|	-	-	-
M3W6D0	SST	Somatostatin	-	0	UP	GO:0048545//response to steroid hormone;GO:0007584//response to nutrient;GO:0009408//response to heat;GO:0008285//negative regulation of cell proliferation;GO:0030334//regulation of cell migration;GO:0007586//digestion;GO:0006972//hyperosmotic response;GO:0007268//synaptic transmission;GO:0008628//hormone-mediated apoptotic signaling pathway;GO:0042493//response to drug;GO:0007186//G-protein coup…	GO:0005179//hormone activity	-	K05237|1|9e-80|234|aju:106968038|	-	-	-
M3X983	PSMA3	Proteasome (prosome, macropain) subunit, alpha type, 3	-	0	UP	GO:0000209//protein polyubiquitination;GO:0006521//regulation of cellular amino acid metabolic process;GO:0051437//positive regulation of ubiquitin-protein ligase activity involved in mitotic cell cycle;GO:0042981//regulation of apoptotic process;GO:0010467//gene expression;GO:0051436//negative regulation of ubiquitin-protein ligase activity involved in mitotic cell cycle;GO:0002479//antigen proc…	GO:0005515//protein binding;GO:0004298//threonine-type endopeptidase activity	Posttranslational modification, protein turnover, chaperones	K02727|1|5e-179|496|pale:102894267|	O	COG0638	Posttranslational modification, protein turnover, chaperones
M3W2B9	NELFE	Negative elongation factor complex member E	-	0	UP	GO:0034244//negative regulation of transcription elongation from RNA polymerase II promoter	GO:0003676//nucleic acid binding;GO:0000166//nucleotide binding	-	K15182|1|3e-95|293|oor:101280893|	-	-	-
M3W8A7	EPB41	Erythrocyte membrane protein band 4.1	-	0	UP	-	-	-	K06107|1|0.0|1473|fca:101089123|	-	-	-
M3W2Y2	ZC3H4	Zinc finger CCCH-type containing 4	-	0	UP	-	-	-	K09493|1|2e-14|83.6|oor:101281581| !K14404|2|2e-08|60.1|cdk:105104318|	-	-	-
M3XCA7	RBM15	RNA binding motif protein 15	-	0	UP	GO:0009653//anatomical structure morphogenesis;GO:0006357//regulation of transcription from RNA polymerase II promoter;GO:0001568//blood vessel development;GO:0048534//hematopoietic or lymphoid organ development;GO:0048523//negative regulation of cellular process	GO:1901363//heterocyclic compound binding;GO:0097159//organic cyclic compound binding	-	K13190|1|0.0|1426|umr:103675014|	-	-	-
M3WLL8	SERPINC1	Serpin family C member 1; Serpin peptidase inhibitor, clade C (antithrombin), member 1; Belongs to the serpin family	-	0	UP	GO:0007584//response to nutrient;GO:0010951//negative regulation of endopeptidase activity;GO:0030162//regulation of proteolysis;GO:0050728//negative regulation of inflammatory response;GO:0007596//blood coagulation	GO:0004867//serine-type endopeptidase inhibitor activity;GO:0002020//protease binding;GO:0008201//heparin binding	Posttranslational modification, protein turnover, chaperones	K03911|1|0.0|963|fca:101093983|	O	COG4826	Posttranslational modification, protein turnover, chaperones
P49064	ALB	Serum albumin; Serum albumin, the main protein of plasma, has a good binding capacity for water, Ca(2+), Na(+), K(+), fatty acids, hormones, bilirubin and drugs. Its main function is the regulation of the colloidal osmotic pressure of blood. Major zinc transporter in plasma, typically binds about 80% of all plasma zinc	-	0	UP	GO:0046689//response to mercury ion;GO:0030168//platelet activation;GO:0043066//negative regulation of apoptotic process;GO:0010033//response to organic substance;GO:0043252//sodium-independent organic anion transport;GO:0046010//positive regulation of circadian sleep/wake cycle, non-REM sleep;GO:0015721//bile acid and bile salt transport;GO:0042157//lipoprotein metabolic process;GO:0051659//main…	GO:0051087//chaperone binding;GO:0008270//zinc ion binding;GO:0008144//drug binding;GO:0015643//toxic substance binding;GO:0019825//oxygen binding;GO:0030170//pyridoxal phosphate binding;GO:0003677//DNA binding;GO:0016209//antioxidant activity;GO:0005504//fatty acid binding;GO:0019899//enzyme binding;GO:0005507//copper ion binding	-	K16141|1|0.0|1184|fca:448843|	-	-	-
M3WEW6	INPP5D	Inositol polyphosphate-5-phosphatase, 145kDa	-	0	UP	GO:0008340//determination of adult lifespan;GO:0045579//positive regulation of B cell differentiation;GO:0045656//negative regulation of monocyte differentiation;GO:0016064//immunoglobulin mediated immune response;GO:0009968//negative regulation of signal transduction;GO:0045779//negative regulation of bone resorption;GO:0050777//negative regulation of immune response;GO:0045671//negative regulat…	GO:0051425//PTB domain binding;GO:0004445//inositol-polyphosphate 5-phosphatase activity;GO:0017124//SH3 domain binding;GO:0034594//phosphatidylinositol trisphosphate phosphatase activity	-	K03084|1|0.0|2090|fca:101100500|	-	-	-
M3WCU0	EPHA2	EPH receptor A2	-	0	UP	GO:0006915//apoptotic process;GO:0014028//notochord formation;GO:0001501//skeletal system development;GO:0045765//regulation of angiogenesis;GO:0030316//osteoclast differentiation;GO:0046849//bone remodeling;GO:0048013//ephrin receptor signaling pathway;GO:0043535//regulation of blood vessel endothelial cell migration;GO:0032863//activation of Rac GTPase activity;GO:0001649//osteoblast differenti…	GO:0005003//ephrin receptor activity;GO:0005524//ATP binding	Function unknown	K05103|1|0.0|1841|fca:101085481|	S	COG5306	Function unknown
M3WF12	FLNA	Filamin A, alpha	-	0	UP	0	GO:0003779//actin binding	Function unknown	K04437|1|0.0|5091|fca:101082637|	S	COG4932	Function unknown
M3VWN1	ARFGEF2	ADP-ribosylation factor guanine nucleotide-exchange factor 2 (brefeldin A-inhibited)	-	0	UP	GO:0006887//exocytosis;GO:0032012//regulation of ARF protein signal transduction;GO:0032760//positive regulation of tumor necrosis factor production;GO:0010256//endomembrane system organization;GO:0001881//receptor recycling;GO:0006893//Golgi to plasma membrane transport;GO:0007032//endosome organization;GO:0015031//protein transport	GO:0050811//GABA receptor binding;GO:0005086//ARF guanyl-nucleotide exchange factor activity;GO:0034237//protein kinase A regulatory subunit binding;GO:0017022//myosin binding	General function prediction only	K18442|1|0.0|3590|fca:101082556|	R	COG5307	General function prediction only
M3WPG5	SH3BP1	SH3-domain binding protein 1	-	0	UP	-	-	-	K20652|1|0.0|1060|fca:101093620|	-	-	-
M3W553	G3BP1	annotation not available	-	0	UP	0	GO:0003676//nucleic acid binding;GO:0016787//hydrolase activity	-	K17265|1|0.0|702|fca:101099615|	-	-	-
M3W7Z1	PKP3	Plakophilin 3	-	0	DOWN	GO:0007155//cell adhesion	GO:0005515//protein binding	-	K18468|1|2e-91|317|tng:GSTEN00008787G001| !K12642|2|3e-82|285|xla:443776|	-	-	-
M3W3J6	GPA33	Glycoprotein A33 (transmembrane)	-	0	UP	0	0	-	K06790|1|0.0|524|fca:101101533|	-	-	-
M3WA73	UBR4	Ubiquitin protein ligase E3 component n-recognin 4	-	0	UP	GO:0016567//protein ubiquitination	GO:0004842//ubiquitin-protein transferase activity;GO:0008270//zinc ion binding	-	K10691|1|0.0|9834|fca:101090277|	-	-	-
M3W539	BIRC6	Baculoviral IAP repeat containing 6; Belongs to the ubiquitin-conjugating enzyme family	-	0	UP	GO:0060711//labyrinthine layer development;GO:0008284//positive regulation of cell proliferation;GO:0060712//spongiotrophoblast layer development;GO:0016567//protein ubiquitination	GO:0004842//ubiquitin-protein transferase activity	-	K10586|1|0.0|8833|fca:101087396|	-	-	-
M3WD90	RCOR1	REST corepressor 1	-	0	UP	GO:0070933//histone H4 deacetylation;GO:0045892//negative regulation of transcription, DNA-templated;GO:0007596//blood coagulation;GO:0030099//myeloid cell differentiation	GO:0005515//protein binding;GO:0044212//transcription regulatory region DNA binding;GO:0001078//RNA polymerase II core promoter proximal region sequence-specific DNA binding transcription factor activity involved in negative regulation of transcription	-	K11829|1|0.0|759|fca:101083857|	-	-	-
M3WD24	XPO6	Exportin 6	-	0	UP	GO:0006886//intracellular protein transport	GO:0008565//protein transporter activity	-	K22369|1|3e-18|93.6|crg:105335977| !K15001|2|9e-16|88.6|dpe:Dper_GL20168| !K13237|3|2e-12|75.5|acyg:106033348|	-	-	-
M3VVJ3	XPO4	Exportin 4	-	0.666667	UP	GO:0046827//positive regulation of protein export from nucleus	GO:0005515//protein binding	-	K18460|1|2e-13|81.3|gfr:102039389|	-	-	-
M3XDV5	CLUH	Clustered mitochondria (cluA/CLU1) homolog; Belongs to the CLU family	-	0	UP	-	-	Function unknown	K03255|1|0.0|2484|chx:102177922|	S	COG4995	Function unknown
M3WCP1	PACSIN2	Protein kinase C and casein kinase substrate in neurons 2	-	0	UP	GO:0045806//negative regulation of endocytosis	GO:0008092//cytoskeletal protein binding	-	K20123|1|0.0|914|umr:103674051|	-	-	-
M3WVY3	NCL	Nucleolin	-	0.666667	UP	GO:0001525//angiogenesis	GO:0003723//RNA binding;GO:0042162//telomeric DNA binding;GO:0008022//protein C-terminus binding;GO:0000166//nucleotide binding	Translation, ribosomal structure and biogenesis	K11294|1|0.0|704|fca:101096255|	J	COG0724	Translation, ribosomal structure and biogenesis
M3WMP3	SMARCC1	SWI/SNF related, matrix associated, actin dependent regulator of chromatin, subfamily c, member 1	-	0	UP	GO:0008286//insulin receptor signaling pathway;GO:0006337//nucleosome disassembly;GO:0006338//chromatin remodeling;GO:0009887//organ morphogenesis;GO:0045944//positive regulation of transcription from RNA polymerase II promoter;GO:0007399//nervous system development	GO:0047485//protein N-terminus binding;GO:0003713//transcription coactivator activity;GO:0003677//DNA binding;GO:0003682//chromatin binding	-	K11649|1|0.0|1638|fca:101098204|	-	-	-
M3W445	NMT1	Glycylpeptide N-tetradecanoyltransferase; Adds a myristoyl group to the N-terminal glycine residue of certain cellular proteins	-	0	UP	GO:0009249//protein lipoylation;GO:0006499//N-terminal protein myristoylation;GO:0016032//viral process;GO:0001701//in utero embryonic development	GO:0004379//glycylpeptide N-tetradecanoyltransferase activity	-	K00671|1|0.0|1007|aju:106988151|	-	-	-
M3X250	CDS2	Phosphatidate cytidylyltransferase; Provides CDP-diacylglycerol, an important precursor for the synthesis of phosphatidylinositol, phosphatidylglycerol, and cardiolipin	-	0	UP	GO:0048009//insulin-like growth factor receptor signaling pathway;GO:0016024//CDP-diacylglycerol biosynthetic process;GO:0044281//small molecule metabolic process;GO:0006655//phosphatidylglycerol biosynthetic process	GO:0004605//phosphatidate cytidylyltransferase activity	General function prediction only	K00981|1|0.0|922|fca:101088071|	R	COG4589	General function prediction only
M3WQ22	LPIN2	Lipin 2	-	0	UP	GO:0006629//lipid metabolic process;GO:0045944//positive regulation of transcription from RNA polymerase II promoter	GO:0008195//phosphatidate phosphatase activity;GO:0003713//transcription coactivator activity	-	K15728|1|0.0|1734|fca:101087178|	-	-	-
M3WD40	ITSN1	Intersectin 1 (SH3 domain protein)	-	0	UP	GO:0048011//neurotrophin TRK receptor signaling pathway;GO:0035023//regulation of Rho protein signal transduction;GO:0048488//synaptic vesicle endocytosis	GO:0005089//Rho guanyl-nucleotide exchange factor activity;GO:0070064//proline-rich region binding;GO:0005509//calcium ion binding;GO:0032947//protein complex scaffold;GO:0005543//phospholipid binding	Cell wall/membrane/envelope biogenesis	K20045|1|0.0|1059|fca:101087514|	M	COG3064	Cell wall/membrane/envelope biogenesis
M3XE89	RBM17	RNA binding motif protein 17	-	0	UP	GO:0008380//RNA splicing;GO:0006397//mRNA processing	GO:0003723//RNA binding;GO:0005515//protein binding;GO:0000166//nucleotide binding	-	K12840|1|0.0|698|aju:106982346|	-	-	-
M3WHH4	CIC	Uncharacterized protein; Capicua transcriptional repressor	-	0	UP	-	-	-	K20225|1|0.0|2154|fca:101084406|	-	-	-
M3VWK2	RBM10	RNA binding motif protein 10	-	0	UP	GO:0008380//RNA splicing;GO:0006397//mRNA processing	GO:0003723//RNA binding;GO:0008270//zinc ion binding;GO:0000166//nucleotide binding	-	K13094|1|0.0|1585|fca:101093665|	-	-	-

## Sheet: Sheet2
#node1	node2	node1_string_internal_id	node2_string_internal_id	node1_external_id	node2_external_id	neighborhood_on_chromosome	gene_fusion	phylogenetic_cooccurrence	homology	coexpression	experimentally_determined_interaction	database_annotated	automated_textmining	combined_score
MCM3	MCM2	4525294	4519908	9685.ENSFCAP00000019988	9685.ENSFCAP00000012565	0	0	0.227	0.727	0.999	0.899	0.8	0.746	0.999
EIF3C	EIF3G	4521363	4517235	9685.ENSFCAP00000014638	9685.ENSFCAP00000008706	0	0	0	0	0.701	0.829	0.8	0.732	0.996
RPS10	EIF3G	4521083	4517235	9685.ENSFCAP00000014238	9685.ENSFCAP00000008706	0	0	0	0	0.708	0.979	0	0	0.993
MCM3	MCMBP	4525294	4520782	9685.ENSFCAP00000019988	9685.ENSFCAP00000013828	0	0	0	0	0.759	0.897	0	0.736	0.992
SUPT16H	SSRP1	4520104	4518479	9685.ENSFCAP00000012851	9685.ENSFCAP00000010536	0	0	0	0	0.744	0.833	0	0.747	0.988
BYSL	NOB1	4514349	4513134	9685.ENSFCAP00000004493	9685.ENSFCAP00000002727	0	0	0	0	0.813	0.801	0	0.703	0.987
DKC1	NOC2L	4515441	4513387	9685.ENSFCAP00000006110	9685.ENSFCAP00000003096	0	0	0	0	0.827	0.791	0	0.533	0.981
TWISTNB	POLR1A	4527058	4516959	9685.ENSFCAP00000021875	9685.ENSFCAP00000008311	0	0	0	0	0.759	0.827	0	0.574	0.98
RPS10	ENSFCAG00000008417	4521083	4516623	9685.ENSFCAP00000014238	9685.ENSFCAP00000007804	0	0	0	0	0.804	0.843	0	0.322	0.977
EIF5	EIF3G	4527197	4517235	9685.ENSFCAP00000022020	9685.ENSFCAP00000008706	0	0	0	0	0.175	0.802	0.6	0.675	0.975
HDAC2	CHD4	4521449	4515622	9685.ENSFCAP00000015379	9685.ENSFCAP00000006385	0	0	0	0	0.144	0.762	0.8	0.449	0.974
EIF2S2	EIF2B5	4524348	4516214	9685.ENSFCAP00000018969	9685.ENSFCAP00000007211	0	0	0	0	0.126	0.762	0.6	0.726	0.974
NOP56	DKC1	4520492	4515441	9685.ENSFCAP00000013404	9685.ENSFCAP00000006110	0.099	0	0	0	0.744	0.756	0	0.597	0.974
MCMBP	MCM2	4520782	4519908	9685.ENSFCAP00000013828	9685.ENSFCAP00000012565	0	0	0	0	0.767	0.762	0	0.515	0.97
KIAA1429	WTAP	4523500	4513053	9685.ENSFCAP00000018073	9685.ENSFCAP00000002617	0	0	0	0	0.063	0.897	0	0.721	0.97
HNRNPK	HNRNPU	4520754	4512624	9685.ENSFCAP00000013786	9685.ENSFCAP00000001993	0	0	0	0	0.659	0.202	0.8	0.515	0.97
NOP2	NOC2L	4515621	4513387	9685.ENSFCAP00000006384	9685.ENSFCAP00000003096	0	0	0	0	0.83	0.781	0	0.093	0.963
SRSF11	RBM25	4519184	4518717	9685.ENSFCAP00000011546	9685.ENSFCAP00000010873	0	0	0	0	0.738	0.781	0	0.42	0.963
POLR1A	NOLC1	4516959	4512025	9685.ENSFCAP00000008311	9685.ENSFCAP00000001151	0	0	0	0	0.748	0.19	0	0.831	0.962
DKC1	NOLC1	4515441	4512025	9685.ENSFCAP00000006110	9685.ENSFCAP00000001151	0	0	0	0	0.778	0.625	0	0.574	0.961
EIF5	EIF3C	4527197	4521363	9685.ENSFCAP00000022020	9685.ENSFCAP00000014638	0	0	0	0	0.448	0.609	0.6	0.604	0.961
EIF2S2	EIF3G	4524348	4517235	9685.ENSFCAP00000018969	9685.ENSFCAP00000008706	0	0	0	0	0.519	0.579	0.6	0.575	0.96
PAK2	ARHGEF6	4522561	4513905	9685.ENSFCAP00000017069	9685.ENSFCAP00000003841	0	0	0	0	0.062	0.685	0.8	0.385	0.958
SF3A1	RBM25	4518863	4518717	9685.ENSFCAP00000011071	9685.ENSFCAP00000010873	0	0	0	0	0.606	0.767	0	0.574	0.957
TAF12	TAF4	4521952	4518899	9685.ENSFCAP00000016431	9685.ENSFCAP00000011127	0	0	0	0	0.063	0.897	0	0.591	0.957
ZC3H13	WTAP	4514355	4513053	9685.ENSFCAP00000004507	9685.ENSFCAP00000002617	0	0	0	0	0.072	0.897	0	0.57	0.955
EIF2S2	EIF3C	4524348	4521363	9685.ENSFCAP00000018969	9685.ENSFCAP00000014638	0	0	0	0	0.249	0.655	0.6	0.609	0.954
CAD	GFPT1	4520939	4516088	9685.ENSFCAP00000014049	9685.ENSFCAP00000007036	0.125	0	0	0	0.064	0.164	0.9	0.367	0.948
NOP56	NOLC1	4520492	4512025	9685.ENSFCAP00000013404	9685.ENSFCAP00000001151	0	0	0	0	0.737	0.647	0	0.447	0.944
RRP1B	NOP2	4517809	4515621	9685.ENSFCAP00000009540	9685.ENSFCAP00000006384	0	0	0	0	0.735	0.662	0	0.415	0.943
SRSF11	RBM39	4519184	4513311	9685.ENSFCAP00000011546	9685.ENSFCAP00000002981	0	0	0	0	0.739	0.785	0	0	0.941
MCM2	SSRP1	4519908	4518479	9685.ENSFCAP00000012565	9685.ENSFCAP00000010536	0	0	0	0	0.664	0.713	0	0.433	0.94
CMPK2	RRM2	4529615	4513751	9685.ENSFCAP00000024568	9685.ENSFCAP00000003637	0	0	0	0	0.258	0	0.9	0.257	0.94
CHMP2B	VPS4B	4526255	4524417	9685.ENSFCAP00000021029	9685.ENSFCAP00000019046	0	0	0	0	0.142	0.844	0	0.573	0.937
RBM25	U2AF2	4518717	4518581	9685.ENSFCAP00000010873	9685.ENSFCAP00000010687	0	0.002	0	0	0.342	0.449	0	0.836	0.935
SART1	MFAP1	4519739	4515456	9685.ENSFCAP00000012314	9685.ENSFCAP00000006142	0	0	0	0	0.347	0.83	0	0.453	0.933
RBM25	MFAP1	4518717	4515456	9685.ENSFCAP00000010873	9685.ENSFCAP00000006142	0	0	0	0	0.565	0.785	0	0.35	0.933
NOP56	BYSL	4520492	4514349	9685.ENSFCAP00000013404	9685.ENSFCAP00000004493	0	0	0	0	0.733	0.562	0	0.473	0.932
MBD2	GATAD2A	4526534	4520411	9685.ENSFCAP00000021321	9685.ENSFCAP00000013291	0	0	0	0	0.063	0.904	0	0.306	0.932
EIF3C	EIF5B	4521363	4517504	9685.ENSFCAP00000014638	9685.ENSFCAP00000009073	0	0	0	0	0.615	0.628	0	0.559	0.931
U2AF2	RBM39	4518581	4513311	9685.ENSFCAP00000010687	9685.ENSFCAP00000002981	0	0	0	0.58	0.1	0.904	0	0.564	0.93
ANK2	ITPR3	4524436	4519979	9685.ENSFCAP00000019067	9685.ENSFCAP00000012667	0	0	0	0	0.062	0.392	0.8	0.448	0.928
GATAD2A	CHD4	4520411	4515622	9685.ENSFCAP00000013291	9685.ENSFCAP00000006385	0	0	0	0	0.109	0.833	0	0.541	0.925
EIF5	EIF5B	4527197	4517504	9685.ENSFCAP00000022020	9685.ENSFCAP00000009073	0	0	0	0	0.453	0.284	0	0.82	0.923
SRPK1	SRSF4	4529581	4528083	9685.ENSFCAP00000024533	9685.ENSFCAP00000022961	0	0	0	0	0.064	0.415	0.8	0.377	0.922
POLR1A	DKC1	4516959	4515441	9685.ENSFCAP00000008311	9685.ENSFCAP00000006110	0	0	0	0	0.756	0.46	0	0.435	0.919
NCOR2	HDAC2	4529869	4521449	9685.ENSFCAP00000024838	9685.ENSFCAP00000015379	0	0	0	0	0.063	0.468	0.8	0.263	0.916
RAD23B	XPC	4521948	4512428	9685.ENSFCAP00000016427	9685.ENSFCAP00000001725	0	0	0	0	0.049	0.776	0	0.632	0.914
ACTA1	WIPF1	4529313	4520462	9685.ENSFCAP00000024247	9685.ENSFCAP00000013358	0	0	0	0	0	0.904	0	0.149	0.914
NOP56	NOP2	4520492	4515621	9685.ENSFCAP00000013404	9685.ENSFCAP00000006384	0	0	0	0	0.737	0.644	0	0.156	0.914
TWISTNB	DKC1	4527058	4515441	9685.ENSFCAP00000021875	9685.ENSFCAP00000006110	0	0	0	0	0.745	0.609	0	0.193	0.912
RCC1	RANBP3	4519820	4519221	9685.ENSFCAP00000012426	9685.ENSFCAP00000011599	0	0	0	0	0.063	0.817	0	0.524	0.911
NOP2	DKC1	4515621	4515441	9685.ENSFCAP00000006384	9685.ENSFCAP00000006110	0.088	0	0	0	0.823	0.206	0	0.388	0.911
MAOA	IDO1	4519612	4513560	9685.ENSFCAP00000012136	9685.ENSFCAP00000003351	0	0	0	0	0	0	0.9	0.145	0.91
KIAA1429	ZC3H13	4523500	4514355	9685.ENSFCAP00000018073	9685.ENSFCAP00000004507	0	0	0	0	0.095	0.832	0	0.451	0.909
UTP18	BYSL	4524517	4514349	9685.ENSFCAP00000019154	9685.ENSFCAP00000004493	0	0	0	0	0.736	0.485	0	0.39	0.909
SF3A1	MFAP1	4518863	4515456	9685.ENSFCAP00000011071	9685.ENSFCAP00000006142	0	0	0	0	0.14	0.83	0	0.411	0.906
UTP18	NOP56	4524517	4520492	9685.ENSFCAP00000019154	9685.ENSFCAP00000013404	0	0	0	0	0.617	0.653	0	0.348	0.905
U2AF2	MFAP1	4518581	4515456	9685.ENSFCAP00000010687	9685.ENSFCAP00000006142	0	0	0	0	0.142	0.83	0	0.398	0.904
POLR1A	CTPS1	4516959	4512784	9685.ENSFCAP00000008311	9685.ENSFCAP00000002231	0	0	0	0	0.679	0.081	0.65	0.186	0.904
MCM3	SMC4	4525294	4524302	9685.ENSFCAP00000019988	9685.ENSFCAP00000018922	0	0	0	0	0.764	0.063	0	0.599	0.903
SRSF4	TRA2B	4528083	4517964	9685.ENSFCAP00000022961	9685.ENSFCAP00000009773	0	0	0	0	0.081	0.643	0	0.727	0.902
UTP18	ESF1	4524517	4511813	9685.ENSFCAP00000019154	9685.ENSFCAP00000000854	0	0	0	0	0.711	0.501	0	0.381	0.902
CD2AP	RIN3	4524156	4523849	9685.ENSFCAP00000018767	9685.ENSFCAP00000018436	0	0	0	0	0	0.817	0	0.484	0.901
SMC4	NIPBL	4524302	4513701	9685.ENSFCAP00000018922	9685.ENSFCAP00000003573	0	0	0	0	0.567	0.333	0	0.687	0.901
RAD23A	XPC	4525734	4512428	9685.ENSFCAP00000020465	9685.ENSFCAP00000001725	0	0	0	0	0.05	0.776	0	0.573	0.901
CTTNBP2NL	STRIP1	4519757	4514548	9685.ENSFCAP00000012336	9685.ENSFCAP00000004780	0	0	0	0	0	0.784	0	0.558	0.9
SUPT16H	IWS1	4520104	4516998	9685.ENSFCAP00000012851	9685.ENSFCAP00000008367	0	0	0	0	0.145	0.766	0	0.537	0.899
INTS1	ZNF687	4516113	4514789	9685.ENSFCAP00000007076	9685.ENSFCAP00000005165	0	0	0	0	0.063	0.897	0	0	0.899
RANBP2	RCC1	4524565	4519820	9685.ENSFCAP00000019205	9685.ENSFCAP00000012426	0	0	0	0	0.196	0.728	0	0.574	0.898
MCM2	CCNL1	4519908	4514539	9685.ENSFCAP00000012565	9685.ENSFCAP00000004767	0	0	0	0	0	0.897	0	0.056	0.898
HSPA4	HSP90AA1	4519168	4511749	9685.ENSFCAP00000011527	9685.ENSFCAP00000000755	0	0	0	0	0.559	0.505	0	0.567	0.897
DKC1	ESF1	4515441	4511813	9685.ENSFCAP00000006110	9685.ENSFCAP00000000854	0	0	0	0	0.758	0.46	0	0.276	0.897
HNRNPK	TRA2B	4520754	4517964	9685.ENSFCAP00000013786	9685.ENSFCAP00000009773	0	0	0	0	0.812	0.264	0	0.319	0.897
CPSF2	CSTF2	4516279	4515703	9685.ENSFCAP00000007302	9685.ENSFCAP00000006493	0	0	0	0	0.14	0.686	0	0.648	0.896
CPSF2	WDR77	4516279	4514850	9685.ENSFCAP00000007302	9685.ENSFCAP00000005247	0	0	0	0	0.193	0.785	0	0.452	0.896
NOP2	NOB1	4515621	4513134	9685.ENSFCAP00000006384	9685.ENSFCAP00000002727	0	0	0	0	0.762	0	0	0.576	0.894
TOP2B	SMC4	4525659	4524302	9685.ENSFCAP00000020385	9685.ENSFCAP00000018922	0	0	0	0	0.733	0.197	0	0.539	0.892
SART1	SF3A1	4519739	4518863	9685.ENSFCAP00000012314	9685.ENSFCAP00000011071	0	0	0	0	0.149	0.825	0	0.337	0.892
NOC2L	NOLC1	4513387	4512025	9685.ENSFCAP00000003096	9685.ENSFCAP00000001151	0	0	0	0	0.805	0	0	0.447	0.887
MBD2	HDAC2	4526534	4521449	9685.ENSFCAP00000021321	9685.ENSFCAP00000015379	0	0	0	0	0.087	0.762	0	0.5	0.882
MEPCE	HEXIM1	4518142	4514734	9685.ENSFCAP00000010036	9685.ENSFCAP00000005078	0	0	0	0	0.063	0.32	0	0.829	0.881
NOP56	NOC2L	4520492	4513387	9685.ENSFCAP00000013404	9685.ENSFCAP00000003096	0	0	0	0	0.738	0.284	0	0.416	0.88
POLR1A	NOC2L	4516959	4513387	9685.ENSFCAP00000008311	9685.ENSFCAP00000003096	0	0	0	0	0.821	0	0	0.356	0.879
KPNA3	RANBP3	4522133	4519221	9685.ENSFCAP00000016621	9685.ENSFCAP00000011599	0	0	0	0	0.063	0.804	0	0.385	0.877
SMC4	MCM2	4524302	4519908	9685.ENSFCAP00000018922	9685.ENSFCAP00000012565	0	0	0	0	0.763	0.063	0	0.478	0.873
HEXIM1	CCNT2	4514734	4513759	9685.ENSFCAP00000005078	9685.ENSFCAP00000003648	0	0	0	0	0.062	0.715	0	0.565	0.873
PRPF4B	RBM25	4526239	4518717	9685.ENSFCAP00000021011	9685.ENSFCAP00000010873	0	0	0	0	0.814	0.164	0	0.24	0.871
CWC22	CASC3	4521438	4520844	9685.ENSFCAP00000015346	9685.ENSFCAP00000013914	0	0	0	0	0.063	0.662	0	0.623	0.87
PWP1	DKC1	4526177	4515441	9685.ENSFCAP00000020941	9685.ENSFCAP00000006110	0	0	0	0	0.764	0.46	0	0.05	0.868
TJP2	CGN	4516865	4513839	9685.ENSFCAP00000008170	9685.ENSFCAP00000003758	0	0	0	0	0.063	0.221	0	0.833	0.867
CLTC	EHD2	4526885	4525561	9685.ENSFCAP00000021693	9685.ENSFCAP00000020278	0	0	0	0	0.059	0.275	0.8	0.131	0.865
VDAC2	SLC25A6	4526083	4512006	9685.ENSFCAP00000020840	9685.ENSFCAP00000001123	0	0	0	0	0.125	0.158	0.8	0.192	0.865
POLR1A	MYBBP1A	4516959	4512692	9685.ENSFCAP00000008311	9685.ENSFCAP00000002097	0	0	0	0	0.821	0.16	0	0.169	0.864
EIF3C	RPS10	4521363	4521083	9685.ENSFCAP00000014638	9685.ENSFCAP00000014238	0	0	0	0	0.153	0.779	0	0.336	0.864
PA2G4	BYSL	4520752	4514349	9685.ENSFCAP00000013784	9685.ENSFCAP00000004493	0	0	0	0	0.763	0	0	0.448	0.863
RAF1	PRKCA	4528958	4518908	9685.ENSFCAP00000023877	9685.ENSFCAP00000011143	0	0	0	0.581	0	0.284	0.8	0.203	0.861
PA2G4	NOP2	4520752	4515621	9685.ENSFCAP00000013784	9685.ENSFCAP00000006384	0	0	0	0	0.79	0.072	0	0.336	0.859
PWP1	NOP2	4526177	4515621	9685.ENSFCAP00000020941	9685.ENSFCAP00000006384	0	0	0	0	0.767	0	0	0.415	0.857
PWP1	NOC2L	4526177	4513387	9685.ENSFCAP00000020941	9685.ENSFCAP00000003096	0	0	0	0	0.79	0.124	0	0.28	0.855
RAF1	PRKCB	4528958	4518338	9685.ENSFCAP00000023877	9685.ENSFCAP00000010334	0	0	0	0.574	0	0.284	0.8	0.101	0.854
HNRNPK	U2AF2	4520754	4518581	9685.ENSFCAP00000013786	9685.ENSFCAP00000010687	0	0	0	0	0.751	0.29	0	0.231	0.852
HDAC4	CHD4	4520349	4515622	9685.ENSFCAP00000013207	9685.ENSFCAP00000006385	0	0	0	0	0.091	0.165	0.8	0.138	0.851
NOC2L	ESF1	4513387	4511813	9685.ENSFCAP00000003096	9685.ENSFCAP00000000854	0	0	0	0	0.821	0	0	0.199	0.85
DKC1	BYSL	4515441	4514349	9685.ENSFCAP00000006110	9685.ENSFCAP00000004493	0	0	0	0	0.596	0.33	0	0.492	0.85
NOP56	POLR1A	4520492	4516959	9685.ENSFCAP00000013404	9685.ENSFCAP00000008311	0	0	0	0	0.736	0.2	0	0.346	0.849
POLR1A	NOP2	4516959	4515621	9685.ENSFCAP00000008311	9685.ENSFCAP00000006384	0.044	0	0	0	0.768	0	0	0.371	0.848
KPNA3	RCC1	4522133	4519820	9685.ENSFCAP00000016621	9685.ENSFCAP00000012426	0	0	0	0	0.087	0.652	0	0.559	0.847
RAF1	PAK2	4528958	4522561	9685.ENSFCAP00000023877	9685.ENSFCAP00000017069	0	0	0	0.605	0.048	0.197	0.8	0.236	0.847
TJP3	CGN	4515804	4513839	9685.ENSFCAP00000006622	9685.ENSFCAP00000003758	0	0	0	0	0.094	0.198	0	0.807	0.847
HUWE1	PHAX	4515651	4512320	9685.ENSFCAP00000006423	9685.ENSFCAP00000001575	0	0	0	0	0	0.845	0	0	0.845
HNRNPK	RBM14	4520754	4515965	9685.ENSFCAP00000013786	9685.ENSFCAP00000006855	0	0	0	0	0.768	0.164	0	0.262	0.844
PWP1	MYBBP1A	4526177	4512692	9685.ENSFCAP00000020941	9685.ENSFCAP00000002097	0	0	0	0	0.743	0.33	0	0.166	0.843
DDX51	BYSL	4518129	4514349	9685.ENSFCAP00000010018	9685.ENSFCAP00000004493	0	0	0	0	0.754	0.193	0	0.276	0.843
NOP56	ESF1	4520492	4511813	9685.ENSFCAP00000013404	9685.ENSFCAP00000000854	0	0	0	0	0.728	0.396	0	0.109	0.84
RAF1	NFKB1	4528958	4516058	9685.ENSFCAP00000023877	9685.ENSFCAP00000006998	0	0	0	0	0.062	0.12	0.8	0.135	0.838
RAD23A	RAD23B	4525734	4521948	9685.ENSFCAP00000020465	9685.ENSFCAP00000016427	0	0	0	0.957	0.049	0.19	0.8	0.664	0.837
PWP1	RRP1B	4526177	4517809	9685.ENSFCAP00000020941	9685.ENSFCAP00000009540	0	0	0	0	0.734	0	0	0.412	0.836
NOP2	BYSL	4515621	4514349	9685.ENSFCAP00000006384	9685.ENSFCAP00000004493	0	0	0	0	0.821	0	0	0.118	0.835
PRKCA	PRKCB	4518908	4518338	9685.ENSFCAP00000011143	9685.ENSFCAP00000010334	0	0	0	0.981	0	0.192	0.8	0.82	0.834
ZYX	ACTB	4528598	4522617	9685.ENSFCAP00000023499	9685.ENSFCAP00000017132	0	0	0	0	0.062	0.099	0.8	0.138	0.834
NOP2	MYBBP1A	4515621	4512692	9685.ENSFCAP00000006384	9685.ENSFCAP00000002097	0	0	0	0	0.793	0.16	0	0.103	0.83
ITPR3	PRKCA	4519979	4518908	9685.ENSFCAP00000012667	9685.ENSFCAP00000011143	0	0	0	0	0.112	0	0.8	0.116	0.829
MCM3	RRM2	4525294	4513751	9685.ENSFCAP00000019988	9685.ENSFCAP00000003637	0	0	0	0	0.762	0	0	0.304	0.827
ITPR3	PRKCB	4519979	4518338	9685.ENSFCAP00000012667	9685.ENSFCAP00000010334	0	0	0	0	0.112	0	0.8	0.105	0.827
DDX51	NOP2	4518129	4515621	9685.ENSFCAP00000010018	9685.ENSFCAP00000006384	0	0	0	0	0.671	0.194	0	0.396	0.825
BAG3	HSPA4	4524455	4519168	9685.ENSFCAP00000019087	9685.ENSFCAP00000011527	0	0	0	0	0.063	0.407	0	0.712	0.825
RRP1B	NOC2L	4517809	4513387	9685.ENSFCAP00000009540	9685.ENSFCAP00000003096	0	0	0	0	0.736	0.148	0	0.276	0.822
PWP1	BYSL	4526177	4514349	9685.ENSFCAP00000020941	9685.ENSFCAP00000004493	0	0	0	0	0.822	0	0	0	0.822
NOC2L	MYBBP1A	4513387	4512692	9685.ENSFCAP00000003096	9685.ENSFCAP00000002097	0	0	0	0	0.821	0	0	0	0.821
RPS10	EIF5B	4521083	4517504	9685.ENSFCAP00000014238	9685.ENSFCAP00000009073	0	0	0	0	0.064	0.81	0	0.079	0.821
CD2AP	SYNPO	4524156	4512549	9685.ENSFCAP00000018767	9685.ENSFCAP00000001888	0	0	0	0	0	0.046	0	0.819	0.82
EIF5	EIF2S2	4527197	4524348	9685.ENSFCAP00000022020	9685.ENSFCAP00000018969	0	0	0	0.625	0.339	0.645	0	0.72	0.82
DDX51	NOLC1	4518129	4512025	9685.ENSFCAP00000010018	9685.ENSFCAP00000001151	0	0	0	0	0.668	0.171	0	0.395	0.818
NKTR	HSP90AA1	4516908	4511749	9685.ENSFCAP00000008231	9685.ENSFCAP00000000755	0	0	0	0	0.544	0.447	0	0.333	0.817
GSK3A	APC	4527506	4511728	9685.ENSFCAP00000022346	9685.ENSFCAP00000000728	0	0	0	0	0.063	0.664	0	0.468	0.817
BYSL	NOC2L	4514349	4513387	9685.ENSFCAP00000004493	9685.ENSFCAP00000003096	0	0	0	0	0.799	0	0	0.117	0.814
RBM25	RBM39	4518717	4513311	9685.ENSFCAP00000010873	9685.ENSFCAP00000002981	0	0	0	0.559	0.351	0.655	0	0.48	0.813
DDX51	DKC1	4518129	4515441	9685.ENSFCAP00000010018	9685.ENSFCAP00000006110	0.052	0	0	0	0.648	0.193	0	0.386	0.812
ARHGAP5	ARHGAP35	4527161	4514330	9685.ENSFCAP00000021983	9685.ENSFCAP00000004465	0	0	0	0.94	0.062	0	0.8	0.605	0.811
PWP1	UTP18	4526177	4524517	9685.ENSFCAP00000020941	9685.ENSFCAP00000019154	0	0	0	0	0.735	0	0	0.317	0.811
DDX51	NOC2L	4518129	4513387	9685.ENSFCAP00000010018	9685.ENSFCAP00000003096	0	0	0	0	0.764	0.202	0	0.079	0.811
CAV2	HSP90AA1	4524516	4511749	9685.ENSFCAP00000019153	9685.ENSFCAP00000000755	0	0	0	0	0	0.07	0.8	0.066	0.811
PA2G4	NOC2L	4520752	4513387	9685.ENSFCAP00000013784	9685.ENSFCAP00000003096	0	0	0	0	0.766	0.072	0	0.187	0.808
RAF1	LSP1	4528958	4524111	9685.ENSFCAP00000023877	9685.ENSFCAP00000018715	0	0	0	0	0	0.07	0.8	0.052	0.808
NOP2	NOLC1	4515621	4512025	9685.ENSFCAP00000006384	9685.ENSFCAP00000001151	0	0	0	0	0.766	0.195	0	0.062	0.807
RANBP2	AHCTF1	4524565	4520459	9685.ENSFCAP00000019205	9685.ENSFCAP00000013354	0	0	0	0	0.519	0.105	0	0.588	0.807
TFIP11	SART1	4523373	4519739	9685.ENSFCAP00000017938	9685.ENSFCAP00000012314	0	0	0	0	0.064	0.785	0	0.12	0.807
NOP56	DDX51	4520492	4518129	9685.ENSFCAP00000013404	9685.ENSFCAP00000010018	0.046	0	0	0	0.666	0.257	0	0.28	0.806
CWC22	SNIP1	4521438	4516831	9685.ENSFCAP00000015346	9685.ENSFCAP00000008120	0	0	0	0	0.173	0.764	0	0.082	0.805
ENSFCAG00000006726	PHAX	4515527	4512320	9685.ENSFCAP00000006251	9685.ENSFCAP00000001575	0	0	0	0	0.05	0.803	0	0	0.804
SSB	DKC1	4518639	4515441	9685.ENSFCAP00000010770	9685.ENSFCAP00000006110	0	0	0	0	0.766	0.197	0	0	0.804
ENSFCAG00000008417	SERBP1	4516623	4511620	9685.ENSFCAP00000007804	9685.ENSFCAP00000000563	0	0	0	0	0.081	0.795	0	0	0.803
TOP2B	MCM3	4525659	4525294	9685.ENSFCAP00000020385	9685.ENSFCAP00000019988	0	0	0	0	0.692	0	0	0.387	0.803
PWP1	NOP56	4526177	4520492	9685.ENSFCAP00000020941	9685.ENSFCAP00000013404	0	0	0	0	0.737	0.284	0	0	0.803
TOP2B	SUPT16H	4525659	4520104	9685.ENSFCAP00000020385	9685.ENSFCAP00000012851	0	0	0	0	0.126	0.723	0	0.249	0.802
HSPA4	HSF1	4519168	4516165	9685.ENSFCAP00000011527	9685.ENSFCAP00000007151	0	0	0	0	0.082	0.269	0	0.725	0.799
TWISTNB	NOC2L	4527058	4513387	9685.ENSFCAP00000021875	9685.ENSFCAP00000003096	0	0	0	0	0.798	0	0	0	0.798
KLC4	SPAG9	4517450	4515535	9685.ENSFCAP00000009012	9685.ENSFCAP00000006264	0	0	0	0	0.062	0.639	0	0.448	0.796
HDAC2	GATAD2A	4521449	4520411	9685.ENSFCAP00000015379	9685.ENSFCAP00000013291	0	0	0	0	0.064	0.678	0	0.376	0.795
PWP1	PA2G4	4526177	4520752	9685.ENSFCAP00000020941	9685.ENSFCAP00000013784	0	0	0	0	0.766	0.149	0	0.052	0.794
DDX51	ESF1	4518129	4511813	9685.ENSFCAP00000010018	9685.ENSFCAP00000000854	0	0	0	0	0.743	0.193	0	0.083	0.793
TWISTNB	BYSL	4527058	4514349	9685.ENSFCAP00000021875	9685.ENSFCAP00000004493	0	0	0	0	0.762	0	0	0.169	0.793
HNRNPK	SSB	4520754	4518639	9685.ENSFCAP00000013786	9685.ENSFCAP00000010770	0	0	0	0	0.765	0.096	0	0.102	0.792
SART1	RBM25	4519739	4518717	9685.ENSFCAP00000012314	9685.ENSFCAP00000010873	0	0	0	0	0.18	0.689	0	0.243	0.79
PA2G4	NOP56	4520752	4520492	9685.ENSFCAP00000013784	9685.ENSFCAP00000013404	0	0	0	0	0.734	0	0	0.24	0.789
MBD2	GATAD2B	4526534	4512993	9685.ENSFCAP00000021321	9685.ENSFCAP00000002527	0	0	0	0	0.063	0.713	0	0.274	0.787
CCNK	SORBS1	4528639	4512141	9685.ENSFCAP00000023541	9685.ENSFCAP00000001319	0	0	0	0	0	0.786	0	0	0.786
CHGA	SST	4516006	4515514	9685.ENSFCAP00000006924	9685.ENSFCAP00000006231	0	0	0	0	0.171	0	0	0.752	0.786
PSMA3	NELFE	4528296	4514124	9685.ENSFCAP00000023185	9685.ENSFCAP00000004172	0	0	0	0	0	0.785	0	0	0.785
SF3A1	EPB41	4518863	4516188	9685.ENSFCAP00000011071	9685.ENSFCAP00000007179	0	0	0	0	0	0.785	0	0	0.785
BYSL	ESF1	4514349	4511813	9685.ENSFCAP00000004493	9685.ENSFCAP00000000854	0	0	0	0	0.757	0	0	0.147	0.783
CPSF2	ZC3H4	4516279	4514333	9685.ENSFCAP00000007302	9685.ENSFCAP00000004468	0	0	0	0	0.066	0.652	0	0.386	0.783
RBM15	WTAP	4529327	4513053	9685.ENSFCAP00000024261	9685.ENSFCAP00000002617	0	0	0	0	0.063	0.192	0	0.735	0.781
TWISTNB	CTPS1	4527058	4512784	9685.ENSFCAP00000021875	9685.ENSFCAP00000002231	0	0	0	0	0.4	0	0.65	0	0.781
DDX51	POLR1A	4518129	4516959	9685.ENSFCAP00000010018	9685.ENSFCAP00000008311	0	0	0	0	0.737	0.172	0	0.068	0.779
EIF5	EIF2B5	4527197	4516214	9685.ENSFCAP00000022020	9685.ENSFCAP00000007211	0	0	0	0	0.091	0.332	0	0.666	0.779
PA2G4	POLR1A	4520752	4516959	9685.ENSFCAP00000013784	9685.ENSFCAP00000008311	0.094	0	0	0	0.735	0	0	0.15	0.778
U2AF2	TRA2B	4518581	4517964	9685.ENSFCAP00000010687	9685.ENSFCAP00000009773	0	0	0	0	0.519	0.397	0	0.298	0.778
NOLC1	ESF1	4512025	4511813	9685.ENSFCAP00000001151	9685.ENSFCAP00000000854	0	0	0	0	0.722	0	0	0.23	0.776
TRA2B	RBM14	4517964	4515965	9685.ENSFCAP00000009773	9685.ENSFCAP00000006855	0	0	0	0	0.766	0.056	0	0.065	0.775
SERPINC1	ALB	4520795	4518814	9685.ENSFCAP00000013843	9685.ENSFCAP00000011000	0	0	0	0	0.521	0	0	0.55	0.775
RPS10	SERBP1	4521083	4511620	9685.ENSFCAP00000014238	9685.ENSFCAP00000000563	0	0	0	0	0.173	0.732	0	0.07	0.775
HSF1	HSP90AA1	4516165	4511749	9685.ENSFCAP00000007151	9685.ENSFCAP00000000755	0	0	0	0	0.05	0.491	0	0.572	0.774
UTP18	NOB1	4524517	4513134	9685.ENSFCAP00000019154	9685.ENSFCAP00000002727	0	0	0	0	0.719	0	0	0.228	0.773
TWISTNB	PWP1	4527058	4526177	9685.ENSFCAP00000021875	9685.ENSFCAP00000020941	0	0	0	0	0.753	0	0	0.116	0.772
TWISTNB	NOLC1	4527058	4512025	9685.ENSFCAP00000021875	9685.ENSFCAP00000001151	0	0	0	0	0.764	0.073	0	0	0.771
RRP1B	NOLC1	4517809	4512025	9685.ENSFCAP00000009540	9685.ENSFCAP00000001151	0	0	0	0	0.706	0.053	0	0.244	0.771
INPP5D	EPHA2	4518468	4517748	9685.ENSFCAP00000010519	9685.ENSFCAP00000009443	0	0	0	0	0.046	0.751	0	0.111	0.77
POLR1A	ESF1	4516959	4511813	9685.ENSFCAP00000008311	9685.ENSFCAP00000000854	0	0	0	0	0.769	0	0	0	0.769
EIF5B	DKC1	4517504	4515441	9685.ENSFCAP00000009073	9685.ENSFCAP00000006110	0.125	0	0	0	0.203	0.638	0	0.192	0.768
FLNA	ARFGEF2	4518514	4512156	9685.ENSFCAP00000010586	9685.ENSFCAP00000001341	0	0	0	0	0.049	0.19	0	0.722	0.767
EIF3C	PA2G4	4521363	4520752	9685.ENSFCAP00000014638	9685.ENSFCAP00000013784	0	0	0	0	0.758	0	0	0.08	0.767
EIF3C	POLR1A	4521363	4516959	9685.ENSFCAP00000014638	9685.ENSFCAP00000008311	0	0	0	0	0.753	0	0	0.093	0.766
NOB1	ESF1	4513134	4511813	9685.ENSFCAP00000002727	9685.ENSFCAP00000000854	0	0	0	0	0.766	0	0	0	0.766
TWISTNB	ESF1	4527058	4511813	9685.ENSFCAP00000021875	9685.ENSFCAP00000000854	0	0	0	0	0.766	0	0	0	0.766
MYBBP1A	ESF1	4512692	4511813	9685.ENSFCAP00000002097	9685.ENSFCAP00000000854	0	0	0	0	0.766	0	0	0	0.766
SH3BP1	G3BP1	4521773	4515089	9685.ENSFCAP00000016096	9685.ENSFCAP00000005594	0	0	0	0	0.057	0	0	0.762	0.766
PWP1	POLR1A	4526177	4516959	9685.ENSFCAP00000020941	9685.ENSFCAP00000008311	0	0	0	0	0.765	0	0	0	0.765
NOP56	MYBBP1A	4520492	4512692	9685.ENSFCAP00000013404	9685.ENSFCAP00000002097	0	0	0	0	0.727	0.049	0	0.163	0.763
MCM2	RRM2	4519908	4513751	9685.ENSFCAP00000012565	9685.ENSFCAP00000003637	0	0	0	0	0.733	0	0	0.15	0.763
MCM3	SSRP1	4525294	4518479	9685.ENSFCAP00000019988	9685.ENSFCAP00000010536	0	0	0	0	0.567	0.284	0	0.298	0.763
PKP3	GPA33	4516074	4514538	9685.ENSFCAP00000007019	9685.ENSFCAP00000004766	0	0	0	0	0.761	0	0	0	0.761
CWC22	ESF1	4521438	4511813	9685.ENSFCAP00000015346	9685.ENSFCAP00000000854	0	0	0	0	0.761	0	0	0	0.761
POLR1A	BYSL	4516959	4514349	9685.ENSFCAP00000008311	9685.ENSFCAP00000004493	0	0	0	0	0.76	0	0	0	0.76
EIF3C	NOC2L	4521363	4513387	9685.ENSFCAP00000014638	9685.ENSFCAP00000003096	0	0	0	0	0.758	0	0	0	0.758
TWISTNB	NOP2	4527058	4515621	9685.ENSFCAP00000021875	9685.ENSFCAP00000006384	0	0	0	0	0.758	0	0	0	0.758
UTP18	MYBBP1A	4524517	4512692	9685.ENSFCAP00000019154	9685.ENSFCAP00000002097	0	0	0	0	0.722	0	0	0.167	0.758
ATRX	RSF1	4523191	4515996	9685.ENSFCAP00000017740	9685.ENSFCAP00000006904	0	0	0	0	0.733	0.124	0	0.049	0.758
TWISTNB	PA2G4	4527058	4520752	9685.ENSFCAP00000021875	9685.ENSFCAP00000013784	0	0	0	0	0.757	0	0	0	0.757
PWP1	ESF1	4526177	4511813	9685.ENSFCAP00000020941	9685.ENSFCAP00000000854	0	0	0	0	0.756	0	0	0	0.756
PWP1	DDX51	4526177	4518129	9685.ENSFCAP00000020941	9685.ENSFCAP00000010018	0	0	0	0	0.709	0.191	0	0	0.754
NOP2	ESF1	4515621	4511813	9685.ENSFCAP00000006384	9685.ENSFCAP00000000854	0	0	0	0	0.751	0	0	0.054	0.754
SRSF4	RBM25	4528083	4518717	9685.ENSFCAP00000022961	9685.ENSFCAP00000010873	0	0	0	0	0.08	0.646	0	0.301	0.752
BYSL	MYBBP1A	4514349	4512692	9685.ENSFCAP00000004493	9685.ENSFCAP00000002097	0	0	0	0	0.752	0	0	0	0.752
NKTR	NIPBL	4516908	4513701	9685.ENSFCAP00000008231	9685.ENSFCAP00000003573	0	0	0	0	0.752	0	0	0	0.752
ATRX	NKTR	4523191	4516908	9685.ENSFCAP00000017740	9685.ENSFCAP00000008231	0	0	0	0	0.741	0.071	0	0	0.749
UTP18	NOC2L	4524517	4513387	9685.ENSFCAP00000019154	9685.ENSFCAP00000003096	0	0	0	0	0.735	0	0	0.095	0.749
SART1	U2AF2	4519739	4518581	9685.ENSFCAP00000012314	9685.ENSFCAP00000010687	0	0	0	0	0.122	0.403	0	0.56	0.749
UBR4	BIRC6	4516840	4515075	9685.ENSFCAP00000008131	9685.ENSFCAP00000005572	0	0	0	0	0.566	0.147	0	0.369	0.746
PA2G4	NOLC1	4520752	4512025	9685.ENSFCAP00000013784	9685.ENSFCAP00000001151	0	0	0	0	0.745	0	0	0	0.745
TWISTNB	DDX51	4527058	4518129	9685.ENSFCAP00000021875	9685.ENSFCAP00000010018	0	0	0	0	0.742	0.046	0	0	0.743
HDAC2	RCOR1	4521449	4517899	9685.ENSFCAP00000015379	9685.ENSFCAP00000009681	0	0	0	0	0.088	0.395	0	0.569	0.741
TWISTNB	NOP56	4527058	4520492	9685.ENSFCAP00000021875	9685.ENSFCAP00000013404	0	0	0	0	0.734	0	0	0.063	0.74
PWP1	NOB1	4526177	4513134	9685.ENSFCAP00000020941	9685.ENSFCAP00000002727	0	0	0	0	0.738	0	0	0.048	0.739
PWP1	NOLC1	4526177	4512025	9685.ENSFCAP00000020941	9685.ENSFCAP00000001151	0	0	0	0	0.724	0	0	0.095	0.739
PA2G4	DKC1	4520752	4515441	9685.ENSFCAP00000013784	9685.ENSFCAP00000006110	0	0	0	0	0.735	0.042	0	0.056	0.739
NOP56	RBM25	4520492	4518717	9685.ENSFCAP00000013404	9685.ENSFCAP00000010873	0	0	0	0	0.094	0.645	0	0.249	0.737
XPO6	XPO4	4529779	4511777	9685.ENSFCAP00000024744	9685.ENSFCAP00000000796	0	0	0	0	0.063	0	0	0.729	0.735
CLUH	EIF3C	4529843	4521363	9685.ENSFCAP00000024811	9685.ENSFCAP00000014638	0	0	0	0	0.599	0	0	0.366	0.734
EHD2	PACSIN2	4525561	4517699	9685.ENSFCAP00000020278	9685.ENSFCAP00000009374	0	0	0	0	0.05	0.145	0	0.699	0.734
NOC2L	NOB1	4513387	4513134	9685.ENSFCAP00000003096	9685.ENSFCAP00000002727	0	0	0	0	0.733	0	0	0	0.733
NCL	SSB	4523928	4518639	9685.ENSFCAP00000018520	9685.ENSFCAP00000010770	0	0	0	0	0.464	0.331	0	0.317	0.733
RRP1B	DKC1	4517809	4515441	9685.ENSFCAP00000009540	9685.ENSFCAP00000006110	0	0	0	0	0.73	0.053	0	0	0.733
ACTB	SMARCC1	4522617	4521166	9685.ENSFCAP00000017132	9685.ENSFCAP00000014355	0	0	0	0	0.063	0.285	0.6	0.117	0.731
NCL	HNRNPU	4523928	4512624	9685.ENSFCAP00000018520	9685.ENSFCAP00000001993	0	0	0	0	0.519	0.055	0	0.456	0.731
NOP56	SSB	4520492	4518639	9685.ENSFCAP00000013404	9685.ENSFCAP00000010770	0	0	0	0	0.681	0.193	0	0	0.731
ATRX	NIPBL	4523191	4513701	9685.ENSFCAP00000017740	9685.ENSFCAP00000003573	0	0	0	0	0.615	0.16	0	0.234	0.73
PWP1	NMT1	4526177	4514731	9685.ENSFCAP00000020941	9685.ENSFCAP00000005075	0	0	0	0	0.084	0	0	0.718	0.73
UTP18	POLR1A	4524517	4516959	9685.ENSFCAP00000019154	9685.ENSFCAP00000008311	0	0	0	0	0.73	0	0	0	0.73
CWC22	RBM25	4521438	4518717	9685.ENSFCAP00000015346	9685.ENSFCAP00000010873	0	0	0	0	0.615	0.194	0	0.192	0.727
CDS2	LPIN2	4525948	4521972	9685.ENSFCAP00000020697	9685.ENSFCAP00000016452	0	0	0	0	0.063	0	0.65	0.231	0.725
RRP1B	ESF1	4517809	4511813	9685.ENSFCAP00000009540	9685.ENSFCAP00000000854	0	0	0	0	0.725	0	0	0	0.725
CLTC	ITSN1	4526885	4517847	9685.ENSFCAP00000021693	9685.ENSFCAP00000009604	0	0	0	0	0.123	0.524	0	0.394	0.724
SSB	ESF1	4518639	4511813	9685.ENSFCAP00000010770	9685.ENSFCAP00000000854	0	0	0	0	0.724	0	0	0	0.724
RSF1	NIPBL	4515996	4513701	9685.ENSFCAP00000006904	9685.ENSFCAP00000003573	0	0	0	0	0.722	0	0	0	0.722
UTP18	NOP2	4524517	4515621	9685.ENSFCAP00000019154	9685.ENSFCAP00000006384	0	0	0	0	0.705	0	0	0.097	0.722
RRP1B	BYSL	4517809	4514349	9685.ENSFCAP00000009540	9685.ENSFCAP00000004493	0	0	0	0	0.719	0.053	0	0	0.722
EIF5B	ESF1	4517504	4511813	9685.ENSFCAP00000009073	9685.ENSFCAP00000000854	0	0	0	0	0.72	0	0	0	0.72
CCNK	HEXIM1	4528639	4514734	9685.ENSFCAP00000023541	9685.ENSFCAP00000005078	0	0	0	0	0.063	0.394	0	0.547	0.72
UTP18	NOLC1	4524517	4512025	9685.ENSFCAP00000019154	9685.ENSFCAP00000001151	0	0	0	0	0.615	0	0	0.298	0.718
TWISTNB	UTP18	4527058	4524517	9685.ENSFCAP00000021875	9685.ENSFCAP00000019154	0	0	0	0	0.705	0	0	0.082	0.717
RCC1	XPO4	4519820	4511777	9685.ENSFCAP00000012426	9685.ENSFCAP00000000796	0	0	0	0	0.064	0	0	0.707	0.714
RBM17	CIC	4529974	4526795	9685.ENSFCAP00000024945	9685.ENSFCAP00000021596	0	0	0	0	0	0	0	0.713	0.713
U2AF2	RBM10	4518581	4512127	9685.ENSFCAP00000010687	9685.ENSFCAP00000001296	0	0	0	0	0.206	0.401	0	0.432	0.706
UTP18	DDX51	4524517	4518129	9685.ENSFCAP00000019154	9685.ENSFCAP00000010018	0	0	0	0	0.615	0.157	0	0.167	0.706
SRPK1	SART1	4529581	4519739	9685.ENSFCAP00000024533	9685.ENSFCAP00000012314	0	0	0	0	0.062	0.655	0	0.164	0.705
SRSF11	NKTR	4519184	4516908	9685.ENSFCAP00000011546	9685.ENSFCAP00000008231	0	0	0	0	0.704	0	0	0	0.704
SUPT16H	XPC	4520104	4512428	9685.ENSFCAP00000012851	9685.ENSFCAP00000001725	0	0	0	0	0.086	0.685	0	0.055	0.704
TFIP11	RBM25	4523373	4518717	9685.ENSFCAP00000017938	9685.ENSFCAP00000010873	0	0	0	0	0.134	0.439	0	0.44	0.704
PWP1	EIF3C	4526177	4521363	9685.ENSFCAP00000020941	9685.ENSFCAP00000014638	0	0	0	0	0.702	0	0	0	0.702
PA2G4	RRP1B	4520752	4517809	9685.ENSFCAP00000013784	9685.ENSFCAP00000009540	0	0	0	0	0.615	0.072	0	0.232	0.701
